# Supplementary material for: CellProfiler Analyst: data exploration and analysis software for complex image-based screens
Source: BMC Bioinformatics. 2008 Nov 15;9:482. doi: 10.1186/1471-2105-9-482 (PMC2614436; doi:10.1186/1471-2105-9-482)
Supplement: Additional file 1 — Features tested to identify the best for constructing the metaphase and telophase gates. [file 1471-2105-9-482-S1.xls]

## Sheet: Metaphase
Measurements tested to identify the best to use to construct
the metaphase classifier. We chose from this list several measures to develop the classifier, as
indicated in the last column.
	p value from ttest comparing	Used in classifier?
Measurement name	Metaphase vs 4N normal
MassDisplacement (Nuclei, Intensity_OrigBlue)	2.81068e-24	*
Eccentricity (Nuclei, AreaShape)	9.1555e-23	*
MinorAxisLength (Nuclei, AreaShape)	9.02795e-22
MeanIntensity (Nuclei, Intensity_OrigBlue)	1.60063e-17	*
Zernike1_1 (Nuclei, AreaShape)	4.72377e-17
StdIntensity (Nuclei, Intensity_OrigBlue)	2.53126e-16
MaxIntensity (Nuclei, Intensity_OrigBlue)	1.12532e-15
Area (Nuclei, AreaShape)	2.79107e-15
Zernike0_0 (Nuclei, AreaShape)	6.25225e-15
SumVariance (Nuclei, Texture_1_OrigBlue)	1.11358e-12
SumVariance (Nuclei, Texture_3_OrigBlue)	1.11358e-12
Variance (Nuclei, Texture_1_OrigBlue)	1.1136e-12
Variance (Nuclei, Texture_3_OrigBlue)	1.1136e-12
Form factor (Nuclei, AreaShape)	7.02817e-12
MaxIntensityEdge (Nuclei, Intensity_OrigBlue)	7.66422e-12
MeanIntensityEdge (Nuclei, Intensity_OrigBlue)	4.55806e-11
StdIntensityEdge (Nuclei, Intensity_OrigBlue)	5.70839e-10
SumEntropy (Nuclei, Texture_1_OrigBlue)	6.23426e-10
Entropy (Nuclei, Texture_1_OrigBlue)	6.23426e-10
SumEntropy (Nuclei, Texture_3_OrigBlue)	6.23426e-10
Entropy (Nuclei, Texture_3_OrigBlue)	6.23426e-10
InformationMeasure2 (Nuclei, Texture_1_OrigBlue)	7.66157e-09
InformationMeasure2 (Nuclei, Texture_3_OrigBlue)	7.66157e-09
MinIntensity (Nuclei, Intensity_OrigBlue)	8.06447e-07
MinIntensityEdge (Nuclei, Intensity_OrigBlue)	8.06447e-07
AngularSecondMoment (Nuclei, Texture_1_OrigBlue)	9.91262e-07
AngularSecondMoment (Nuclei, Texture_3_OrigBlue)	9.91262e-07
Zernike9_7 (Nuclei, AreaShape)	4.24261e-06
Perimeter (Nuclei, AreaShape)	4.81021e-06
GaborX (Nuclei, Texture_3_OrigBlue)	9.67956e-06
SumAverage (Nuclei, Texture_1_OrigBlue)	1.70895e-05
SumAverage (Nuclei, Texture_3_OrigBlue)	1.70895e-05
Extent (Nuclei, AreaShape)	2.00118e-05
Zernike7_5 (Nuclei, AreaShape)	4.2675e-05
GaborY (Nuclei, Texture_3_OrigBlue)	5.87153e-05
IntegratedIntensityEdge (Nuclei, Intensity_OrigBlue)	0.000267955
Zernike3_3 (Nuclei, AreaShape)	0.0003738
Solidity (Nuclei, AreaShape)	0.000390917
Zernike5_5 (Nuclei, AreaShape)	0.000620695
Zernike5_3 (Nuclei, AreaShape)	0.000932313
Zernike9_1 (Nuclei, AreaShape)	0.00213024
Zernike2_2 (Nuclei, AreaShape)	0.005066
CenterY (Nuclei, Location)	0.0104953
Zernike4_0 (Nuclei, AreaShape)	0.012478
Zernike6_0 (Nuclei, AreaShape)	0.0136164
Zernike7_3 (Nuclei, AreaShape)	0.0196723
Zernike2_0 (Nuclei, AreaShape)	0.0212853
Zernike3_1 (Nuclei, AreaShape)	0.0216155
CenterX (Nuclei, Location)	0.0269567
GaborX (Nuclei, Texture_1_OrigBlue)	0.0298045
IntegratedIntensity (Nuclei, Intensity_OrigBlue)	0.0339478	*
GaborY (Nuclei, Texture_1_OrigBlue)	0.0377978
Zernike9_5 (Nuclei, AreaShape)	0.0378125
Zernike8_4 (Nuclei, AreaShape)	0.0402473
Zernike9_9 (Nuclei, AreaShape)	0.0792614
Zernike6_6 (Nuclei, AreaShape)	0.0828819
MajorAxisLength (Nuclei, AreaShape)	0.089875
Zernike7_7 (Nuclei, AreaShape)	0.176171
Zernike8_8 (Nuclei, AreaShape)	0.201232
Zernike6_2 (Nuclei, AreaShape)	0.207631
Correlation (Nuclei, Texture_1_OrigBlue)	0.296808
Correlation (Nuclei, Texture_3_OrigBlue)	0.296808
Zernike5_1 (Nuclei, AreaShape)	0.352819
Zernike8_6 (Nuclei, AreaShape)	0.363624
Zernike4_4 (Nuclei, AreaShape)	0.441577
DifferenceEntropy (Nuclei, Texture_1_OrigBlue)	0.495527
DifferenceEntropy (Nuclei, Texture_3_OrigBlue)	0.495527
InverseDifferenceMoment (Nuclei, Texture_1_OrigBlue)	0.496979
InverseDifferenceMoment (Nuclei, Texture_3_OrigBlue)	0.496979
Zernike8_2 (Nuclei, AreaShape)	0.595444
Zernike6_4 (Nuclei, AreaShape)	0.662829
Zernike9_3 (Nuclei, AreaShape)	0.690811
Zernike7_1 (Nuclei, AreaShape)	0.711759
Zernike8_0 (Nuclei, AreaShape)	0.797781
Zernike4_2 (Nuclei, AreaShape)	0.866759

## Sheet: Telophase
Measurements tested to identify the best to use to construct
the telophase classifier. We chose from this list several measures to develop the classifier, as
indicated in the last column.
	p value from ttest comparing	Used in classifier?
Measurement name	Telophase vs 4N Normal
Zernike1_1 (Nuclei, AreaShape)	3.70592e-14
Area (Nuclei, AreaShape)	3.42667e-13	*
Zernike0_0 (Nuclei, AreaShape)	7.16266e-13
MinorAxisLength (Nuclei, AreaShape)	2.65718e-12
Perimeter (Nuclei, AreaShape)	2.9521e-10
MassDisplacement (Nuclei, Intensity_OrigBlue)	6.75555e-10	*
SumVariance (Nuclei, Texture_1_OrigBlue)	1.03946e-09
SumVariance (Nuclei, Texture_3_OrigBlue)	1.03946e-09	*
Variance (Nuclei, Texture_1_OrigBlue)	1.03952e-09
Variance (Nuclei, Texture_3_OrigBlue)	1.03952e-09
IntegratedIntensity (Nuclei, Intensity_OrigBlue)	5.35778e-08	*
GaborX (Nuclei, Texture_3_OrigBlue)	8.61547e-08
MajorAxisLength (Nuclei, AreaShape)	1.74359e-07
StdIntensity (Nuclei, Intensity_OrigBlue)	2.83874e-07
Zernike7_5 (Nuclei, AreaShape)	4.15095e-07
Zernike9_1 (Nuclei, AreaShape)	4.10105e-06
Zernike3_3 (Nuclei, AreaShape)	7.27164e-06
IntegratedIntensityEdge (Nuclei, Intensity_OrigBlue)	9.33069e-06
Zernike7_3 (Nuclei, AreaShape)	1.10928e-05
Zernike7_7 (Nuclei, AreaShape)	2.03941e-05
Zernike3_1 (Nuclei, AreaShape)	8.03299e-05
GaborY (Nuclei, Texture_3_OrigBlue)	0.000131023
Zernike5_1 (Nuclei, AreaShape)	0.000341444
Zernike5_5 (Nuclei, AreaShape)	0.00055177
Zernike9_7 (Nuclei, AreaShape)	0.000572174
Eccentricity (Nuclei, AreaShape)	0.000714755
Zernike9_9 (Nuclei, AreaShape)	0.000878956
Zernike5_3 (Nuclei, AreaShape)	0.000947257
StdIntensityEdge (Nuclei, Intensity_OrigBlue)	0.00125702
Zernike8_4 (Nuclei, AreaShape)	0.0031698
DifferenceEntropy (Nuclei, Texture_1_OrigBlue)	0.00393866
DifferenceEntropy (Nuclei, Texture_3_OrigBlue)	0.00393866
InverseDifferenceMoment (Nuclei, Texture_1_OrigBlue)	0.00397763
InverseDifferenceMoment (Nuclei, Texture_3_OrigBlue)	0.00397763
MaxIntensity (Nuclei, Intensity_OrigBlue)	0.00404745
MeanIntensity (Nuclei, Intensity_OrigBlue)	0.00627081	*
Zernike7_1 (Nuclei, AreaShape)	0.0109262
Form factor (Nuclei, AreaShape)	0.0124037
Extent (Nuclei, AreaShape)	0.0191364
Zernike4_4 (Nuclei, AreaShape)	0.0219183
Solidity (Nuclei, AreaShape)	0.0240991
Zernike8_2 (Nuclei, AreaShape)	0.0280541
Zernike6_4 (Nuclei, AreaShape)	0.0342646
Zernike8_0 (Nuclei, AreaShape)	0.040967
Zernike6_6 (Nuclei, AreaShape)	0.0412562
SumEntropy (Nuclei, Texture_1_OrigBlue)	0.0512807
Entropy (Nuclei, Texture_1_OrigBlue)	0.0512807
SumEntropy (Nuclei, Texture_3_OrigBlue)	0.0512807
Entropy (Nuclei, Texture_3_OrigBlue)	0.0512807
CenterX (Nuclei, Location)	0.0691178
GaborX (Nuclei, Texture_1_OrigBlue)	0.0778259
Zernike8_6 (Nuclei, AreaShape)	0.10164
InformationMeasure2 (Nuclei, Texture_1_OrigBlue)	0.116654
InformationMeasure2 (Nuclei, Texture_3_OrigBlue)	0.116654
CenterY (Nuclei, Location)	0.13945
Zernike8_8 (Nuclei, AreaShape)	0.143642
Zernike6_2 (Nuclei, AreaShape)	0.145954
Zernike4_0 (Nuclei, AreaShape)	0.155463
MinIntensity (Nuclei, Intensity_OrigBlue)	0.181634
MinIntensityEdge (Nuclei, Intensity_OrigBlue)	0.181634
MaxIntensityEdge (Nuclei, Intensity_OrigBlue)	0.201226
Correlation (Nuclei, Texture_1_OrigBlue)	0.228455
Correlation (Nuclei, Texture_3_OrigBlue)	0.228455
Zernike2_2 (Nuclei, AreaShape)	0.306241
Zernike9_3 (Nuclei, AreaShape)	0.332418
Zernike4_2 (Nuclei, AreaShape)	0.410283
Zernike9_5 (Nuclei, AreaShape)	0.419322
AngularSecondMoment (Nuclei, Texture_1_OrigBlue)	0.430475
AngularSecondMoment (Nuclei, Texture_3_OrigBlue)	0.430475
Zernike6_0 (Nuclei, AreaShape)	0.531122
GaborY (Nuclei, Texture_1_OrigBlue)	0.58475
Zernike2_0 (Nuclei, AreaShape)	0.651478
SumAverage (Nuclei, Texture_1_OrigBlue)	0.866846
SumAverage (Nuclei, Texture_3_OrigBlue)	0.866846
MeanIntensityEdge (Nuclei, Intensity_OrigBlue)	0.941042
