# Supplementary material for: CellProfiler Analyst: data exploration and analysis software for complex image-based screens
Source: BMC Bioinformatics. 2008 Nov 15;9:482. doi: 10.1186/1471-2105-9-482 (PMC2614436; doi:10.1186/1471-2105-9-482)
Supplement: Additional file 2 — List of all genes tested, with scores for metaphase and telophase nuclei enrichment. [file 1471-2105-9-482-S2.xls]

## Sheet: Metaphase-2
List of all genes tested, in order of confidence of METAPHASE nuclei-enrichment based on the top TWO experiments for each gene.
group number (our own internal reference)	Mean enrichments in the top two most significantly enriched samples	2nd smallest p value	2nd smallest p value, adjusted for 374 tests	symbol	name	Synonyms	CG number	CGs from FLIGHT	FBgn	GO terms (FLIGHT + Flybase)
292	3.60119	0.000248149	0.0928077	wdb	widerborst	0318/07;BEST:LD02456;BcDNA:LD34343;CG5643;EP3559;FBgn0026590;FBgn0043349;PP2-AB;PP2A;PP2A B subunit;l(3)S031807;widerborst	CG5643	CG5643	FBgn0027492	; GO:0007154:cell communication; GO:0007165:signal transduction; GO:0019888:protein phosphatase regulator activity; GO:0007242:intracellular signaling cascade; GO:0009987:cellular process; GO:0004722:protein serine/threonine phosphatase activity; GO:0004722; GO:0019208:phosphatase regulator activity; GO:0008601:protein phosphatase type 2A regulator activity; GO:0000159:protein phosphatase type 2A…
259	2.89778	0.00202422	0.757059	Pp1-87B	Protein phosphatase 1 at 87B	CG5650;FBgn0002338;FBgn0003133;FBgn0003597;FBgn0010090;FBgn0011795;FBgn0038044;PP-1[alpha];PP1 87B;PP1-87B;PP187B;PP1A87B;PP1[alpha]2;PP1[alpha]87B;PP1c;Pp1;Pp1-87Bb;Protein phosphatase 1;Su(Var)3-6;Su(var)(3)6;Su(var)3-6: Suppressor of variegation;Su-var(3)6;Suvar(3)6;ck19;l(3)87Bg;l(3)ck19;l(3)j6E7	CG5650	CG5650	FBgn0004103	GO:0007292:female gamete generation; GO:0019538:protein metabolism; GO:0006464:protein modification; GO:0000163:protein phosphatase type 1 activity; GO:0000819:sister chromatid segregation; ; GO:0016043:cell organization and biogenesis; GO:0007067:mitosis; GO:0042578:phosphoric ester hydrolase activity; GO:0008344:adult locomotory behavior; GO:0007049:cell cycle; GO:0009993:oogenesis (sensu Insec…
232	2.2104	0.00782928	2.92815	S6kII	RPS6-protein kinase-II	CG17596;RSK;Ribosomal-S6-kinase;Rsk: Ribosomal-S6-kinase;S6KII;dRSK;ign;ignorant;p90 ribosomal S6 kinase	CG17596	CG17596	FBgn0011285	; GO:0019538:protein metabolism; GO:0006464:protein modification; GO:0000165:MAPKKK cascade; GO:0007242:intracellular signaling cascade; GO:0005057:receptor signaling protein activity; GO:0000166:nucleotide binding; GO:0043232:intracellular non-membrane-bound organelle; GO:0006468:protein amino acid phosphorylation; GO:0043234:protein complex; GO:0035106:operant conditioning; GO:0007612:learning;…
359	2.34587	0.0185503	6.93781	CG10522		Citron	CG10522	CG10522	FBgn0036295	GO:0005083:small GTPase regulator activity; GO:0000910:cytokinesis; GO:0005524:ATP binding; GO:0004674:protein serine/threonine kinase activity; GO:0006468:protein amino acid phosphorylation; GO:0004672:protein kinase activity; GO:0007242:intracellular signaling cascade
288	2.25637	0.0200412	7.49542	CaMKII	Calcium/calmodulin-dependent protein kinase II	CAMKIId;CDPK1;CG18069;Ca2+/calmodulin-dependent protein kinase II;CaM;CaM II;CaM KII;CaM kinase;CaM kinase II;CaMK II;CaMK-II;Calcium/calmodulin-dependent protein kinase;CamKII;CamKII[alpha];DCK;calcium/calmodulin-dependent protein kinase II;calmodulin-dependent kinase;dCaMKII	CG18069	CG18069	FBgn0004624	; GO:0019538:protein metabolism; GO:0005954:calcium- and calmodulin-dependent protein kinase complex; GO:0044237:cellular metabolism; GO:0004702 :receptor signaling protein serine/threonine kinase activity; GO:0007242:intracellular signaling cascade; GO:0005057:receptor signaling protein activity; GO:0007517:muscle development; GO:0007619:courtship behavior; GO:0009653:morphogenesis; GO:0006464:p…
90	2.64905	0.0226352	8.46557	Egfr	Epidermal growth factor receptor	C-erb;CG10079;D-EGFR;D-Egf;DER;DER flb;DER-Ellipse;DER/EGFR;DER/faint little ball;DER/top;DER\torpedo;Degfr;Der: Drosophila epidermal growth factor receptor homologue;DmHD-33;EGF Receptor;EGF-receptor;EGFr;EK2-6;Egf-r;El: Ellipse;Ellipse torpedo;Elp;Elp-1;Elp-B1;Elp-B1RB1;FBgn0010599;FBgn0022793;Torpedo/DER;c-erbB;dEGFR1;flb: faint little ball;l(2)05351;l(2)09261;l(2)57DEFa;l(2)57EFa;l(2)57Ea;top…	CG10079	CG10079	FBgn0003731	GO:0007292:female gamete generation; GO:0016477:cell migration; GO:0004713 ; ; GO:0002009:morphogenesis of an epithelium; GO:0005488:binding; GO:0007350:blastoderm segmentation; GO:0048232:male gamete generation; GO:0007420:brain development; GO:0042386:hemocyte differentiation (sensu Arthropoda); GO:0042692:muscle cell differentiation; GO:0009950:dorsal/ventral axis specification; GO:0007431:sal…
3	1.92123	0.0251263	9.39722	Tao-1		AAF48973;CG14217;TAO1;dTao-1	CG14217	CG14217	FBgn0031030	; GO:0019538:protein metabolism; GO:0006464:protein modification; GO:0016301:kinase activity; GO:0000165:MAPKKK cascade; GO:0007242:intracellular signaling cascade; GO:0005057:receptor signaling protein activity; GO:0000166:nucleotide binding; GO:0051242:positive regulation of cellular physiological process; GO:0012502:induction of programmed cell death; GO:0006468:protein amino acid phosphorylat…
87	2.05395	0.0267436	10.0021	PpV	Protein phosphatase V	CG12217;PPPV6A;PPV 6A	CG12217	CG12217	FBgn0003139	; GO:0019538:protein metabolism; GO:0006464:protein modification; GO:0050875:cellular physiological process; GO:0016791:phosphoric monoester hydrolase activity; GO:0003824:catalytic activity; GO:0042578:phosphoric ester hydrolase activity; GO:0006793:phosphorus metabolism; GO:0008152:metabolism; GO:0043170:macromolecule metabolism; GO:0005737:cytoplasm; GO:0044238:primary metabolism; GO:0006796:p…
252	2.25373	0.027584	10.3164	Src42A	Src oncogene at 42A	CG7873;Dm SRC41;DmHD-29;Dsrc41;Dsrc42A;FBgn0010284;FBgn0014884;FBgn0021964;FBgn0022795;FBgn0024932;SK2-4;SRC 42A;Src41;Src42;Su(D-raf)1;Su(Raf)1;Su(phl)1;Su1;Suppressor of pole hole;Suppressor of raf-like-oncogene;Tk5: Tyrosine kinase 5;dtk-5;dtk5;l(2)k10108	CG7873	CG7873	FBgn0004603	; GO:0019538:protein metabolism; GO:0006464:protein modification; GO:0000165:MAPKKK cascade; GO:0007242:intracellular signaling cascade; GO:0009987:cellular process; GO:0002009:morphogenesis of an epithelium; GO:0000166:nucleotide binding; GO:0016772:transferase activity, transferring phosphorus-containing groups; GO:0004713 :protein-tyrosine kinase activity; GO:0009653:morphogenesis; GO:0006468:…
182	2.46687	0.0346332	12.9528	CSN8		CG13383;CG33297;CH8;Dch8;Drosophila COP9 signalosome homolog 8;FBgn0032027;FBgn0053297	CG13383	CG13383;CG33297	FBgn0028835	GO:0000338:protein deneddylation; GO:0008180:signalosome complex; GO:0019781:NEDD8 activating enzyme activity; GO:0007275:development; GO:0030154:cell differentiation; GO:0005634:nucleus
151	2.13003	0.0377743	14.1276				no RNA
374	2.4423	0.0397272	14.858	twf	twinfilin	A6;CG3172;twinfilin	CG3172	CG3172	FBgn0038206	; GO:0019538:protein metabolism; GO:0005200; GO:0004713 ; GO:0016043:cell organization and biogenesis; GO:0051261:protein depolymerization; GO:0005488:binding; GO:0006928:cell motility; GO:0007010:cytoskeleton organization and biogenesis; GO:0050875:cellular physiological process; GO:0008407:bristle morphogenesis; GO:0005623:cell; GO:0008092:cytoskeletal protein binding; GO:0007275:development; G…
348	2.09097	0.0404905	15.1434	CG8485		SNRK	CG8485	CG8485	FBgn0033915	; GO:0019538:protein metabolism; GO:0006464:protein modification; GO:0016301:kinase activity; GO:0030554:adenyl nucleotide binding; GO:0000166:nucleotide binding; GO:0016909 :SAP kinase activity; GO:0006468:protein amino acid phosphorylation; GO:0016909 ; GO:0003824:catalytic activity; GO:0016310:phosphorylation; GO:0006796:phosphate metabolism; GO:0006793:phosphorus metabolism; GO:0008152:metabo…
347	2.69198	0.0431448	16.1362	mbt	mushroom bodies tiny	CG18582;FBgn0025244;FBgn0026024;FBgn0044827;Mbt;Pak2;Ste20;anon-EST:fe1G7;anon-fast-evolving-1G7;dPAK2	CG18582	CG18582	FBgn0025743	; GO:0016043:cell organization and biogenesis; GO:0005488:binding; GO:0007452:imaginal disc metamorphosis; GO:0007420:brain development; GO:0000287:magnesium ion binding; GO:0016310:phosphorylation; GO:0007456:eye morphogenesis (sensu Endopterygota); GO:0000187:activation of MAPK; GO:0006793:phosphorus metabolism; GO:0008152:metabolism; GO:0042051:eye photoreceptor development (sensu Endopterygot…
1	1.81615	0.0464304	17.365	bt	bent	C-protein;CG10285;CG1479;CG32019;CT3598;CT8086;FBgn0000232;FBgn0004518;FBgn0004630;FBgn0005627;FBgn0039921;FBgn0052019;Prj: Projectin;bt;l(2)2;l(2)23;l(4)102CDa;l(4)2;l(4)21;l(4)23;l(4)37;l(4)38;l(4)PT-2;lethal(4) Powell, Tennessee-2;myosin LCK;projectin;titin;twitchin	CG32019	CG10285;CG1479;CG32019	FBgn0005666	; GO:0019538:protein metabolism; GO:0006464:protein modification; GO:0016043:cell organization and biogenesis; GO:0000166:nucleotide binding; GO:0009653:morphogenesis; GO:0007498:mesoderm development; GO:0007010:cytoskeleton organization and biogenesis; GO:0006468:protein amino acid phosphorylation; GO:0009888:histogenesis; GO:0007155:cell adhesion; GO:0016310:phosphorylation; GO:0006796:phosphat…
308	1.83761	0.0465825	17.4219	Plip	PTEN-like phosphatase	CG10371;MKP-like;PLIP;PTEN-like phosphatase	CG10371	CG10371	FBgn0039111	; GO:0019538:protein metabolism; GO:0006464:protein modification; GO:0050875:cellular physiological process; GO:0008138 :protein tyrosine/serine/threonine phosphatase activity; GO:0003824:catalytic activity; GO:0008138:protein tyrosine/serine/threonine phosphatase activity; GO:0042578:phosphoric ester hydrolase activity; GO:0006793:phosphorus metabolism; GO:0008152:metabolism; GO:0044238:primary …
217	2.08352	0.0466235	17.4372	phl	pole hole	11-29;C110;CG2845;D-Raf;D-raf1;Draf;Draf-1;Draf1;EG:BACH48C10.3;FBgn0040149;Pole hole;Raf1;l(1)2Fe;l(1)G0475;l(1)ph;l(1)ph: pole-hole;l(1)phl;l(1)pole hole;l(1)polehole;l(1)polehole/draf;l(1)raf;ph: polyhomeotic;raf-like-oncogene-1;raf1: raf-like-oncogene-1;rafl	CG2845	CG2845	FBgn0003079	GO:0007292:female gamete generation; GO:0019538:protein metabolism; GO:0006464:protein modification; GO:0016301:kinase activity; GO:0000165:MAPKKK cascade; GO:0007242:intracellular signaling cascade; ; GO:0005057:receptor signaling protein activity; GO:0000166:nucleotide binding; GO:0007452:imaginal disc metamorphosis; GO:0030097:hemopoiesis; GO:0009653:morphogenesis; GO:0009953:dorsal/ventral pa…
343	2.06246	0.0480442	17.9685	ial	IplI-aurora-like kinase	AURORA-like;Aurora B;AuroraB;CG6620;DmAIRK2;DmAurB;DmAuroraB;IAL;IAL1;IplI-aurora-like kinase;aurB;aurora B kinase;aurora-B;dAurora B	CG6620	CG6620	FBgn0024227	; GO:0019538:protein metabolism; GO:0006464:protein modification; GO:0004702 :receptor signaling protein serine/threonine kinase activity; GO:0007242:intracellular signaling cascade; GO:0016043:cell organization and biogenesis; GO:0000166:nucleotide binding; GO:0043232:intracellular non-membrane-bound organelle; GO:0000776:kinetochore; GO:0043283:biopolymer metabolism; GO:0006468:protein amino ac…
248	1.97084	0.0529401	19.7996	SAK		CG7186;SAK/PLK	CG7186	CG7186	FBgn0026371	; GO:0019538:protein metabolism; GO:0006464:protein modification; GO:0004702 :receptor signaling protein serine/threonine kinase activity; GO:0004713 ; GO:0005057:receptor signaling protein activity; GO:0000166:nucleotide binding; GO:0006468:protein amino acid phosphorylation; GO:0003824:catalytic activity; GO:0009790:embryonic development; GO:0004702 ; GO:0016310:phosphorylation; GO:0007242:intr…
291	2.19547	0.053539	20.0236	CG5169		STLK3	CG5169	CG5169	FBgn0038477	; GO:0019538:protein metabolism; GO:0006464:protein modification; GO:0016301:kinase activity; GO:0004702 :receptor signaling protein serine/threonine kinase activity; GO:0004713 ; GO:0016043:cell organization and biogenesis; GO:0000166:nucleotide binding; GO:0051242:positive regulation of cellular physiological process; GO:0012502:induction of programmed cell death; GO:0008219:cell death; GO:0007…
251	2.38343	0.0598088	22.3685	drl	derailed	CG10758;CG17348;DRL;FBgn0032764;FBgn0032765;derailed;lin;linotte;lio;lio/drl;lio: linotte;lionette	CG17348	CG10758;CG17348	FBgn0015380	GO:0016477:cell migration; GO:0019538:protein metabolism; GO:0006464:protein modification; GO:0004714 ; GO:0004713 ; ; GO:0030554:adenyl nucleotide binding; GO:0007517:muscle development; GO:0050875:cellular physiological process; GO:0009653:morphogenesis; GO:0006928:cell motility; GO:0044260:cellular macromolecule metabolism; GO:0006468:protein amino acid phosphorylation; GO:0007613:memory; GO:0…
209	2.16396	0.061103	22.8525	Pp1-13C	Protein phosphatase 1 at 13C	CG9156;FBgn0030632;PP1 13C;PP13C;PP1[alpha]13C;PP1c;Pp1;Protein phosphatase 1 13C	CG9156	CG9156	FBgn0003132	; GO:0019538:protein metabolism; GO:0006464:protein modification; GO:0000163:protein phosphatase type 1 activity; GO:0050875:cellular physiological process; GO:0016791:phosphoric monoester hydrolase activity; GO:0043234:protein complex; GO:0003824:catalytic activity; GO:0042578:phosphoric ester hydrolase activity; GO:0006793:phosphorus metabolism; GO:0008152:metabolism; GO:0000163; GO:0044238:pri…
79	1.98829	0.0644167	24.0918	Pka-C2	cAMP-dependent protein kinase 2	CG12066;CdkB;DC1;DC1a;PKA;PKA C2;cAMP-dependent protein kinase type II	CG12066	CG12066	FBgn0000274	; GO:0019538:protein metabolism; GO:0006464:protein modification; GO:0008219:cell death; GO:0005057:receptor signaling protein activity; GO:0000166:nucleotide binding; GO:0006468:protein amino acid phosphorylation; GO:0043234:protein complex; GO:0003824:catalytic activity; GO:0005952:cAMP-dependent protein kinase complex; GO:0016310:phosphorylation; GO:0007242:intracellular signaling cascade; GO:…
117	2.21542	0.0650797	24.3398				no RNA
342	2.04872	0.0652399	24.3997	fray	frayed	4624;CG7693;FBgn0010922;FBgn0026023;STE20-like/SPAK;Ste20-like;Ste20-like protein kinase;l(3)07551;lag;laggard	CG7693	CG7693	FBgn0023083	; GO:0019538:protein metabolism; GO:0006464:protein modification; GO:0004702 :receptor signaling protein serine/threonine kinase activity; GO:0004713 :protein-tyrosine kinase activity; GO:0008065:establishment of blood-nerve barrier; GO:0005057:receptor signaling protein activity; GO:0000166:nucleotide binding; GO:0048513:organ development; GO:0012502:induction of programmed cell death; GO:000821…
165	1.79926	0.0665734	24.8984				no RNA
22	2.52287	0.0767495	28.7043	Csk	C-terminal Src kinase	C-terminal Src kinase;CG17309;CSK;dCsk	CG17309	CG17309	FBgn0037925	; GO:0019538:protein metabolism; GO:0006464:protein modification; GO:0045926:negative regulation of growth; GO:0007242:intracellular signaling cascade; GO:0030554:adenyl nucleotide binding; GO:0000166:nucleotide binding; GO:0006468:protein amino acid phosphorylation; GO:0016740:transferase activity; GO:0016301:kinase activity; GO:0003824:catalytic activity; GO:0040008:regulation of growth; GO:001…
372	1.78426	0.0789927	29.5433	shark	Src homology 2, ankyrin repeat, tyrosine kinase	CG18247;FBgn0004605;FBgn0010286;FBgn0028603;FBgn0034090;SYK/SHARK;Shark;Tk7;Tyrosine kinase 7;dtk7;l(2)W4;l(2R)W4	CG18247	CG18247	FBgn0015295	GO:0007292:female gamete generation; GO:0019538:protein metabolism; GO:0006464:protein modification; GO:0044237:cellular metabolism; GO:0000165:MAPKKK cascade; GO:0007242:intracellular signaling cascade; ; GO:0002009:morphogenesis of an epithelium; GO:0000166:nucleotide binding; GO:0016772:transferase activity, transferring phosphorus-containing groups; GO:0009653:morphogenesis; GO:0007010:cytosk…
170	1.77965	0.0803547	30.0527				no RNA
121	1.73008	0.0817877	30.5886				no RNA
112	1.89885	0.0852773	31.8937				no RNA
185	1.67814	0.0881034	32.9507	rok	Rho-kinase	CG9774;DRhk;DRho-kinase;Drok;FBgn0028698;RHO kinase;ROCK;ROCK1;ROK[alpha]/[beta];RhoK	CG9774	CG9774	FBgn0026181	; GO:0019538:protein metabolism; GO:0006464:protein modification; GO:0004702 :receptor signaling protein serine/threonine kinase activity; GO:0007242:intracellular signaling cascade; GO:0002009:morphogenesis of an epithelium; GO:0000166:nucleotide binding; GO:0007452:imaginal disc metamorphosis; GO:0030554:adenyl nucleotide binding; GO:0009653:morphogenesis; GO:0006928:cell motility; GO:0007010:c…
278	1.95376	0.0894999	33.473	CG17528		CAMK-like;CG40283;FBgn0058283	CG17528	CG17528;CG40283	FBgn0032999	; GO:0019538:protein metabolism; GO:0006464:protein modification; GO:0004702 :receptor signaling protein serine/threonine kinase activity; GO:0007242:intracellular signaling cascade; GO:0016043:cell organization and biogenesis; GO:0000166:nucleotide binding; GO:0043232:intracellular non-membrane-bound organelle; GO:0007010:cytoskeleton organization and biogenesis; GO:0006468:protein amino acid ph…
38	1.99369	0.0904001	33.8096	Haspin	Haspin	BcDNA:LD07633;CG40080;FBgn0058080;FBgn0063167;Haspin	CG40080	CG40080	FBgn0046706	; GO:0019538:protein metabolism; GO:0006464:protein modification; GO:0016301:kinase activity; GO:0030554:adenyl nucleotide binding; GO:0000166:nucleotide binding; GO:0016772:transferase activity, transferring phosphorus-containing groups; GO:0006468:protein amino acid phosphorylation; GO:0003824:catalytic activity; GO:0008372:cellular component unknown; GO:0016310:phosphorylation; GO:0016740:tran…
85	2.2087	0.0945116	35.3473	Src64B	Src oncogene at 64B	C-src1;CG7524;D-src;Dm SRC1;DmHD-358;Dsrc;Dsrc64;Dsrc64B;FBgn0022792;FBgn0035561;SRC 64B;Src;Src1;Src64;c-src;src64b	CG7524	CG7524	FBgn0003501	GO:0007292:female gamete generation; ; GO:0004713 ; GO:0002009:morphogenesis of an epithelium; GO:0008064:regulation of actin polymerization and/or depolymerization; GO:0007420:brain development; GO:0007301:ovarian ring canal formation; GO:0016310:phosphorylation; GO:0006793:phosphorus metabolism; GO:0008152:metabolism; GO:0016043:cell organization and biogenesis; GO:0005576:extracellular region;…
340	1.70292	0.0997413	37.3032	Strn-Mlck	Stretchin-Mlck	225kD protein;A(225);A-band-protein-225;BEST:GH22543;BcDNA:RH74685;CG18255;CG8304;CT41348;FBgn0015845;FBgn0034055;FBgn0043813;FBgn0062898;MLC-kinase;MLCK;MLCK-1;MLCK-2;MLCK-3;Mlc-k;Stretchin;myosin light chain kinase;stretchin-MLCK	CG18255	CG18255;CG8304	FBgn0013988	; GO:0019538:protein metabolism; GO:0006464:protein modification; GO:0005200; GO:0030554:adenyl nucleotide binding; GO:0000166:nucleotide binding; GO:0003677:DNA binding; GO:0016772:transferase activity, transferring phosphorus-containing groups; GO:0007498:mesoderm development; GO:0006468:protein amino acid phosphorylation; GO:0009888:histogenesis; GO:0003824:catalytic activity; GO:0005021:vascu…
303	1.84693	0.100462	37.5729	CG3216		GYC	CG3216	CG3216	FBgn0034568	; GO:0019538:protein metabolism; GO:0006464:protein modification; GO:0016301:kinase activity; GO:0007242:intracellular signaling cascade; GO:0009187:cyclic nucleotide metabolism; GO:0030554:adenyl nucleotide binding; GO:0000166:nucleotide binding; GO:0004713 :protein-tyrosine kinase activity; GO:0004930:G-protein coupled receptor activity; GO:0006468:protein amino acid phosphorylation; GO:0001584…
11	1.90153	0.111382	41.6568	twe	twine	BG:DS02740.1;CG4965;FBgn0016862;TWINE;cdc25;l(2)35Fh;mat(2)syn-A;mat(2)synHB5;twn;twn: twain	CG4965	CG4965	FBgn0002673	; GO:0019538:protein metabolism; GO:0006464:protein modification; GO:0016043:cell organization and biogenesis; GO:0007053:male meiotic spindle assembly (sensu Metazoa); GO:0043232:intracellular non-membrane-bound organelle; GO:0004725 ; GO:0048232:male gamete generation; GO:0015630:microtubule cytoskeleton; GO:0050875:cellular physiological process; GO:0008138 :protein tyrosine/serine/threonine p…
88	1.93508	0.113667	42.5116	CG32666		CG11713;CG1760;EP(X)1452;EP1452;FBgn0030308;FBgn0040853;FBgn0062687	CG32666	CG11713;CG1760;CG32666	FBgn0052666	; GO:0019538:protein metabolism; GO:0006464:protein modification; GO:0005200; GO:0004702 :receptor signaling protein serine/threonine kinase activity; GO:0008219:cell death; GO:0016043:cell organization and biogenesis; GO:0000166:nucleotide binding; GO:0051242:positive regulation of cellular physiological process; GO:0012502:induction of programmed cell death; GO:0009653:morphogenesis; GO:0006468…
219	2.16431	0.113835	42.5744	smi35A	smell impaired 35A	BG:DS01523.3;CG4551;DYRK;Dual specificity tyrosine phosphorylation-regulated kinase;Dyrk2;FBgn0027884;dDYRK2;smell impaired 35A	CG4551	CG4551	FBgn0016930	; GO:0009605:response to external stimulus; GO:0006464:protein modification; GO:0008219:cell death; GO:0005488:binding; GO:0019538:protein metabolism; GO:0000166:nucleotide binding; GO:0051242:positive regulation of cellular physiological process; GO:0012502:induction of programmed cell death; GO:0006468:protein amino acid phosphorylation; GO:0048518:positive regulation of biological process; GO:…
273	1.65697	0.119668	44.7558	p38c		CG33338;FBgn0053338	CG33338	CG33338	FBgn0046322	GO:0004707:MAP kinase activity; GO:0019538:protein metabolism; GO:0006464:protein modification; ; GO:0005057:receptor signaling protein activity; GO:0000166:nucleotide binding; GO:0006468:protein amino acid phosphorylation; GO:0004707 :MAP kinase activity; GO:0003824:catalytic activity; GO:0016310:phosphorylation; GO:0006796:phosphate metabolism; GO:0006793:phosphorus metabolism; GO:0008152:metab…
325	1.58203	0.119852	44.8245	PR2	Fak-like tyrosine kinase	CG3969;DPR2;DRODPR2;DmHD-11;FBgn0019939;FBgn0022801;PR2/ACK;Rp2;focal adhesion kinase	CG3969	CG3969	FBgn0013955	; GO:0019538:protein metabolism; GO:0006464:protein modification; GO:0006810:transport; GO:0007242:intracellular signaling cascade; GO:0009987:cellular process; GO:0050896:response to stimulus; GO:0000166:nucleotide binding; GO:0008219:cell death; GO:0046872:metal ion binding; GO:0035071:salivary gland cell death; GO:0006468:protein amino acid phosphorylation; GO:0015290:electrochemical potential…
26	1.74981	0.122862	45.9504	sgg	shaggy	CG2621;DMSGG3;DMZ3K25Z;EG:155E2.3;EG:BACR7C10.8;FBgn0026697;FBgn0026849;FBgn0027246;FBgn0028324;FBgn0029071;GSK;GSK-3;GSK-3[beta];GSK3;GSK3[beta];GSK[beta];SGG/GSK3b;Sgg;Zw3 kinase;Zw3-sh;Zw3/GSK3;glycogen synthase kinase 3[Beta];l(1)3Ba;l(1)G0055;l(1)G0183;l(1)G0263;l(1)G0335;l(1)zw3;sgg-zw3;sgg/zw3;sgg10;sgg39;sgg46;shaggy-zeste white 3;zest-white 3;zeste white-3;zeste-white 3;zeste-white3;zw-3…	CG2621	CG2621	FBgn0003371	GO:0045475:locomotor rhythm; GO:0007292:female gamete generation; GO:0030162:regulation of proteolysis and peptidolysis; ; GO:0007350:blastoderm segmentation; GO:0007367:segment polarity determination; GO:0042386:hemocyte differentiation (sensu Arthropoda); GO:0016310:phosphorylation; GO:0046907:intracellular transport; GO:0006793:phosphorus metabolism; GO:0008152:metabolism; GO:0004674:protein s…
106	1.91678	0.126981	47.491				no RNA
224	1.55845	0.129105	48.2852	CG9746			CG9746	CG9746	FBgn0037663	; GO:0019538:protein metabolism; GO:0006464:protein modification; GO:0006810:transport; GO:0046907:intracellular transport; GO:0016043:cell organization and biogenesis; GO:0000166:nucleotide binding; GO:0051179:localization; GO:0006468:protein amino acid phosphorylation; GO:0016310:phosphorylation; GO:0045184:establishment of protein localization; GO:0006793:phosphorus metabolism; GO:0008152:meta…
199	1.75708	0.129412	48.4	Gprk2	G protein-coupled receptor kinase 2	CG17998;FBgn0039847;Gprk-2;gprk2	CG17998	CG17998	FBgn0004834	; GO:0019538:protein metabolism; GO:0006464:protein modification; GO:0004702 :receptor signaling protein serine/threonine kinase activity; GO:0005057:receptor signaling protein activity; GO:0000166:nucleotide binding; GO:0004703:G-protein coupled receptor kinase activity; GO:0006468:protein amino acid phosphorylation; GO:0005623:cell; GO:0003824:catalytic activity; GO:0004702 ; GO:0016310:phospho…
369	1.72115	0.135975	50.8548	CG8173			CG8173	CG8173	FBgn0030864	; GO:0019538:protein metabolism; GO:0006464:protein modification; GO:0016301:kinase activity; GO:0030554:adenyl nucleotide binding; GO:0000166:nucleotide binding; GO:0006468:protein amino acid phosphorylation; GO:0016310:phosphorylation; GO:0006796:phosphate metabolism; GO:0006793:phosphorus metabolism; GO:0008152:metabolism; GO:0044238:primary metabolism; GO:0004674:protein serine/threonine kina…
123	1.66044	0.136325	50.9855				no RNA
208	2.28871	0.139401	52.136	Cdk5	Cyclin-dependent kinase 5	CG8203;DmCdk5;cdk5	CG8203	CG8203	FBgn0013762	; GO:0019538:protein metabolism; GO:0006464:protein modification; GO:0004702 :receptor signaling protein serine/threonine kinase activity; GO:0009987:cellular process; GO:0048489:synaptic vesicle transport; GO:0000166:nucleotide binding; GO:0051179:localization; GO:0006468:protein amino acid phosphorylation; GO:0046903:secretion; GO:0007268:synaptic transmission; GO:0003824:catalytic activity; GO…
192	1.93144	0.143931	53.8302	PpN58A	Protein phosphatase N at 58A	CG3245;PPN;PPN 58A;Protein phosphatase N at 58A	CG3245	CG3245	FBgn0025573	; GO:0019538:protein metabolism; GO:0006464:protein modification; GO:0043231:intracellular membrane-bound organelle; GO:0050875:cellular physiological process; GO:0016791:phosphoric monoester hydrolase activity; GO:0003824:catalytic activity; GO:0042578:phosphoric ester hydrolase activity; GO:0006793:phosphorus metabolism; GO:0008152:metabolism; GO:0044238:primary metabolism; GO:0006796:phosphate…
149	1.51088	0.144881	54.1856				no RNA
197	1.5917	0.147427	55.1376	CG10177		MLCK-like	CG10177	CG10177	FBgn0039083	; GO:0019538:protein metabolism; GO:0006464:protein modification; GO:0016301:kinase activity; GO:0007242:intracellular signaling cascade; GO:0030554:adenyl nucleotide binding; GO:0000166:nucleotide binding; GO:0006468:protein amino acid phosphorylation; GO:0003824:catalytic activity; GO:0016310:phosphorylation; GO:0006796:phosphate metabolism; GO:0006793:phosphorus metabolism; GO:0008152:metaboli…
315	1.62806	0.151461	56.6462	CG6036		PP2Cb	CG6036	CG6036	FBgn0039421	; GO:0019538:protein metabolism; GO:0006464:protein modification; GO:0050875:cellular physiological process; GO:0016791:phosphoric monoester hydrolase activity; GO:0043234:protein complex; GO:0003824:catalytic activity; GO:0000287:magnesium ion binding; GO:0042578:phosphoric ester hydrolase activity; GO:0006793:phosphorus metabolism; GO:0008152:metabolism; GO:0044238:primary metabolism; GO:000679…
211	1.62705	0.15239	56.994	CG8565		SPRK2	CG8565	CG8565	FBgn0030697	; GO:0019538:protein metabolism; GO:0006464:protein modification; GO:0004702 :receptor signaling protein serine/threonine kinase activity; GO:0005057:receptor signaling protein activity; GO:0000166:nucleotide binding; GO:0030554:adenyl nucleotide binding; GO:0006468:protein amino acid phosphorylation; GO:0016071:mRNA metabolism; GO:0003824:catalytic activity; GO:0004702 ; GO:0016310:phosphorylati…
127	2.61274	0.152455	57.0183				no RNA
92	2.15504	0.156235	58.4321	CG8878		BcDNA:LD23371;VRK	CG8878	CG8878	FBgn0027504	; GO:0019538:protein metabolism; GO:0006464:protein modification; GO:0016301:kinase activity; GO:0030554:adenyl nucleotide binding; GO:0000166:nucleotide binding; GO:0006468:protein amino acid phosphorylation; GO:0003824:catalytic activity; GO:0016310:phosphorylation; GO:0006796:phosphate metabolism; GO:0006793:phosphorus metabolism; GO:0008152:metabolism; GO:0044238:primary metabolism; GO:000467…
335	1.62048	0.157726	58.9894	ksr	kinase suppressor of ras	CG2899;EK3-1;FBgn0011387;Kinase suppressor of Ras;Ksr;Ksr-1;SR3-1;SR3-1: Suppressor of Ras1 3-1;dKsr;kinase suppressor of Ras85D;l(3)j5E2	CG2899	CG2899	FBgn0015402	; GO:0019538:protein metabolism; GO:0006464:protein modification; GO:0004702 :receptor signaling protein serine/threonine kinase activity; GO:0007242:intracellular signaling cascade; GO:0009987:cellular process; GO:0005057:receptor signaling protein activity; GO:0000166:nucleotide binding; GO:0007350:blastoderm segmentation; GO:0007351:regional subdivision; GO:0006468:protein amino acid phosphory…
266	2.12353	0.160719	60.1089	Myt1		CG10569;CG32417;Dmyt1;FBgn0035634;FBgn0052417;MYT 1	CG32417	CG10569;CG32417	FBgn0040298	GO:0042078:germ-line stem cell division; GO:0045930:negative regulation of mitotic cell cycle; GO:0000086:G2/M transition of mitotic cell cycle; GO:0009987:cellular process; GO:0019538:protein metabolism; GO:0000166:nucleotide binding; GO:0051325:interphase; GO:0045786:negative regulation of cell cycle; GO:0006464:protein modification; GO:0043231:intracellular membrane-bound organelle; GO:0006468…
75	1.6372	0.161475	60.3918	Pk34A		CG5182;GSK3a	CG5182	CG5182	FBgn0028410	; GO:0019538:protein metabolism; GO:0006464:protein modification; GO:0004702 :receptor signaling protein serine/threonine kinase activity; GO:0007242:intracellular signaling cascade; GO:0005057:receptor signaling protein activity; GO:0000166:nucleotide binding; GO:0006468:protein amino acid phosphorylation; GO:0003824:catalytic activity; GO:0004702 ; GO:0016310:phosphorylation; GO:0006796:phospha…
270	1.82401	0.162311	60.7043	CG11221		PKN	CG11221	CG11221	FBgn0031855	; GO:0019538:protein metabolism; GO:0006464:protein modification; GO:0004713 ; GO:0030554:adenyl nucleotide binding; GO:0000166:nucleotide binding; GO:0006468:protein amino acid phosphorylation; GO:0003824:catalytic activity; GO:0016310:phosphorylation; GO:0004713:protein-tyrosine kinase activity; GO:0006796:phosphate metabolism; GO:0006793:phosphorus metabolism; GO:0008152:metabolism; GO:0016301…
188	1.66566	0.162536	60.7883	Pk92B	Protein kinase at 92B	ASK1;Ask1:Apoptotic signal-regulating kinase 1;CG4720;DASK;DASK1;DPk92B/ASK1;MEKK5/ASK1	CG4720	CG4720	FBgn0014006	; GO:0019538:protein metabolism; GO:0006464:protein modification; GO:0000165:MAPKKK cascade; GO:0007242:intracellular signaling cascade; GO:0016043:cell organization and biogenesis; GO:0000166:nucleotide binding; GO:0008219:cell death; GO:0009653:morphogenesis; GO:0006468:protein amino acid phosphorylation; GO:0000902:cellular morphogenesis; GO:0003824:catalytic activity; GO:0007254:JNK cascade; …
365	1.91573	0.163588	61.1819	tws	twins	2414;B/PR55;CG6235;DPR55;FBgn0004906;FBgn0010249;FBgn0010748;FBgn0010780;FBgn0011012;FBgn0011434;FBgn0037791;PP2A;PP2Ac;Pp2A-85F;Protein phosphatase 2A at 85F;aar;aar: abnormal anaphase resolution;l(3)01436;l(3)02414;l(3)j11C8;l(3)s1801;phosphoprotein phosphatase 2A 55 kDa;tw;v158	CG6235	CG6235	FBgn0004889	; GO:0019538:protein metabolism; GO:0006464:protein modification; GO:0000165:MAPKKK cascade; GO:0007242:intracellular signaling cascade; GO:0006950:response to stress; GO:0048513:organ development; GO:0009653:morphogenesis; GO:0051322:anaphase; GO:0050875:cellular physiological process; GO:0016791:phosphoric monoester hydrolase activity; GO:0043234:protein complex; GO:0030234:enzyme regulator act…
281	1.92408	0.164964	61.6965	Gyc76C	Guanylyl cyclase at 76C	CG32215;CG8742;DGC1;DrGC-1;FBgn0052215;GYC 76C;drgc;receptor-type guanylate cyclase	CG8742	CG32215;CG8742	FBgn0013974	; GO:0019538:protein metabolism; GO:0006464:protein modification; GO:0016301:kinase activity; GO:0007242:intracellular signaling cascade; GO:0009187:cyclic nucleotide metabolism; GO:0030554:adenyl nucleotide binding; GO:0000166:nucleotide binding; GO:0006468:protein amino acid phosphorylation; GO:0016740:transferase activity; GO:0004872; GO:0003824:catalytic activity; GO:0016310:phosphorylation; …
47	1.52373	0.164964	61.6965	CG8789		DLK/ZPK	CG8789	CG8789	FBgn0036896	; GO:0019538:protein metabolism; GO:0006464:protein modification; GO:0000165:MAPKKK cascade; GO:0004713 ; GO:0005057:receptor signaling protein activity; GO:0000166:nucleotide binding; GO:0006468:protein amino acid phosphorylation; GO:0003824:catalytic activity; GO:0007242:intracellular signaling cascade; GO:0007254:JNK cascade; GO:0004702 ; GO:0016310:phosphorylation; GO:0004713:protein-tyrosine…
301	1.83065	0.167269	62.5587	Pp1[alpha]-96A	Protein phosphatase 1[alpha] at 96A	CG6593;PP1;PP1 96A;PP1[alpha]1;PP1[alpha]96A;PP1c;Pp1-96A;Pp1alpha-96A	CG6593	CG6593	FBgn0003134	; GO:0019538:protein metabolism; GO:0006464:protein modification; GO:0000163:protein phosphatase type 1 activity; GO:0050875:cellular physiological process; GO:0016791:phosphoric monoester hydrolase activity; GO:0043234:protein complex; GO:0003824:catalytic activity; GO:0042578:phosphoric ester hydrolase activity; GO:0006793:phosphorus metabolism; GO:0008152:metabolism; GO:0000163; GO:0044238:pri…
146	1.73033	0.168716	63.0998				no RNA
212	1.64499	0.177377	66.3389	CG1951			CG1951	CG1951	FBgn0039623	; GO:0019538:protein metabolism; GO:0006464:protein modification; GO:0016301:kinase activity; GO:0030554:adenyl nucleotide binding; GO:0000166:nucleotide binding; GO:0050875:cellular physiological process; GO:0003824:catalytic activity; GO:0016310:phosphorylation; GO:0016740:transferase activity; GO:0006793:phosphorus metabolism; GO:0008152:metabolism; GO:0044238:primary metabolism; GO:0006796:ph…
163	1.64965	0.177658	66.444				no RNA
207	1.85746	0.178362	66.7074	PpY-55A	Protein phosphatase Y at 55A	CG10930;D19;FBgn0005781;FBgn0034285;PPY;PPY 55A;PpD19;Protein phosphatase D19;protein phosphatase from PCR fragment D19;protein phosphatase-Y	CG10930	CG10930	FBgn0003140	; GO:0019538:protein metabolism; GO:0006464:protein modification; GO:0043231:intracellular membrane-bound organelle; GO:0050875:cellular physiological process; GO:0016791:phosphoric monoester hydrolase activity; GO:0003824:catalytic activity; GO:0042578:phosphoric ester hydrolase activity; GO:0006793:phosphorus metabolism; GO:0008152:metabolism; GO:0005737:cytoplasm; GO:0044238:primary metabolism…
337	1.56723	0.181087	67.7267	Pp2C1	Protein phosphatase 2C	CG2984;PP2C;PP2C1;Protein phosphatase 2C;dpp2c1	CG2984	CG2984	FBgn0022768	; GO:0019538:protein metabolism; GO:0006118:electron transport; GO:0006464:protein modification; GO:0050875:cellular physiological process; GO:0016491 :oxidoreductase activity; GO:0043234:protein complex; GO:0003824:catalytic activity; GO:0000287:magnesium ion binding; GO:0042578:phosphoric ester hydrolase activity; GO:0006793:phosphorus metabolism; GO:0008152:metabolism; GO:0044238:primary metab…
256	1.69959	0.181431	67.8551	Ilk	Integrin linked kinase	CG10504;CT29478;DmILK;FBgn0013568;FBgn0037062;Integrin linked kinase;integrin-linked kinase;l(3)78Ca	CG10504	CG10504	FBgn0028427	GO:0030055:cell-matrix junction; GO:0019538:protein metabolism; GO:0006464:protein modification; GO:0000165:MAPKKK cascade; GO:0007242:intracellular signaling cascade; ; GO:0016043:cell organization and biogenesis; GO:0007517:muscle development; GO:0007452:imaginal disc metamorphosis; GO:0016772:transferase activity, transferring phosphorus-containing groups; GO:0007475:apposition of dorsal and v…
134	1.86014	0.182065	68.0921				no RNA
176	2.25185	0.185685	69.4463				no RNA
171	2.09852	0.188252	70.4063				no RNA
195	1.70268	0.188288	70.4199	CG11489		BEST:CK01209;CG9085;FBgn0037157;FBgn0037158;SRPK;SRPK1	CG11489	CG11489;CG9085	FBgn0025702	; GO:0019538:protein metabolism; GO:0006464:protein modification; GO:0004702 :receptor signaling protein serine/threonine kinase activity; GO:0005057:receptor signaling protein activity; GO:0000166:nucleotide binding; GO:0006468:protein amino acid phosphorylation; GO:0003824:catalytic activity; GO:0004702 ; GO:0016310:phosphorylation; GO:0006796:phosphate metabolism; GO:0006793:phosphorus metabol…
145	1.77156	0.188773	70.6011				no RNA
42	1.58026	0.19047	71.2358	Pkc53E	Protein C kinase 53E	CG6622;Dpkc1;FBgn0034167;PKC;PKC 53B;PKC 53E;PKC1;dPKC;dPKC53E(br);protein kinase C	CG6622	CG6622	FBgn0003091	; GO:0019538:protein metabolism; GO:0006464:protein modification; GO:0000165:MAPKKK cascade; GO:0007242:intracellular signaling cascade; GO:0005057:receptor signaling protein activity; GO:0000166:nucleotide binding; GO:0004698 :calcium-dependent protein kinase C activity; GO:0008289:lipid binding; GO:0006468:protein amino acid phosphorylation; GO:0019992:diacylglycerol binding; GO:0003824:catalyt…
318	1.69187	0.191698	71.6949	mei-41	meiotic 41	ATR;CG4252;FBgn0002708;FBgn0002880;MEI41/FRP1;Mei-41;fs(1)M37;mei-195;mei41;meiP41;mus(1)103;mus(1)104;mus-103;mus-104;mus103;mus104	CG4252	CG4252	FBgn0004367	GO:0007292:female gamete generation; GO:0009605:response to external stimulus; GO:0007127:meiosis I; GO:0006974:response to DNA damage stimulus; ; GO:0016043:cell organization and biogenesis; GO:0017053:transcriptional repressor complex; GO:0006793:phosphorus metabolism; GO:0008152:metabolism; GO:0051327:M phase of meiotic cell cycle; GO:0016481:negative regulation of transcription; GO:0004674:pr…
221	1.57539	0.192973	72.1719	KP78b		CG17216;FBgn0022392;KP78B	CG17216	CG17216	FBgn0026063	; GO:0019538:protein metabolism; GO:0006464:protein modification; GO:0004702 :receptor signaling protein serine/threonine kinase activity; GO:0004713 ; GO:0016043:cell organization and biogenesis; GO:0000166:nucleotide binding; GO:0007010:cytoskeleton organization and biogenesis; GO:0006468:protein amino acid phosphorylation; GO:0007242:intracellular signaling cascade; GO:0003824:catalytic activi…
40	1.54152	0.194128	72.6038	Ack		ACK;ACK2;BcDNA:GH10777;CG14992;DACK;FBgn0060299;p145	CG14992	CG14992	FBgn0028484	; GO:0019538:protein metabolism; GO:0006464:protein modification; GO:0016301:kinase activity; GO:0007242:intracellular signaling cascade; GO:0050896:response to stimulus; GO:0000166:nucleotide binding; GO:0006468:protein amino acid phosphorylation; GO:0042169:SH2 domain binding; GO:0003824:catalytic activity; GO:0016310:phosphorylation; GO:0004713:protein-tyrosine kinase activity; GO:0016740:tran…
43	1.88269	0.194598	72.7796	p38b		186F5S;BG:DS00797.3;CG7393;D-p38;D-p38b;Dp38;ESTS:186F5S;FBgn0014421;FBgn0024951;FBgn0027921;Mpk34C;anon-sts23;p38 MAPK;p38 [beta];p38B;stress-activated p38b MAP kinase	CG7393	CG7393	FBgn0024846	GO:0004707:MAP kinase activity; ; GO:0007452:imaginal disc metamorphosis; GO:0016909 ; GO:0016909:SAP kinase activity; GO:0016310:phosphorylation; GO:0006793:phosphorus metabolism; GO:0008152:metabolism; GO:0045087:innate immune response; GO:0008339 :MP kinase activity; GO:0004674:protein serine/threonine kinase activity; GO:0035107:appendage morphogenesis; GO:0006952:defense response; GO:0016773…
128	1.61152	0.195966	73.2915				no RNA
331	1.56694	0.196704	73.5672	CG7134		CDC14	CG7134	CG7134	FBgn0031952	; GO:0019538:protein metabolism; GO:0006464:protein modification; GO:0004725 ; GO:0050875:cellular physiological process; GO:0008138 :protein tyrosine/serine/threonine phosphatase activity; GO:0003824:catalytic activity; GO:0008138:protein tyrosine/serine/threonine phosphatase activity; GO:0042578:phosphoric ester hydrolase activity; GO:0006793:phosphorus metabolism; GO:0008152:metabolism; GO:004…
169	1.61323	0.200819	75.1062				no RNA
56	2.05732	0.201148	75.2294	CG15072		EMK/KIAA0999	CG15072	CG15072	FBgn0034376	; GO:0019538:protein metabolism; GO:0006464:protein modification; GO:0016301:kinase activity; GO:0004702 :receptor signaling protein serine/threonine kinase activity; GO:0004713 ; GO:0016043:cell organization and biogenesis; GO:0000166:nucleotide binding; GO:0007010:cytoskeleton organization and biogenesis; GO:0006468:protein amino acid phosphorylation; GO:0019953:sexual reproduction; GO:0003824:…
115	1.50759	0.205587	76.8897				no RNA
107	1.62654	0.206006	77.0464				no RNA
20	1.65772	0.207445	77.5843	CG4945		CT15864;PKN	CG4945	CG4945	FBgn0034137	; GO:0019538:protein metabolism; GO:0006464:protein modification; GO:0004702 :receptor signaling protein serine/threonine kinase activity; GO:0030554:adenyl nucleotide binding; GO:0000166:nucleotide binding; GO:0007498:mesoderm development; GO:0006468:protein amino acid phosphorylation; GO:0009888:histogenesis; GO:0003824:catalytic activity; GO:0004702 ; GO:0016310:phosphorylation; GO:0016740:tra…
36	1.49669	0.209437	78.3294	CG32944		CG10532;CG9818;FBgn0037246;FBgn0037247	CG32944	CG10532;CG32944;CG9818	FBgn0052944	; GO:0030554:adenyl nucleotide binding; GO:0004702 :receptor signaling protein serine/threonine kinase activity; GO:0016043:cell organization and biogenesis; GO:0000166:nucleotide binding; GO:0007010:cytoskeleton organization and biogenesis; GO:0006468:protein amino acid phosphorylation; GO:0000902:cellular morphogenesis; GO:0003824:catalytic activity; GO:0004702 ; GO:0007275:development; GO:0030…
58	1.64556	0.210616	78.7705	CG7156			CG7156	CG7156	FBgn0038588	; GO:0019538:protein metabolism; GO:0006464:protein modification; GO:0007242:intracellular signaling cascade; GO:0030554:adenyl nucleotide binding; GO:0000166:nucleotide binding; GO:0006468:protein amino acid phosphorylation; GO:0003824:catalytic activity; GO:0016310:phosphorylation; GO:0006796:phosphate metabolism; GO:0006793:phosphorus metabolism; GO:0008152:metabolism; GO:0016301:kinase activi…
184	2.1985	0.215081	80.4404	Gprk1	G protein-coupled receptor kinase 1	CG40129;CT4320;FBgn0058129;GPRK1;Gprk-1	CG40129	CG40129	FBgn0004833	; GO:0019538:protein metabolism; GO:0006464:protein modification; GO:0004702 :receptor signaling protein serine/threonine kinase activity; GO:0007242:intracellular signaling cascade; GO:0005057:receptor signaling protein activity; GO:0000166:nucleotide binding; GO:0004703:G-protein coupled receptor kinase activity; GO:0006468:protein amino acid phosphorylation; GO:0003824:catalytic activity; GO:0…
178	1.65577	0.218424	81.6906				no RNA
89	2.12667	0.228069	85.298	flw	flap wing	CG15305;CG2096;FBgn0003131;FBgn0029072;FBgn0030197;FBgn0030198;FLW/PP1B;PP-1;PP1 9C;PP1 b9C;PP19C;PP1[beta];PP1[beta]9C;PP1c;Pp1[beta]-9C;Pp1beta-9C;Protein phosphatase 1[beta] at 9C;l(1)G0172	CG2096	CG15305;CG2096	FBgn0000711	; GO:0019538:protein metabolism; GO:0006464:protein modification; GO:0000163:protein phosphatase type 1 activity; GO:0007476:wing morphogenesis; GO:0007517:muscle development; GO:0009888:histogenesis; GO:0009653:morphogenesis; GO:0007498:mesoderm development; GO:0050875:cellular physiological process; GO:0007300:nurse cell to oocyte transport (sensu Insecta); GO:0005515:protein binding; GO:000216…
333	1.71159	0.23154	86.5961	for	foraging	BcDNA:GM08338;CG10033;DG2;FBgn0000443;FBgn0010629;FBgn0031555;FBgn0063202;FOR/PKG;Pkg2;Pkg24A;l(2)06860	CG10033	CG10033	FBgn0000721	; GO:0008016:regulation of heart contraction rate; GO:0006464:protein modification; GO:0004702 :receptor signaling protein serine/threonine kinase activity; GO:0007242:intracellular signaling cascade; GO:0030553:3`,5`-cGMP binding; GO:0016043:cell organization and biogenesis; GO:0000166:nucleotide binding; GO:0005057:receptor signaling protein activity; GO:0019887:protein kinase regulator activit…
130	1.59731	0.23243	86.9288				no RNA
226	1.61539	0.233138	87.1935	S6k	RPS6-p70-protein kinase	7084;CG10539;FBgn0010455;FBgn0011551;S6 kinase;S6K;S6kinase;dS6 kinase;dS6K;dp70S6k;dps6k;fs(3)07084;l(3)07084;p70 S6K;p70S6 kinase;p70S6K;p70S6kinase;s6k11	CG10539	CG10539	FBgn0015806	GO:0007292:female gamete generation; GO:0009605:response to external stimulus; ; GO:0016043:cell organization and biogenesis; GO:0005840:ribosome; GO:0016310:phosphorylation; GO:0006793:phosphorus metabolism; GO:0008152:metabolism; GO:0040014:regulation of body size; GO:0004674:protein serine/threonine kinase activity; GO:0030529:ribonucleoprotein complex; GO:0006996:organelle organization and bi…
154	1.44424	0.233952	87.498				no RNA
138	1.79746	0.234585	87.735				no RNA
324	1.50138	0.234642	87.7559	dnt	doughnut on 2	CG17559;doughnut	CG17559	CG17559	FBgn0024245	GO:0016477:cell migration; GO:0019538:protein metabolism; GO:0006464:protein modification; GO:0004714 ; GO:0004713 ; ; GO:0030554:adenyl nucleotide binding; GO:0007517:muscle development; GO:0009653:morphogenesis; GO:0006928:cell motility; GO:0006468:protein amino acid phosphorylation; GO:0005623:cell; GO:0009888:histogenesis; GO:0003824:catalytic activity; GO:0016310:phosphorylation; GO:0004713:…
65	1.40825	0.235083	87.9212	PhK[gamma]	Phosphorylase kinase [gamma]	CG1830;DPhK-[gamma];DPhK-gamma;EP779;ESTS:194B3T;FBgn0044448;anon-sts6;phosphorylase kinase gamma	CG1830	CG1830	FBgn0011754	GO:0009059:macromolecule biosynthesis; GO:0019538:protein metabolism; GO:0006464:protein modification; GO:0044237:cellular metabolism; GO:0004702 :receptor signaling protein serine/threonine kinase activity; GO:0004713 :protein-tyrosine kinase activity; GO:0043234:protein complex; GO:0004702:receptor signaling protein serine/threonine kinase activity; GO:0000166:nucleotide binding; GO:0015980:ene…
59	1.78045	0.242869	90.8329	Lk6		CG17342;CG6929;FBgn0037945;FBgn0037946;LK6;MESR8;MNK/LK6	CG17342	CG17342;CG6929	FBgn0017581	; GO:0019538:protein metabolism; GO:0006464:protein modification; GO:0000922:spindle pole; GO:0004702 :receptor signaling protein serine/threonine kinase activity; GO:0007242:intracellular signaling cascade; GO:0016043:cell organization and biogenesis; GO:0000166:nucleotide binding; GO:0043232:intracellular non-membrane-bound organelle; GO:0016772:transferase activity, transferring phosphorus-con…
142	1.55918	0.249484	93.3071				no RNA
223	1.5511	0.258554	96.6994	mRNA-capping-enzyme		CG1810;PIR	CG1810	CG1810	FBgn0030556	; GO:0019538:protein metabolism; GO:0006464:protein modification; GO:0050875:cellular physiological process; GO:0008138 :protein tyrosine/serine/threonine phosphatase activity; GO:0003676; GO:0004484 :mRNA guanylyltransferase activity; GO:0003824:catalytic activity; GO:0008138:protein tyrosine/serine/threonine phosphatase activity; GO:0042578:phosphoric ester hydrolase activity; GO:0006793:phosph…
285	1.40931	0.259778	97.1568	Nrk	Neurospecific receptor kinase	CG4007;DmHD-434;Dnrk;Drosophila neurospecific receptor kinase;FBgn0021861;FBgn0022790;FBgn0082206;anon-WO2004063362.79;l(2)k14301;neurospecific receptor tyrosine kinase;nrtk_dros	CG4007	CG4007	FBgn0020391	; GO:0019538:protein metabolism; GO:0006464:protein modification; GO:0030554:adenyl nucleotide binding; GO:0000166:nucleotide binding; GO:0009653:morphogenesis; GO:0006468:protein amino acid phosphorylation; GO:0005623:cell; GO:0009888:histogenesis; GO:0003824:catalytic activity; GO:0016310:phosphorylation; GO:0004713:protein-tyrosine kinase activity; GO:0016740:transferase activity; GO:0006793:p…
328	1.49131	0.260165	97.3016	Cdk4	Cyclin-dependent kinase 4	8-6;CG5072;Cdk4/6: Cyclin-dependent kinase 4/6;DmCdk4;FBgn0004458;FBgn0010600;FBgn0010696;FBgn0022125;Pk53C;Pk?7;Protein kinase-like 53C;cdk4;cdk4/6;l(2)05428;l(2)0671;l(2)k06503;l(2)s4639;l(2)sh0671	CG5072	CG5072	FBgn0016131	; GO:0019538:protein metabolism; GO:0006464:protein modification; GO:0004702 :receptor signaling protein serine/threonine kinase activity; GO:0007242:intracellular signaling cascade; GO:0009987:cellular process; GO:0016043:cell organization and biogenesis; GO:0000166:nucleotide binding; GO:0007350:blastoderm segmentation; GO:0009653:morphogenesis; GO:0001558:regulation of cell growth; GO:0006468:…
25	1.46684	0.26073	97.5131	Pak	PAK-kinase	CG10295;D-Pak;DPAK;Dpak1;FBgn0037437;PAK1;PAK2;p21-associated kinase;p65PAK	CG10295	CG10295	FBgn0014001	GO:0016477:cell migration; GO:0019538:protein metabolism; GO:0006464:protein modification; GO:0000165:MAPKKK cascade; GO:0007242:intracellular signaling cascade; ; GO:0002009:morphogenesis of an epithelium; GO:0000166:nucleotide binding; GO:0043232:intracellular non-membrane-bound organelle; GO:0005924:cell-substrate adherens junction; GO:0009653:morphogenesis; GO:0006928:cell motility; GO:000701…
255	2.45283	0.261924	97.9596	CG7236		AC018104;FBgn0043013;KKIALRE	CG7236	CG7236	FBgn0031730	; GO:0019538:protein metabolism; GO:0006464:protein modification; GO:0004702 :receptor signaling protein serine/threonine kinase activity; GO:0007242:intracellular signaling cascade; GO:0009987:cellular process; GO:0005057:receptor signaling protein activity; GO:0000166:nucleotide binding; GO:0006468:protein amino acid phosphorylation; GO:0003824:catalytic activity; GO:0004702 ; GO:0004693 ; GO:0…
120	1.45973	0.262552	98.1943				no RNA
84	1.89602	0.266774	99.7733	Btk29A	Btk family kinase at 29A	C-src2;C-src4;CG18355;CG8049;CT2415;CT41718;DSrc28;DTec29;Dm SRC2;Dsrc28C;FBgn0032011;S13;SRC 29A;Src oncogene 29A;Src29A;Src29A: Src oncogene 29A;Tec29A;c-src/fps;dsrc29A;fic;fickle;src-4	CG8049	CG18355;CG8049	FBgn0003502	GO:0007292:female gamete generation; ; GO:0004713 ; GO:0002009:morphogenesis of an epithelium; GO:0007452:imaginal disc metamorphosis; GO:0007485:male genitalia morphogenesis (sensu Endopterygota); GO:0007301:ovarian ring canal formation; GO:0016310:phosphorylation; GO:0006793:phosphorus metabolism; GO:0008152:metabolism; GO:0005576:extracellular region; GO:0007582:physiological process; GO:00001…
314	1.44073	0.26889	100.565	CG9222			CG9222	CG9222	FBgn0031784	; GO:0019538:protein metabolism; GO:0006464:protein modification; GO:0004702 :receptor signaling protein serine/threonine kinase activity; GO:0016043:cell organization and biogenesis; GO:0000166:nucleotide binding; GO:0007010:cytoskeleton organization and biogenesis; GO:0006468:protein amino acid phosphorylation; GO:0003824:catalytic activity; GO:0004702 ; GO:0016310:phosphorylation; GO:0004713:p…
30	1.62387	0.2705	101.167	Tak1	TGF-[beta] activated kinase 1	CG1388;CG18492;D-tak;D10;DTAK1;DTak;DmTak1;FBgn0031120;FBgn0042230;TAK-1;TGF-[beta] activated kinase 1;TGF-beta activated-kinase 1;Tak 1	CG18492	CG1388;CG18492	FBgn0026323	; GO:0009605:response to external stimulus; GO:0004709:MAP kinase kinase kinase activity; GO:0008219:cell death; GO:0002009:morphogenesis of an epithelium; GO:0007452:imaginal disc metamorphosis; GO:0004713 :protein-tyrosine kinase activity; GO:0000287:magnesium ion binding; GO:0016310:phosphorylation; GO:0007456:eye morphogenesis (sensu Endopterygota); GO:0006793:phosphorus metabolism; GO:000815…
48	1.4117	0.276259	103.321	ninaC	neither inactivation nor afterpotential C	2.2;CG5125;CG54125;CT16120;CT42491;DRONINAC;Dm NinaC;FBgn0026796;FBgn0026835;NINA C;myosin III;myosin-III	CG5125	CG5125;CG54125	FBgn0002938	; GO:0009605:response to external stimulus; GO:0009416:response to light; GO:0046907:intracellular transport; GO:0016043:cell organization and biogenesis; GO:0004713 :protein-tyrosine kinase activity; GO:0009586:rhodopsin mediated phototransduction; GO:0005198:structural molecule activity; GO:0007600:sensory perception; GO:0006793:phosphorus metabolism; GO:0008152:metabolism; GO:0016887:ATPase ac…
263	1.48683	0.276798	103.523	Madm	MLF1-adaptor molecule	BcDNA:LD28657;CG1098;MLF1-adaptor molecule;dMADM	CG1098	CG1098	FBgn0027497	; GO:0019538:protein metabolism; GO:0006464:protein modification; GO:0004702 :receptor signaling protein serine/threonine kinase activity; GO:0007242:intracellular signaling cascade; GO:0005057:receptor signaling protein activity; GO:0000166:nucleotide binding; GO:0006468:protein amino acid phosphorylation; GO:0003824:catalytic activity; GO:0004702 ; GO:0016310:phosphorylation; GO:0006796:phospha…
166	1.53929	0.277642	103.838				no RNA
225	1.29655	0.279273	104.448	Pkn	Protein kinase related to protein kinase N	3-2;CG2049;CG2055;CT6637;CT6660;Dpkn;FBgn0004459;FBgn0010625;FBgn0015480;FBgn0028556;FBgn0033398;FBgn0033399;PKN;PRK2;Pk45C;Pk?3;Protein kinase related to protein kinase N;Protein kinase-like 45C;l(2)06736;l(2)45Ca;protein kinase c related;v(2)rG232	CG2049	CG2049;CG2055	FBgn0020621	; GO:0019538:protein metabolism; GO:0006464:protein modification; GO:0004702 :receptor signaling protein serine/threonine kinase activity; GO:0007242:intracellular signaling cascade; GO:0002009:morphogenesis of an epithelium; GO:0000166:nucleotide binding; GO:0009653:morphogenesis; GO:0006468:protein amino acid phosphorylation; GO:0005623:cell; GO:0000165:MAPKKK cascade; GO:0009790:embryonic deve…
234	1.47597	0.280875	105.047	CG17598		PP2C	CG17598	CG17598	FBgn0031194	; GO:0019538:protein metabolism; GO:0006464:protein modification; GO:0050875:cellular physiological process; GO:0016791:phosphoric monoester hydrolase activity; GO:0043234:protein complex; GO:0003824:catalytic activity; GO:0000287:magnesium ion binding; GO:0042578:phosphoric ester hydrolase activity; GO:0006793:phosphorus metabolism; GO:0008152:metabolism; GO:0044238:primary metabolism; GO:000679…
153	1.3779	0.281337	105.22				no RNA
323	1.28251	0.286529	107.162	rl	rolled	BcDNA:RE08694;CG12559;CG18732;CT34260;CT39192;D-ERK;DERK;DERK-A;DmERK-A;DmERKA;DmErk;DmMAPK;Dsor2;E(sina)7;EK2-1;ERKa;EY2-2;Enhancer of seven in absentia 7;Erk MAP kinase;Erk/Map kinase;Erk1;ErkA: Extracellular-regulated kinase A;Extracellular-signal-related kinase A;FBgn0005693;FBgn0039983;FBgn0042217;FBgn0047177;GroupII;MAP-kinase;SR2-1;Sem;Sem: Sevenmaker;Su(Raf)2B;dp-ERK;dpERK;dpMAPK;l(2)41Ac…	CG12559	CG12559;CG18732	FBgn0003256	GO:0004707:MAP kinase activity; ; GO:0008219:cell death; GO:0016043:cell organization and biogenesis; GO:0007350:blastoderm segmentation; GO:0008293:torso signaling pathway; GO:0016909:SAP kinase activity; GO:0016310:phosphorylation; GO:0007456:eye morphogenesis (sensu Endopterygota); GO:0006793:phosphorus metabolism; GO:0008152:metabolism; GO:0008595:determination of anterior/posterior axis, emb…
341	1.81777	0.289963	108.446	sev	sevenless	7LES;7less;CG18085;CT3980;DROSEV;DROSEV1;DmHD-265;FBgn0022796;FBgn0026795;FBgn0026831;FBgn0026832;Sev;sev(AC)14	CG18085	CG18085	FBgn0003366	; GO:0004713 :protein-tyrosine kinase activity; GO:0016043:cell organization and biogenesis; GO:0007350:blastoderm segmentation; GO:0008293:torso signaling pathway; GO:0016310:phosphorylation; GO:0007456:eye morphogenesis (sensu Endopterygota); GO:0007600:sensory perception; GO:0006793:phosphorus metabolism; GO:0008152:metabolism; GO:0008595:determination of anterior/posterior axis, embryo; GO:00…
100	1.67316	0.290306	108.574				no RNA
265	1.47921	0.292481	109.388	hpo	hippo	CG11228;MST2;dMST;hippo	CG11228	CG11228	FBgn0034453	; GO:0008219:cell death; GO:0006366:transcription from RNA polymerase II promoter; GO:0000122:negative regulation of transcription from RNA polymerase II promoter; GO:0016310:phosphorylation; GO:0045934:negative regulation of nucleobase, nucleoside, nucleotide and nucleic acid metabolism; GO:0006793:phosphorus metabolism; GO:0008152:metabolism; GO:0051093:negative regulation of development; GO:00…
119	1.48023	0.294391	110.102				no RNA
19	1.73688	0.295843	110.645	CG31183		CG11846;CG4224;FBgn0038378;FBgn0038379;GYC	CG31183	CG11846;CG31183;CG4224	FBgn0051183	; GO:0019538:protein metabolism; GO:0006464:protein modification; GO:0016301:kinase activity; GO:0007242:intracellular signaling cascade; GO:0009187:cyclic nucleotide metabolism; GO:0030554:adenyl nucleotide binding; GO:0000166:nucleotide binding; GO:0004930:G-protein coupled receptor activity; GO:0006468:protein amino acid phosphorylation; GO:0016740:transferase activity; GO:0003824:catalytic ac…
210	1.66291	0.296119	110.749	Dsor1	Downstream of raf1	CG15793;D-MEK/Dsor;D-mek;D-sor;D-sor-1;DMEK-1;DRODSOR1;DSORT;Dmek;EK1-1;MAPKK;MEK1/2;Su(Raf)34B;dsor1;sor/MEK1	CG15793	CG15793	FBgn0010269	GO:0004707:MAP kinase activity; ; GO:0007350:blastoderm segmentation; GO:0042386:hemocyte differentiation (sensu Arthropoda); GO:0008293:torso signaling pathway; GO:0016310:phosphorylation; GO:0007456:eye morphogenesis (sensu Endopterygota); GO:0006793:phosphorus metabolism; GO:0008152:metabolism; GO:0008595:determination of anterior/posterior axis, embryo; GO:0004674:protein serine/threonine kin…
131	1.4564	0.299845	112.142				no RNA
339	1.51292	0.300053	112.22	Takl2	Tak1-like 2	CG4803;TAK;Tak1-like 2	CG4803	CG4803	FBgn0039015	; GO:0019538:protein metabolism; GO:0006464:protein modification; GO:0030554:adenyl nucleotide binding; GO:0000166:nucleotide binding; GO:0006468:protein amino acid phosphorylation; GO:0003824:catalytic activity; GO:0016310:phosphorylation; GO:0006796:phosphate metabolism; GO:0006793:phosphorus metabolism; GO:0008152:metabolism; GO:0016301:kinase activity; GO:0004674:protein serine/threonine kina…
249	1.48067	0.300417	112.356	CG32649		CG4410;FBgn0030430	CG32649	CG32649;CG4410	FBgn0052649	; GO:0019538:protein metabolism; GO:0006732:coenzyme metabolism; GO:0008152:metabolism; GO:0016773:phosphotransferase activity, alcohol group as acceptor; GO:0009987:cellular process; GO:0044238:primary metabolism; GO:0016301:kinase activity; GO:0016772:transferase activity, transferring phosphorus-containing groups; GO:0051186:cofactor metabolism; GO:0050875:cellular physiological process; GO:00…
338	1.41006	0.303163	113.383	Mkk4	MAP kinase kinase 4	CG9738;CT27508;D-MKK4;DMKK4;Drosophila MAP kinase kinase 4;FBgn0024950;FBgn0040310;JNK kinase 2;JNKK2;Mpk4;SEK1/MKK4	CG9738	CG9738	FBgn0024326	; GO:0019538:protein metabolism; GO:0006464:protein modification; GO:0004702 :receptor signaling protein serine/threonine kinase activity; GO:0007242:intracellular signaling cascade; GO:0005057:receptor signaling protein activity; GO:0000166:nucleotide binding; GO:0004708 ; GO:0044260:cellular macromolecule metabolism; GO:0006468:protein amino acid phosphorylation; GO:0051347:positive regulation …
105	1.75016	0.303426	113.481				no RNA
354	1.45298	0.30364	113.561	Fak56D	Focal Adhesion Kinase	CG10023;CT28129;DFAK;DFak56;DmFAK;focal adhesion kinase homolog	CG10023	CG10023	FBgn0020440	GO:0030055:cell-matrix junction; GO:0019538:protein metabolism; GO:0006464:protein modification; GO:0044237:cellular metabolism; GO:0004713 ; ; GO:0016043:cell organization and biogenesis; GO:0000166:nucleotide binding; GO:0043232:intracellular non-membrane-bound organelle; GO:0016772:transferase activity, transferring phosphorus-containing groups; GO:0009653:morphogenesis; GO:0007010:cytoskeleto…
69	1.99556	0.304164	113.757	fu	fused	CG6551;Dm fu;Fu;fumel;l(1)fu	CG6551	CG6551	FBgn0001079	GO:0007292:female gamete generation; GO:0019538:protein metabolism; GO:0006464:protein modification; GO:0004702 :receptor signaling protein serine/threonine kinase activity; GO:0030162:regulation of proteolysis and peptidolysis; GO:0009987:cellular process; GO:0005057:receptor signaling protein activity; GO:0000166:nucleotide binding; GO:0007350:blastoderm segmentation; GO:0050875:cellular physio…
111	1.41807	0.305958	114.428				no RNA
18	2.31002	0.312721	116.958	CG14163			CG14163	CG14163	FBgn0036060	; GO:0019538:protein metabolism; GO:0006464:protein modification; GO:0030554:adenyl nucleotide binding; GO:0000166:nucleotide binding; GO:0006468:protein amino acid phosphorylation; GO:0003677; GO:0003824:catalytic activity; GO:0016310:phosphorylation; GO:0016740:transferase activity; GO:0006793:phosphorus metabolism; GO:0008152:metabolism; GO:0040029:regulation of gene expression, epigenetic; GO…
7	1.51838	0.312733	116.962	msn	misshapen	6286;CG16973;DMSN;FBgn0010797;FBgn0024520;FBgn0035351;MESR5;Mishappen;Msn;NIK;l(3)03349;l(3)06946;l(3)6286;l(3)j1E2;msm	CG16973	CG16973	FBgn0010909	GO:0007292:female gamete generation; ; GO:0004713 ; GO:0002009:morphogenesis of an epithelium; GO:0000185:activation of MAPKKK; GO:0016310:phosphorylation; GO:0006793:phosphorus metabolism; GO:0007467:photoreceptor cell differentiation (sensu Endopterygota); GO:0008349 ; GO:0016043:cell organization and biogenesis; GO:0004674:protein serine/threonine kinase activity; GO:0008594:photoreceptor cell…
272	1.68689	0.31315	117.118	PpD6	Protein phosphatase D6	CG8822;D6;FBgn0031503;PP1-like;protein phosphatase from PCR fragment D6	CG8822	CG8822	FBgn0005779	; GO:0019538:protein metabolism; GO:0006464:protein modification; GO:0000163:protein phosphatase type 1 activity; GO:0050875:cellular physiological process; GO:0016791:phosphoric monoester hydrolase activity; GO:0003824:catalytic activity; GO:0042578:phosphoric ester hydrolase activity; GO:0006793:phosphorus metabolism; GO:0008152:metabolism; GO:0000163; GO:0044238:primary metabolism; GO:0006796:…
12	1.31279	0.313561	117.272	PP2A-B`		B56-1;B`/PR61;BcDNA:GM05554;CG7901;CG7913;FBgn0038572;FBgn0038573;FBgn0047274;PP2A;PP2A B`;PP2A B` subunit;dPP2A,B`;i234	CG7901	CG7901;CG7913	FBgn0042693	; GO:0019538:protein metabolism; GO:0006464:protein modification; GO:0007242:intracellular signaling cascade; GO:0050875:cellular physiological process; GO:0019208:phosphatase regulator activity; GO:0043234:protein complex; GO:0030234:enzyme regulator activity; GO:0008601:protein phosphatase type 2A regulator activity; GO:0008601; GO:0008219:cell death; GO:0006793:phosphorus metabolism; GO:000815…
300	1.59513	0.313567	117.274	CG7115		BcDNA:LD21794;PP2C	CG7115	CG7115	FBgn0027515	; GO:0019538:protein metabolism; GO:0006464:protein modification; GO:0016043:cell organization and biogenesis; GO:0007154:cell communication; GO:0050875:cellular physiological process; GO:0000902:cellular morphogenesis; GO:0043234:protein complex; GO:0007155:cell adhesion; GO:0003824:catalytic activity; GO:0000287:magnesium ion binding; GO:0042578:phosphoric ester hydrolase activity; GO:0007275:d…
332	1.35389	0.316071	118.211	CG1906		PP2Cb	CG1906	CG1906	FBgn0039672	; GO:0019538:protein metabolism; GO:0006464:protein modification; GO:0050875:cellular physiological process; GO:0016791:phosphoric monoester hydrolase activity; GO:0043234:protein complex; GO:0003824:catalytic activity; GO:0000287:magnesium ion binding; GO:0042578:phosphoric ester hydrolase activity; GO:0006793:phosphorus metabolism; GO:0008152:metabolism; GO:0044238:primary metabolism; GO:000679…
215	1.71939	0.318275	119.035	Pkc98E	Protein C kinase 98E	98F;CG1954;Dpkc3;FBgn0005692;Nc98F;Neural-conserved-at-98F;PKC;PKC 98F;PKC d98F;PKC-brain;Pkc3;dPKC98F;nPKC;protein kinase C	CG1954	CG1954	FBgn0003093	; GO:0019538:protein metabolism; GO:0006464:protein modification; GO:0000165:MAPKKK cascade; GO:0007242:intracellular signaling cascade; GO:0005057:receptor signaling protein activity; GO:0000166:nucleotide binding; GO:0004698 :calcium-dependent protein kinase C activity; GO:0008289:lipid binding; GO:0006468:protein amino acid phosphorylation; GO:0019992:diacylglycerol binding; GO:0003824:catalyt…
346	1.34879	0.321087	120.086	CG12151			CG12151	CG12151	FBgn0029958	; GO:0019538:protein metabolism; GO:0006464:protein modification; GO:0005759:mitochondrial matrix; GO:0006090:pyruvate metabolism; GO:0015980:energy derivation by oxidation of organic compounds; GO:0050875:cellular physiological process; GO:0016791:phosphoric monoester hydrolase activity; GO:0019320:hexose catabolism; GO:0005975:carbohydrate metabolism; GO:0003824:catalytic activity; GO:0004741 :…
68	1.63861	0.32236	120.563	Cdk7	Cyclin-dependent kinase 7	CG3319;DmCdk7;DmMO15;cdk7;p40MO15	CG3319	CG3319	FBgn0015617	; GO:0019538:protein metabolism; GO:0000086:G2/M transition of mitotic cell cycle; GO:0004702 :receptor signaling protein serine/threonine kinase activity; GO:0000082:G1/S transition of mitotic cell cycle; GO:0005057:receptor signaling protein activity; GO:0000166:nucleotide binding; GO:0051325:interphase; GO:0016772:transferase activity, transferring phosphorus-containing groups; GO:0006464:prot…
93	1.26326	0.327788	122.593	CG32703		CG17441;CG2309;ERK7;FBgn0030118;FBgn0030119	CG32703	CG17441;CG2309;CG32703	FBgn0052703	; GO:0019538:protein metabolism; GO:0006464:protein modification; GO:0000165:MAPKKK cascade; GO:0007242:intracellular signaling cascade; GO:0030554:adenyl nucleotide binding; GO:0000166:nucleotide binding; GO:0006468:protein amino acid phosphorylation; GO:0004707 :MAP kinase activity; GO:0008283:cell proliferation; GO:0003824:catalytic activity; GO:0016310:phosphorylation; GO:0008219:cell death; …
213	1.511	0.327966	122.659	ik2		38D.31;CG2615;DmIKK[epsilon];DmIKK[epsilon]/dIK2;Dmik2;FBgn0043071;Ik2;dIKK;dik2	CG2615	CG2615	FBgn0028633	; GO:0019538:protein metabolism; GO:0006464:protein modification; GO:0006810:transport; GO:0009987:cellular process; GO:0050896:response to stimulus; GO:0000166:nucleotide binding; GO:0030554:adenyl nucleotide binding; GO:0051179:localization; GO:0006468:protein amino acid phosphorylation; GO:0008384 :IkappaB kinase activity; GO:0043234:protein complex; GO:0005215:transporter activity; GO:0003824…
329	2.14704	0.328614	122.902	CG7616			CG7616	CG7616	FBgn0036142	; GO:0019538:protein metabolism; GO:0006732:coenzyme metabolism; GO:0050875:cellular physiological process; GO:0051189:prosthetic group metabolism; GO:0003824:catalytic activity; GO:0008152:metabolism; GO:0044238:primary metabolism; GO:0016740:transferase activity; GO:0004672:protein kinase activity; GO:0016773:phosphotransferase activity, alcohol group as acceptor; GO:0044267:cellular protein me…
159	1.26478	0.330285	123.527				no RNA
77	2.05573	0.33308	124.572	CG13197		BcDNA:RE27552;FBgn0033647	CG13197	CG13197	FBgn0062449	; GO:0019538:protein metabolism; GO:0006464:protein modification; GO:0050875:cellular physiological process; GO:0008138 :protein tyrosine/serine/threonine phosphatase activity; GO:0003824:catalytic activity; GO:0008138:protein tyrosine/serine/threonine phosphatase activity; GO:0042578:phosphoric ester hydrolase activity; GO:0006793:phosphorus metabolism; GO:0008152:metabolism; GO:0044238:primary …
114	1.33	0.334358	125.05				no RNA
52	1.57432	0.33472	125.185	CG7094		CKIa-like	CG7094	CG7094	FBgn0032650	; GO:0019538:protein metabolism; GO:0006464:protein modification; GO:0007242:intracellular signaling cascade; GO:0005057:receptor signaling protein activity; GO:0000166:nucleotide binding; GO:0004680:casein kinase activity; GO:0006468:protein amino acid phosphorylation; GO:0003824:catalytic activity; GO:0016310:phosphorylation; GO:0006796:phosphate metabolism; GO:0006793:phosphorus metabolism; GO…
190	1.36363	0.335307	125.405	CG10673			CG10673	CG10673	FBgn0035590	; GO:0019538:protein metabolism; GO:0006464:protein modification; GO:0030554:adenyl nucleotide binding; GO:0000166:nucleotide binding; GO:0050875:cellular physiological process; GO:0003824:catalytic activity; GO:0016310:phosphorylation; GO:0006796:phosphate metabolism; GO:0006793:phosphorus metabolism; GO:0008152:metabolism; GO:0016301:kinase activity; GO:0016740:transferase activity; GO:0004672:…
240	1.27767	0.335648	125.532	PEK		CG2087;DPERK;DmPEK;EIF2-like;FBgn0041196	CG2087	CG2087	FBgn0037327	GO:0009059:macromolecule biosynthesis; GO:0019538:protein metabolism; GO:0006118:electron transport; GO:0006417:regulation of protein biosynthesis; GO:0004702 :receptor signaling protein serine/threonine kinase activity; GO:0007242:intracellular signaling cascade; GO:0043227:membrane-bound organelle; GO:0006950:response to stress; GO:0051246:regulation of protein metabolism; GO:0006983:ER-overloa…
82	1.29025	0.338304	126.526	grp	grapes	1C;CG17161;CHK1;Checkpoint kinase 1;FBgn0004632;FBgn0024213;FBgn0040478;FBgn0069054;Pk36A;Pk?1;Protein kinase-like 36A;dChk1;grapes;last empress;lemp	CG17161	CG17161	FBgn0011598	; GO:0009605:response to external stimulus; GO:0006974:response to DNA damage stimulus; GO:0030162:regulation of proteolysis and peptidolysis; GO:0051327:M phase of meiotic cell cycle; GO:0016310:phosphorylation; GO:0006793:phosphorus metabolism; GO:0008152:metabolism; GO:0007059:chromosome segregation; GO:0004674:protein serine/threonine kinase activity; GO:0000278:mitotic cell cycle; GO:0019222…
139	1.58903	0.339968	127.148				no RNA
302	1.70053	0.34337	128.42	dco	discs overgrown	0538/13;0915/10;1396/02;1447/01;1460/09;CG2048;CK1epsilon;CKI[epsilon];DBT/CK1[epsilon];DCO/CKIe;Dco;Discs overgrown/Double time;Double-time;FBgn0011349;FBgn0011508;FBgn0024895;FBgn0027967;FBgn0028129;ck1[epsilon];dbt;dco-1;ddbt;doubletime;l(3)S053813;l(3)S144701;l(3)dco;l(3)dco-1;l(3)discs overgrown;l(3)discs overgrown-1;l(3)j3B9;l(3)rK215	CG2048	CG2048	FBgn0002413	GO:0045475:locomotor rhythm; GO:0009605:response to external stimulus; GO:0046907:intracellular transport; ; GO:0004681 :casein kinase I activity; GO:0016310:phosphorylation; GO:0006793:phosphorus metabolism; GO:0008152:metabolism; GO:0004674:protein serine/threonine kinase activity; GO:0051234:establishment of localization; GO:0016773:phosphotransferase activity, alcohol group as acceptor; GO:00…
35	1.41728	0.344728	128.928	CG32944		CG10532;CG9818;FBgn0037246;FBgn0037247	CG32944	CG10532;CG32944;CG9818	FBgn0052944	; GO:0030554:adenyl nucleotide binding; GO:0004702 :receptor signaling protein serine/threonine kinase activity; GO:0016043:cell organization and biogenesis; GO:0000166:nucleotide binding; GO:0007010:cytoskeleton organization and biogenesis; GO:0006468:protein amino acid phosphorylation; GO:0000902:cellular morphogenesis; GO:0003824:catalytic activity; GO:0004702 ; GO:0007275:development; GO:0030…
73	1.39072	0.348131	130.201	CG3008			CG3008	CG3008	FBgn0031643	; GO:0019538:protein metabolism; GO:0006464:protein modification; GO:0016301:kinase activity; GO:0050875:cellular physiological process; GO:0003824:catalytic activity; GO:0016310:phosphorylation; GO:0016740:transferase activity; GO:0006793:phosphorus metabolism; GO:0008152:metabolism; GO:0044238:primary metabolism; GO:0006796:phosphate metabolism; GO:0004672:protein kinase activity; GO:0016773:ph…
49	1.28899	0.348809	130.454	CG33519		BEST:HL01080;CG18019;CG18020;CG18021;CG30171;CG30175;CG3901;CT12925;CT40322;CT40326;FBgn0034952;FBgn0034953;FBgn0034954;FBgn0034955;FBgn0040499;FBgn0050171;FBgn0050175;PROJECTIN-like	CG30171	CG18019;CG18020;CG18021;CG30171;CG30175;CG33519;CG3901	FBgn0053519	; GO:0030554:adenyl nucleotide binding; GO:0005488:binding; GO:0005524:ATP binding; GO:0017076:purine nucleotide binding; GO:0000166:nucleotide binding; GO:0005524
235	1.47258	0.351461	131.446	CG12147		CKIa-like	CG12147	CG12147	FBgn0037325	; GO:0019538:protein metabolism; GO:0006464:protein modification; GO:0004702 :receptor signaling protein serine/threonine kinase activity; GO:0007242:intracellular signaling cascade; GO:0005057:receptor signaling protein activity; GO:0000166:nucleotide binding; GO:0004680:casein kinase activity; GO:0006468:protein amino acid phosphorylation; GO:0004681 :casein kinase I activity; GO:0003824:cataly…
156	1.293	0.352532	131.847				no RNA
268	1.23822	0.35349	132.205	lkb1		CG9374;DmLKB1;FBgn0027757;FBgn0045844;LKB1/PEUTZ JEGHERS KINASE;PAR-4;STK11;anon-EST:Posey135;dLKB1	CG9374	CG9374	FBgn0038167	GO:0007292:female gamete generation; GO:0019538:protein metabolism; GO:0006403:RNA localization; GO:0004702 :receptor signaling protein serine/threonine kinase activity; GO:0005057:receptor signaling protein activity; ; GO:0016043:cell organization and biogenesis; GO:0000166:nucleotide binding; GO:0009653:morphogenesis; GO:0006464:protein modification; GO:0007010:cytoskeleton organization and bio…
99	1.32426	0.356202	133.219				no RNA
352	1.25701	0.35724	133.608	pll	pelle	CG5974;PELLE/IL-1;p11	CG5974	CG5974	FBgn0010441	; GO:0009605:response to external stimulus; GO:0030162:regulation of proteolysis and peptidolysis; GO:0009950:dorsal/ventral axis specification; GO:0016310:phosphorylation; GO:0046907:intracellular transport; GO:0006793:phosphorus metabolism; GO:0008152:metabolism; GO:0045087:innate immune response; GO:0004674:protein serine/threonine kinase activity; GO:0019222:regulation of metabolism; GO:00512…
269	1.39009	0.357833	133.83	mts	microtubule star	5559;CG7109;ER2-6;FBgn0010514;FBgn0010703;FBgn0031953;MTS/PP2A;PP2A 28D;PP2AC;Pp2A-28D;Pp2A-28D: Protein phosphatase 2A at 28D;dPP2A;l(2)02496;l(2)s5286;phosphatase 2A catalytic subunit	CG7109	CG7109	FBgn0004177	GO:0007292:female gamete generation; GO:0019538:protein metabolism; GO:0006464:protein modification; GO:0048477:oogenesis; ; GO:0016043:cell organization and biogenesis; GO:0050875:cellular physiological process; GO:0009653:morphogenesis; GO:0008287:protein serine/threonine phosphatase complex; GO:0007010:cytoskeleton organization and biogenesis; GO:0009993:oogenesis (sensu Insecta); GO:0000902:c…
113	1.55553	0.360902	134.978				no RNA
60	1.31482	0.363991	136.132	CG30078		CG16805;FBgn0034006	CG30078	CG16805;CG30078	FBgn0050078	; GO:0005261; GO:0051179:localization; GO:0050875:cellular physiological process; GO:0015075:ion transporter activity; GO:0005623:cell; GO:0003824:catalytic activity; GO:0015267:channel or pore class transporter activity; GO:0006812:cation transport; GO:0008324:cation transporter activity; GO:0016301:kinase activity; GO:0016740:transferase activity; GO:0004672:protein kinase activity; GO:0016773:…
135	1.20204	0.364163	136.197				no RNA
227	1.3302	0.364394	136.283	mos		CG8767;D-mos;DMOS	CG8767	CG8767	FBgn0033773	; GO:0019538:protein metabolism; GO:0006464:protein modification; GO:0016301:kinase activity; GO:0030554:adenyl nucleotide binding; GO:0000166:nucleotide binding; GO:0006468:protein amino acid phosphorylation; GO:0016310:phosphorylation; GO:0006796:phosphate metabolism; GO:0006793:phosphorus metabolism; GO:0008152:metabolism; GO:0044238:primary metabolism; GO:0004674:protein serine/threonine kina…
244	1.43208	0.369323	138.127	CG8726			CG8726	CG8726	FBgn0033244	; GO:0019538:protein metabolism; GO:0006464:protein modification; GO:0016301:kinase activity; GO:0007242:intracellular signaling cascade; GO:0030554:adenyl nucleotide binding; GO:0000166:nucleotide binding; GO:0006468:protein amino acid phosphorylation; GO:0003824:catalytic activity; GO:0016310:phosphorylation; GO:0006796:phosphate metabolism; GO:0006793:phosphorus metabolism; GO:0008152:metaboli…
370	1.33306	0.372699	139.389	CG17090		HIPK	CG17090	CG17090	FBgn0035142	; GO:0019538:protein metabolism; GO:0006464:protein modification; GO:0004702 :receptor signaling protein serine/threonine kinase activity; GO:0008219:cell death; GO:0005057:receptor signaling protein activity; GO:0000166:nucleotide binding; GO:0051242:positive regulation of cellular physiological process; GO:0012502:induction of programmed cell death; GO:0006468:protein amino acid phosphorylation…
296	1.20079	0.372893	139.462	CG2577		CKIa-like	CG2577	CG2577	FBgn0030384	; GO:0019538:protein metabolism; GO:0006464:protein modification; GO:0004702 :receptor signaling protein serine/threonine kinase activity; GO:0007242:intracellular signaling cascade; GO:0005057:receptor signaling protein activity; GO:0000166:nucleotide binding; GO:0004680:casein kinase activity; GO:0006468:protein amino acid phosphorylation; GO:0004681 :casein kinase I activity; GO:0003824:cataly…
204	1.28699	0.377039	141.013	ssh	slingshot	CG6238;FBgn0010740;FBgn0039253;FBgn0041200;MAP-kinase-phosphatase;MKP;MKP-like;Mkph;Ssh;l(3)01207	CG6238	CG6238	FBgn0029157	; GO:0019538:protein metabolism; GO:0006464:protein modification; GO:0016301:kinase activity; GO:0000165:MAPKKK cascade; GO:0007242:intracellular signaling cascade; GO:0016043:cell organization and biogenesis; GO:0019207:kinase regulator activity; GO:0050789:regulation of biological process; GO:0008064:regulation of actin polymerization and/or depolymerization; GO:0008330 ; GO:0050875:cellular ph…
350	1.61108	0.379704	142.009	hop	hopscotch	4;CG1594;Dm JAK;DmHD-160;FBgn0001211;FBgn0003895;FBgn0022799;Hop;Hop1;Hopskotch;Jak;Jak-STAT;Jak/Stat;L4;Tum;Tum-1;Tum: Tumorous;l(1)10Be;l(1)G18;l(1)L4;l(1)hop;locus 18;msvl	CG1594	CG1594	FBgn0004864	GO:0007292:female gamete generation; GO:0009605:response to external stimulus; GO:0004713 ; ; GO:0002009:morphogenesis of an epithelium; GO:0005488:binding; GO:0007350:blastoderm segmentation; GO:0042386:hemocyte differentiation (sensu Arthropoda); GO:0008270; GO:0051234:establishment of localization; GO:0016310:phosphorylation; GO:0046907:intracellular transport; GO:0007456:eye morphogenesis (se…
27	1.42256	0.380993	142.491	Gcn2		CG1609;EIF2;GCN2;dGCN2	CG1609	CG1609	FBgn0019990	GO:0009059:macromolecule biosynthesis; GO:0019538:protein metabolism; GO:0006464:protein modification; GO:0016301:kinase activity; GO:0004702 :receptor signaling protein serine/threonine kinase activity; ; GO:0005057:receptor signaling protein activity; GO:0000166:nucleotide binding; GO:0043037:translation; GO:0016874:ligase activity; GO:0006445:regulation of translation; GO:0006468:protein amino…
51	1.52099	0.384402	143.766	CG7097		GLK/KHS1;Gene 2	CG7097	CG7097	FBgn0034421	; GO:0019538:protein metabolism; GO:0006464:protein modification; GO:0016301:kinase activity; GO:0000165:MAPKKK cascade; GO:0007242:intracellular signaling cascade; GO:0005057:receptor signaling protein activity; GO:0000166:nucleotide binding; GO:0051242:positive regulation of cellular physiological process; GO:0012502:induction of programmed cell death; GO:0006468:protein amino acid phosphorylat…
179	2.36284	0.384554	143.823				no RNA
297	1.64015	0.390692	146.119	tkv	thickveins	Activin-A-receptor-25D;Atkv;Atr25D: Activin-A-receptor-25D;BMP receptor kinase 25D;Brk25D;Brk25D1;Brk25D2;Brk25D: BMP receptor kinase 25D;CG14026;FBgn0010572;STK-A;TKV;dtfr;l(2)04415;l(2)25Da;slater;str;thick veins;thickvein	CG14026	CG14026	FBgn0003716	GO:0007292:female gamete generation; GO:0046845:branch cell fate determination (sensu Insecta); ; GO:0002009:morphogenesis of an epithelium; GO:0005488:binding; GO:0007452:imaginal disc metamorphosis; GO:0007431:salivary gland development; GO:0016310:phosphorylation; GO:0007456:eye morphogenesis (sensu Endopterygota); GO:0051244:regulation of cellular physiological process; GO:0006793:phosphorus …
358	1.58513	0.391743	146.512	Gyc32E	Guanyl cyclase at 32E	CG33114;CG6275;Cyg1;DMRGC;FBgn0053114;GYC 32E;Guanylate cyclase receptor-type;Gyc-r: Guanylate cyclase receptor-type	CG33114	CG33114;CG6275	FBgn0010197	; GO:0019538:protein metabolism; GO:0006464:protein modification; GO:0016301:kinase activity; GO:0007242:intracellular signaling cascade; GO:0009187:cyclic nucleotide metabolism; GO:0030554:adenyl nucleotide binding; GO:0000166:nucleotide binding; GO:0007154:cell communication; GO:0006468:protein amino acid phosphorylation; GO:0016740:transferase activity; GO:0004872; GO:0003824:catalytic activit…
101	1.6047	0.391766	146.52				no RNA
45	1.45271	0.392052	146.628	gwl	greatwall	1J;CG7719;CG7719-related;CT23435;EP0515;FBgn0038650;FBgn0082209;Pk91C;Pk91C: Protein kinase-like 91C;Pk?2;anon-WO2004063362.73;greatwall	CG7719	CG7719;CG7719-related	FBgn0004461	; GO:0019538:protein metabolism; GO:0006464:protein modification; GO:0004702 :receptor signaling protein serine/threonine kinase activity; GO:0005057:receptor signaling protein activity; GO:0000166:nucleotide binding; GO:0006468:protein amino acid phosphorylation; GO:0003824:catalytic activity; GO:0004702 ; GO:0016310:phosphorylation; GO:0006796:phosphate metabolism; GO:0006793:phosphorus metabol…
54	1.65447	0.392873	146.934	CG31711		CG4588;FBgn0032164;MAK	CG31711	CG31711;CG4588	FBgn0051711	; GO:0019538:protein metabolism; GO:0006464:protein modification; GO:0004702 :receptor signaling protein serine/threonine kinase activity; GO:0007242:intracellular signaling cascade; GO:0009987:cellular process; GO:0005057:receptor signaling protein activity; GO:0000166:nucleotide binding; GO:0048232:male gamete generation; GO:0006468:protein amino acid phosphorylation; GO:0019953:sexual reproduc…
94	1.26906	0.39606	148.126				no RNA
246	1.40232	0.39999	149.596	Abl	Abl tyrosine kinase	4674;Abl oncogene;Abl1;AblK;Ableson;Am ABL;CG4032;D-abelson;D-abl;D-ash;DROTKABL3;Dabl;Dash;Ddash/abl;Dsrc7;FBgn0024512;FBgn0036649;abl kinase;c-abl;cAbl;l(3)04674;l(3)73Ba;l(3)c-abl	CG4032	CG4032	FBgn0000017	GO:0016477:cell migration; ; GO:0004713 ; GO:0002009:morphogenesis of an epithelium; GO:0005488:binding; GO:0008064:regulation of actin polymerization and/or depolymerization; GO:0016310:phosphorylation; GO:0006796:phosphate metabolism; GO:0005911:intercellular junction; GO:0008152:metabolism; GO:0016043:cell organization and biogenesis; GO:0019222:regulation of metabolism; GO:0007582:physiologic…
202	1.22345	0.407215	152.298	tefu	telomere fusion	ATM;CG6535;FBgn0038308;dATM;tef;telomere fusion	CG6535	CG6535	FBgn0045035	GO:0009059:macromolecule biosynthesis; GO:0019538:protein metabolism; GO:0006464:protein modification; GO:0006417:regulation of protein biosynthesis; GO:0004702 :receptor signaling protein serine/threonine kinase activity; ; GO:0006950:response to stress; GO:0043037:translation; GO:0007001:chromosome organization and biogenesis (sensu Eukaryota); GO:0004871:signal transducer activity; GO:0006281:…
70	1.74419	0.413077	154.491	CanA-14F	Calcineurin A at 14F	CG9819;Calcineurin A at 14F;PP2B;canA-14F	CG9819	CG9819	FBgn0030758	; GO:0019538:protein metabolism; GO:0006464:protein modification; GO:0050875:cellular physiological process; GO:0016791:phosphoric monoester hydrolase activity; GO:0003824:catalytic activity; GO:0042578:phosphoric ester hydrolase activity; GO:0006793:phosphorus metabolism; GO:0008152:metabolism; GO:0044238:primary metabolism; GO:0006796:phosphate metabolism; GO:0016788:hydrolase activity, acting …
103	1.5752	0.41408	154.866				no RNA
305	1.38918	0.416279	155.688	auxillin		Auxilin;CG1107;GAK	CG1107	CG1107	FBgn0037218	; GO:0019538:protein metabolism; GO:0006464:protein modification; GO:0016301:kinase activity; GO:0004702 :receptor signaling protein serine/threonine kinase activity; GO:0046907:intracellular transport; GO:0048489:synaptic vesicle transport; GO:0051261:protein depolymerization; GO:0000166:nucleotide binding; GO:0051179:localization; GO:0006468:protein amino acid phosphorylation; GO:0016191:synapt…
152	1.44997	0.416916	155.927				no RNA
336	1.88333	0.420152	157.137	PpD5	Protein phosphatase D5	CG10138;D5;FBgn0034682;PP1-like;protein phosphatase from PCR fragment D5	CG10138	CG10138	FBgn0005778	; GO:0019538:protein metabolism; GO:0006464:protein modification; GO:0050875:cellular physiological process; GO:0016791:phosphoric monoester hydrolase activity; GO:0003824:catalytic activity; GO:0042578:phosphoric ester hydrolase activity; GO:0006793:phosphorus metabolism; GO:0008152:metabolism; GO:0044238:primary metabolism; GO:0006796:phosphate metabolism; GO:0016788:hydrolase activity, acting …
279	1.52149	0.420791	157.376	Pvr	PDGF- and VEGF-receptor related	CG8222;CT24332;DmVEGFR;PDGF- and VEGF-receptor related;PVR;VEGF receptor;VEGFR-A;VGR1;Vascular endothelial growth factor receptor-1 like;Vegfr;Vegfr-b;Vegfr-c;Vgr1: Vascular endothelial growth factor receptor-1 like;stai;stasis	CG8222	CG8222	FBgn0032006	GO:0007292:female gamete generation; GO:0016477:cell migration; GO:0004713 :protein-tyrosine kinase activity; ; GO:0016043:cell organization and biogenesis; GO:0042386:hemocyte differentiation (sensu Arthropoda); GO:0016310:phosphorylation; GO:0005488:binding; GO:0006793:phosphorus metabolism; GO:0007398:ectoderm development; GO:0035099:hemocyte migration (sensu Arthropoda); GO:0004888:transmembr…
161	1.21955	0.423003	158.203				no RNA
150	1.21193	0.425446	159.117				no RNA
200	1.27476	0.42575	159.23	Pk17E	Protein kinase-like 17E	3-10;Bicoid interacting protein 4;Bin4;CG7001;FBgn0024489;Pk?4	CG7001	CG7001	FBgn0004462	; GO:0019538:protein metabolism; GO:0006464:protein modification; GO:0016301:kinase activity; GO:0004702 :receptor signaling protein serine/threonine kinase activity; GO:0007242:intracellular signaling cascade; GO:0005057:receptor signaling protein activity; GO:0000166:nucleotide binding; GO:0006468:protein amino acid phosphorylation; GO:0003824:catalytic activity; GO:0000165:MAPKKK cascade; GO:0…
283	1.49001	0.426293	159.433	Mkp3	Mitogen-activated protein kinase phosphatase 3	CG14080;CG14081;DMKP-3;Dmkp3;FBgn0036845;MKP-3-like;MKP-like;Mitogen-activated protein kinase phosphatase 3	CG14080	CG14080;CG14081	FBgn0036844	; GO:0016791 ; GO:0006464:protein modification; GO:0000165:MAPKKK cascade; GO:0007242:intracellular signaling cascade; GO:0019538:protein metabolism; GO:0015980:energy derivation by oxidation of organic compounds; GO:0042578:phosphoric ester hydrolase activity; GO:0006091:generation of precursor metabolites and energy; GO:0050875:cellular physiological process; GO:0016791:phosphoric monoester hyd…
271	1.22022	0.427887	160.03	SNF1A	SNF1A/AMP-activated protein kinase	AMPK;CG3051;DmAMPK [alpha];EG:132E8.2;FBgn0004836;FBgn0023169;FBgn0029574;G protein-coupled receptor kinase 4;Gprk-4;Gprk4;snf1a	CG3051	CG3051	FBgn0023169	; GO:0019538:protein metabolism; GO:0006464:protein modification; GO:0004702 :receptor signaling protein serine/threonine kinase activity; GO:0005057:receptor signaling protein activity; GO:0004679 ; GO:0016772:transferase activity, transferring phosphorus-containing groups; GO:0004703:G-protein coupled receptor kinase activity; GO:0006468:protein amino acid phosphorylation; GO:0003824:catalytic …
10	1.60301	0.429233	160.533	LIMK1	LIM-kinase1	CG1848;D-LIMK1;DLIMK;DLIMK1;FBgn0030402;LIM kinase;LIM-DOMAIN KINASE;LIM-kinase;LIM-kinase1;Limk	CG1848	CG1848	FBgn0041203	; GO:0019538:protein metabolism; GO:0006464:protein modification; GO:0004702 :receptor signaling protein serine/threonine kinase activity; GO:0016043:cell organization and biogenesis; GO:0000166:nucleotide binding; GO:0030554:adenyl nucleotide binding; GO:0007010:cytoskeleton organization and biogenesis; GO:0006468:protein amino acid phosphorylation; GO:0008270; GO:0009888:histogenesis; GO:000382…
258	1.39805	0.429869	160.771	CG3105			CG3105	CG3105	FBgn0034950	; GO:0019538:protein metabolism; GO:0006464:protein modification; GO:0004702 :receptor signaling protein serine/threonine kinase activity; GO:0007242:intracellular signaling cascade; GO:0005057:receptor signaling protein activity; GO:0000166:nucleotide binding; GO:0006468:protein amino acid phosphorylation; GO:0003824:catalytic activity; GO:0004702 ; GO:0016310:phosphorylation; GO:0006796:phospha…
78	1.33969	0.430317	160.939	PRL-1		BG:DS07473.3;BcDNA:RE40268;CG4993;FBgn0027875;FBgn0062445;PRL	CG4993	CG4993	FBgn0024734	; GO:0019538:protein metabolism; GO:0006464:protein modification; GO:0050875:cellular physiological process; GO:0008138 :protein tyrosine/serine/threonine phosphatase activity; GO:0003824:catalytic activity; GO:0008138:protein tyrosine/serine/threonine phosphatase activity; GO:0042578:phosphoric ester hydrolase activity; GO:0006793:phosphorus metabolism; GO:0008152:metabolism; GO:0044238:primary …
74	1.33092	0.431978	161.56	Taf1	TBP-associated factor 1	BG:DS00004.13;CG17603;EfW1;FBgn0004775;FBgn0010420;FBgn0016735;SR3-5;Suppressor of Ras85D 3-5;TAF;TAF1;TAF200;TAF250;TAF250/230;TAFII;TAFII-250;TAFII230;TAFII250;TAFII250/230;TATA-associated factor 250;TBP-associated factor 250;TBP-associated factor 250kD;TFIID;TFIID 230 kda subunit;TFIID TAF250;Taf230;Taf250: TBP-associated factor 250kD;cel;cell;cell lethal;d230;dTAF230;dTAF250;dTAFII230;dTAFII2…	CG17603	CG17603	FBgn0010355	; GO:0019538:protein metabolism; GO:0006461:protein complex assembly; GO:0045449:regulation of transcription; GO:0043231:intracellular membrane-bound organelle; GO:0050875:cellular physiological process; GO:0043234:protein complex; GO:0005623:cell; GO:0005667:transcription factor complex; GO:0003676:nucleic acid binding; GO:0008152:metabolism; GO:0043170:macromolecule metabolism; GO:0016301:kinas…
313	1.40509	0.432514	161.76	Pp4-19C	Protein phosphatase 19C	CG1459;CG1596;CG18339;CG32505;FBgn0005784;FBgn0031112;FBgn0031113;FBgn0042229;FBgn0052505;PP4;PP4 19C;PPX;Protein phosphatase X	CG32505	CG1459;CG1596;CG18339;CG32505	FBgn0023177	; GO:0019538:protein metabolism; GO:0006464:protein modification; GO:0000922:spindle pole; GO:0016043:cell organization and biogenesis; GO:0043232:intracellular non-membrane-bound organelle; GO:0042578:phosphoric ester hydrolase activity; GO:0007017:microtubule-based process; GO:0050875:cellular physiological process; GO:0016791:phosphoric monoester hydrolase activity; GO:0043228:non-membrane-bou…
367	1.66178	0.43458	162.533	CG14030		BUB1-like	CG14030	CG14030	FBgn0031696	; GO:0019538:protein metabolism; GO:0006464:protein modification; GO:0004702 :receptor signaling protein serine/threonine kinase activity; GO:0009987:cellular process; GO:0005057:receptor signaling protein activity; GO:0000166:nucleotide binding; GO:0007049:cell cycle; GO:0006468:protein amino acid phosphorylation; GO:0003824:catalytic activity; GO:0004702 ; GO:0016310:phosphorylation; GO:0006796…
133	1.61855	0.436089	163.097				no RNA
327	1.49728	0.436125	163.111	InR	Insulin-like receptor	CG18402;DIHR;DILR;DIRH;DIR[beta];DInr;Dir-a;Dir-b;FBgn0000456;FBgn0000457;FBgn0002393;FBgn0010868;Inr-[alpha];Inr-[beta];InsR;dInsR;dir;er10;inr;insulin receptor;insulin receptor homolog;insulin/insulin-like growth factor receptor;l(3)05545;l(3)93Dj;l(3)er10;lethal(3)93Dj	CG18402	CG18402	FBgn0013984	GO:0007292:female gamete generation; GO:0009605:response to external stimulus; GO:0004713 ; ; GO:0002009:morphogenesis of an epithelium; GO:0005009:insulin receptor activity; GO:0042169:SH2 domain binding; GO:0005520:insulin-like growth factor binding; GO:0016310:phosphorylation; GO:0005488:binding; GO:0005911:intercellular junction; GO:0008152:metabolism; GO:0040014:regulation of body size; GO:0…
351	1.53268	0.4371	163.475	aur	aurora	87A7-9/2;A-type Aurora kinase;Aurora A kinase;AuroraA;CG3068;aurA;aurora A;aurora-A;ck10;early-A;fruhe2;l(3)87Ac;l(3)ck10	CG3068	CG3068	FBgn0000147	; GO:0019538:protein metabolism; GO:0006464:protein modification; GO:0044237:cellular metabolism; GO:0004702 :receptor signaling protein serine/threonine kinase activity; GO:0007242:intracellular signaling cascade; GO:0016043:cell organization and biogenesis; GO:0000166:nucleotide binding; GO:0043232:intracellular non-membrane-bound organelle; GO:0004713 :protein-tyrosine kinase activity; GO:0007…
167	1.15631	0.437947	163.792				no RNA
349	1.56853	0.440468	164.735	gskt	gasket	BEST:GH16447;BcDNA:AT21229;CG11338;CG31003;CT4237;FBgn0043075;FBgn0045206;FBgn0045820;FBgn0051003;FBgn0065002;GSK3b;NEST:bs22e06;NGSK	CG31003	CG11338;CG31003	FBgn0046332	; GO:0019538:protein metabolism; GO:0006464:protein modification; GO:0004702 :receptor signaling protein serine/threonine kinase activity; GO:0007242:intracellular signaling cascade; GO:0005057:receptor signaling protein activity; GO:0000166:nucleotide binding; GO:0006468:protein amino acid phosphorylation; GO:0003824:catalytic activity; GO:0004702 ; GO:0016310:phosphorylation; GO:0006796:phospha…
147	1.31065	0.440468	164.735				no RNA
191	1.26908	0.440468	164.735	CG3530		BcDNA;BcDNA:GH04637;CG18093;FBgn0040661;MYOTUBULARIN-like	CG3530	CG18093;CG3530	FBgn0028497	; GO:0019538:protein metabolism; GO:0006464:protein modification; GO:0004725 ; GO:0050875:cellular physiological process; GO:0008138 :protein tyrosine/serine/threonine phosphatase activity; GO:0008270; GO:0003824:catalytic activity; GO:0008138:protein tyrosine/serine/threonine phosphatase activity; GO:0046872:metal ion binding; GO:0042578:phosphoric ester hydrolase activity; GO:0006793:phosphorus…
294	1.21892	0.441283	165.04	Pdk	Pyruvate dehydrogenase kinase	BcDNA:LD09837;CG8808;DmPDK;FBgn0062465;pyruvate dehydrogenase kinase	CG8808	CG8808	FBgn0017558	; GO:0019538:protein metabolism; GO:0006464:protein modification; GO:0004740:[pyruvate dehydrogenase (lipoamide)] kinase activity; GO:0019220:regulation of phosphate metabolism; GO:0030554:adenyl nucleotide binding; GO:0000166:nucleotide binding; GO:0015980:energy derivation by oxidation of organic compounds; GO:0046356:acetyl-CoA catabolism; GO:0006090:pyruvate metabolism; GO:0006099:tricarboxyl…
242	1.51654	0.442913	165.65	CG11859			CG11859	CG11859	FBgn0039306	; GO:0019538:protein metabolism; GO:0006464:protein modification; GO:0016301:kinase activity; GO:0050875:cellular physiological process; GO:0003824:catalytic activity; GO:0016310:phosphorylation; GO:0016740:transferase activity; GO:0006793:phosphorus metabolism; GO:0008152:metabolism; GO:0044238:primary metabolism; GO:0006796:phosphate metabolism; GO:0004672:protein kinase activity; GO:0016773:ph…
39	1.32824	0.443712	165.948	Mekk1		CG7717;D-MEKK1;DmMEKK1;FBgn0038648;MEKK4;dMEKK;dMEKK4;mekk1a;mekk1b	CG7717	CG7717	FBgn0024329	; GO:0019538:protein metabolism; GO:0006464:protein modification; GO:0000165:MAPKKK cascade; GO:0007242:intracellular signaling cascade; GO:0006950:response to stress; GO:0000166:nucleotide binding; GO:0004709:MAP kinase kinase kinase activity; GO:0006468:protein amino acid phosphorylation; GO:0003824:catalytic activity; GO:0007254:JNK cascade; GO:0004702 ; GO:0016310:phosphorylation; GO:0006796:…
23	1.50741	0.445186	166.499	put	punt	Act-r;Activin-A-receptor-88CD;Atr-II;Atr88CD;Atr: Activin-A-receptor-88CD;CG7904;FBgn0000467;FBgn0004912;FBgn0004920;FBgn0010942;FBgn0011375;STK-C;TGF-B;TGF-[beta];TGF-[beta]-type-receptor-like;Tgf-r: TGF-[beta]-type-receptor-like;activin receptor;activin receptor type II;atrII;dlhC: dorsal holes C;l(3)10460;l(3)j5A5;pun;punt	CG7904	CG7904	FBgn0003169	; GO:0002009:morphogenesis of an epithelium; GO:0005488:binding; GO:0007452:imaginal disc metamorphosis; GO:0007431:salivary gland development; GO:0016310:phosphorylation; GO:0007456:eye morphogenesis (sensu Endopterygota); GO:0016740:transferase activity; GO:0006793:phosphorus metabolism; GO:0008152:metabolism; GO:0048179:activin receptor complex; GO:0004674:protein serine/threonine kinase activ…
254	1.52701	0.445726	166.701	nmo	nemo	CG7892;FBgn0014365;FBgn0019910;FBgn0023460;FBgn0046458;NEMO;NEMO/NLK;Nlk;adirondack;adk;anon-EST:Gibbs3;anon-EST:Liang-2.43;anon-WO0172774.138;clone 2.43	CG7892	CG7892	FBgn0011817	GO:0004707:MAP kinase activity; GO:0009605:response to external stimulus; GO:0008219:cell death; ; GO:0002009:morphogenesis of an epithelium; GO:0007452:imaginal disc metamorphosis; GO:0016310:phosphorylation; GO:0007456:eye morphogenesis (sensu Endopterygota); GO:0006793:phosphorus metabolism; GO:0008152:metabolism; GO:0043118:negative regulation of physiological process; GO:0016043:cell organiz…
144	1.21768	0.447356	167.311				no RNA
108	1.35248	0.44797	167.541				no RNA
326	1.45263	0.448431	167.713	Ror		CG4926;DmHD-2;Dror;FBgn0022797;ROR	CG4926	CG4926	FBgn0010407	; GO:0019538:protein metabolism; GO:0006464:protein modification; GO:0004714 ; GO:0004713 :protein-tyrosine kinase activity; GO:0007417:central nervous system development; GO:0000166:nucleotide binding; GO:0009653:morphogenesis; GO:0006468:protein amino acid phosphorylation; GO:0005515:protein binding; GO:0005623:cell; GO:0009888:histogenesis; GO:0019838:growth factor binding; GO:0003824:catalyti…
129	1.27022	0.449239	168.016				no RNA
289	1.69729	0.449776	168.216	Cad96Ca		CG10239;CG10244;CT28779;DCad96Ca;DmHD-14;FBgn0039289;FGFR1-like	CG10244	CG10239;CG10244	FBgn0022800	; GO:0019538:protein metabolism; GO:0006464:protein modification; GO:0004714 ; GO:0004713 ; GO:0030554:adenyl nucleotide binding; GO:0000166:nucleotide binding; GO:0016339:calcium-dependent cell-cell adhesion; GO:0009653:morphogenesis; GO:0007154:cell communication; GO:0044260:cellular macromolecule metabolism; GO:0006468:protein amino acid phosphorylation; GO:0016337:cell-cell adhesion; GO:00082…
193	2.01157	0.450996	168.672	Alk		CG8250;DAlk;DAlk53;FBgn0034146;mili	CG8250	CG8250	FBgn0040505	GO:0004716:receptor signaling protein tyrosine kinase activity; GO:0019538:protein metabolism; GO:0006118:electron transport; GO:0016301:kinase activity; GO:0004713 ; GO:0009987:cellular process; GO:0005057:receptor signaling protein activity; GO:0007517:muscle development; GO:0009653:morphogenesis; GO:0006464:protein modification; GO:0042386:hemocyte differentiation (sensu Arthropoda); GO:000646…
95	1.35396	0.453783	169.715				no RNA
181	1.48425	0.455424	170.329	otk	off-track	CG8967;CT25769;Dtkr;Dtrk;FBgn0082205;IGGtyk;OFT/TRK;Off-track;Otk;Tk48D: Tyrosine kinase at 48D;Trk48D;anon-WO2004063362.81	CG8967	CG8967	FBgn0004839	GO:0016477:cell migration; GO:0019538:protein metabolism; GO:0006464:protein modification; GO:0004714 ; GO:0004713 ; ; GO:0050896:response to stimulus; GO:0000166:nucleotide binding; GO:0016301:kinase activity; GO:0009653:morphogenesis; GO:0006928:cell motility; GO:0006468:protein amino acid phosphorylation; GO:0016740:transferase activity; GO:0016337:cell-cell adhesion; GO:0004872; GO:0003824:ca…
168	1.25361	0.455513	170.362				no RNA
194	1.11215	0.455635	170.407				BcDNA:RE60792 (CG40478)
310	1.46894	0.456824	170.852	CG11870		CG11871;EMK/KIAA0537;FBgn0037805	CG11870	CG11870;CG11871	FBgn0037804	; GO:0019538:protein metabolism; GO:0006464:protein modification; GO:0004702 :receptor signaling protein serine/threonine kinase activity; GO:0004713 ; GO:0016043:cell organization and biogenesis; GO:0000166:nucleotide binding; GO:0007010:cytoskeleton organization and biogenesis; GO:0006468:protein amino acid phosphorylation; GO:0007242:intracellular signaling cascade; GO:0003824:catalytic activi…
86	1.40056	0.45704	170.933	Tie	Tie-like receptor tyrosine kinase	CG7525;DPR1;RTK;tie;tyrosine kinase	CG7525	CG7525	FBgn0014073	; GO:0019538:protein metabolism; GO:0006464:protein modification; GO:0016301:kinase activity; GO:0007242:intracellular signaling cascade; GO:0030554:adenyl nucleotide binding; GO:0000166:nucleotide binding; GO:0006468:protein amino acid phosphorylation; GO:0003824:catalytic activity; GO:0007259:JAK-STAT cascade; GO:0016310:phosphorylation; GO:0004713:protein-tyrosine kinase activity; GO:0006796:p…
262	1.07347	0.458468	171.467	l(1)G0148		CG32742;CG8655;CG8656;CT25076;FBgn0028359;FBgn0029883;FBgn0029884;FBgn0040156;FBgn0052742;l(1)G0149;l(1)G0461	CG8655	CG32742;CG8655;CG8656	FBgn0028360	; GO:0019538:protein metabolism; GO:0006464:protein modification; GO:0004702 :receptor signaling protein serine/threonine kinase activity; GO:0008219:cell death; GO:0005057:receptor signaling protein activity; GO:0035071:salivary gland cell autophagic cell death; GO:0000166:nucleotide binding; GO:0035071:salivary gland cell death; GO:0006468:protein amino acid phosphorylation; GO:0003824:catalyti…
373	1.27524	0.458584	171.511	CG7177			CG7177	CG7177	FBgn0037098	; GO:0019538:protein metabolism; GO:0006464:protein modification; GO:0004702 :receptor signaling protein serine/threonine kinase activity; GO:0007242:intracellular signaling cascade; GO:0005057:receptor signaling protein activity; GO:0000166:nucleotide binding; GO:0006468:protein amino acid phosphorylation; GO:0003824:catalytic activity; GO:0007254:JNK cascade; GO:0004702 ; GO:0016310:phosphoryla…
136	1.07544	0.459381	171.808				no RNA
275	1.67858	0.459558	171.875	CkII[alpha]	Casein kinase II [alpha] subunit	CG17520;CK II;CK-2;CK-II;CK-II [alpha];CK2;CK2 alpha;CK2[alpha];CK2a;CK2alpha;CKII;CKII-[alpha];CKII[alpha];CKIIa;CKIIalfa;CKIIalpha;Casein kinase II;Cask-II-a;DmCKII[alpha];FBgn0062248;NAP1-kinase;Tik;Timekeeper;casein kinase 2;dCKII	CG17520	CG17520	FBgn0000258	GO:0045475:locomotor rhythm; GO:0019538:protein metabolism; GO:0006464:protein modification; GO:0007622:rhythmic behavior; GO:0004702 :receptor signaling protein serine/threonine kinase activity; GO:0007242:intracellular signaling cascade; GO:0009987:cellular process; GO:0005057:receptor signaling protein activity; GO:0000166:nucleotide binding; GO:0048512:circadian behavior; GO:0009653:morphogen…
104	1.25621	0.462473	172.965				no RNA
277	1.27963	0.462567	173	babo	baboon	Activin A receptor 45A;Atf1;Atr-1;Atr-I;Atr45A;Atr45A: Activin A receptor 45A;AtrI;Bab;CG8224;FBgn0004835;FBgn0015469;FBgn0021802;G protein-coupled receptor kinase 3;Gprk-3;Gprk3;STK-E;l(2)44Fd;l(2)k16912	CG8224	CG8224	FBgn0011300	; GO:0007420:brain development; GO:0016310:phosphorylation; GO:0005488:binding; GO:0006793:phosphorus metabolism; GO:0008152:metabolism; GO:0048179:activin receptor complex; GO:0040014:regulation of body size; GO:0004674:protein serine/threonine kinase activity; GO:0005024:transforming growth factor beta receptor activity; GO:0004703 ; GO:0004888:transmembrane receptor activity; GO:0004896; GO:00…
316	1.44998	0.46487	173.861	Pp2B-14D	Protein phosphatase 2B at 14D	CG9842;Calcineurin;CanA14D;CnnA14D;CnnA14D(I);D27;FBgn0005782;FBgn0015613;PP2B;PP2B 14D;Pp12-14D;Pp2B-14DF;PpD27;Protein phosphatase D27;calcium/calmodulin regulated protein phosphatase 2B;canA;protein phosphatase from PCR fragment D27	CG9842	CG9842	FBgn0011826	; GO:0019538:protein metabolism; GO:0006464:protein modification; GO:0004722:protein serine/threonine phosphatase activity; GO:0050875:cellular physiological process; GO:0016791:phosphoric monoester hydrolase activity; GO:0043234:protein complex; GO:0003824:catalytic activity; GO:0004723:calcium-dependent protein serine/threonine phosphatase activity; GO:0042578:phosphoric ester hydrolase activit…
317	1.17167	0.465026	173.92	CG10738		GYC	CG10738	CG10738	FBgn0036368	; GO:0019538:protein metabolism; GO:0006464:protein modification; GO:0016301:kinase activity; GO:0007242:intracellular signaling cascade; GO:0009187:cyclic nucleotide metabolism; GO:0030554:adenyl nucleotide binding; GO:0000166:nucleotide binding; GO:0006468:protein amino acid phosphorylation; GO:0016740:transferase activity; GO:0004872; GO:0003824:catalytic activity; GO:0016310:phosphorylation; …
162	1.6741	0.467282	174.764				no RNA
295	1.38677	0.467965	175.019	CanA1	Calcineurin A1	CAN A1/PP2B;CG1455;CNA1;Can;CnnA21EF;D14;FBgn0004466;FBgn0005780;PP2B 21EF;PpD14;Protein phosphatase D14;calcineurin;canA;pMY4;protein phosphatase from PCR fragment D14	CG1455	CG1455	FBgn0010015	; GO:0019538:protein metabolism; GO:0006464:protein modification; GO:0006810:transport; GO:0004722:protein serine/threonine phosphatase activity; GO:0030135:coated vesicle; GO:0051179:localization; GO:0050875:cellular physiological process; GO:0016791:phosphoric monoester hydrolase activity; GO:0043234:protein complex; GO:0046903:secretion; GO:0016023:cytoplasmic vesicle; GO:0003824:catalytic act…
366	1.10637	0.469034	175.419	Slob	Slowpoke binding protein	CG6772;Slowpoke binding protein;giant slob	CG6772	CG6772	FBgn0024290	; GO:0019538:protein metabolism; GO:0006464:protein modification; GO:0016301:kinase activity; GO:0030554:adenyl nucleotide binding; GO:0000166:nucleotide binding; GO:0006468:protein amino acid phosphorylation; GO:0003824:catalytic activity; GO:0016310:phosphorylation; GO:0016740:transferase activity; GO:0006793:phosphorus metabolism; GO:0008152:metabolism; GO:0007267:cell-cell signaling; GO:00057…
260	1.12948	0.469143	175.46	CG7028		BcDNA:GH04978;FBgn0027587;PRP4	CG7028	CG7028	FBgn0027587	; GO:0019538:protein metabolism; GO:0006464:protein modification; GO:0004702 :receptor signaling protein serine/threonine kinase activity; GO:0016043:cell organization and biogenesis; GO:0000166:nucleotide binding; GO:0009653:morphogenesis; GO:0006468:protein amino acid phosphorylation; GO:0000902:cellular morphogenesis; GO:0003824:catalytic activity; GO:0007155:cell adhesion; GO:0004702 ; GO:001…
8	1.30032	0.470489	175.963	CG1973			CG1973	CG1973	FBgn0039692	; GO:0019538:protein metabolism; GO:0006464:protein modification; GO:0016301:kinase activity; GO:0030554:adenyl nucleotide binding; GO:0000166:nucleotide binding; GO:0006468:protein amino acid phosphorylation; GO:0003824:catalytic activity; GO:0016310:phosphorylation; GO:0006796:phosphate metabolism; GO:0006793:phosphorus metabolism; GO:0008152:metabolism; GO:0044238:primary metabolism; GO:001674…
222	1.13393	0.470678	176.034	tor	torso	CG1389;Tor;splc;splc: spliced	CG1389	CG1389	FBgn0003733	GO:0007292:female gamete generation; GO:0019538:protein metabolism; GO:0006464:protein modification; GO:0048477:oogenesis; GO:0009987:cellular process; GO:0030554:adenyl nucleotide binding; GO:0007354:zygotic determination of anterior/posterior axis, embryo; GO:0016020:membrane; GO:0007350:blastoderm segmentation; GO:0016772:transferase activity, transferring phosphorus-containing groups; GO:0009…
189	1.30216	0.471233	176.241	cdi	center divider	91F;91F gene;B9.3;CDI/TSKI;CG6027;Cdi;FBgn0010912;central divider;l(3)07013	CG6027	CG6027	FBgn0004876	; GO:0019538:protein metabolism; GO:0006464:protein modification; GO:0004702 :receptor signaling protein serine/threonine kinase activity; GO:0004713 :protein-tyrosine kinase activity; GO:0016043:cell organization and biogenesis; GO:0000166:nucleotide binding; GO:0005179:hormone activity; GO:0007010:cytoskeleton organization and biogenesis; GO:0006468:protein amino acid phosphorylation; GO:001674…
148	1.8812	0.471571	176.368				no RNA
116	1.52669	0.471593	176.376				no RNA
2	1.12988	0.471627	176.388	CG4839		PKG-like	CG4839	CG4839	FBgn0032187	; GO:0019538:protein metabolism; GO:0006464:protein modification; GO:0016301:kinase activity; GO:0004702 :receptor signaling protein serine/threonine kinase activity; GO:0007242:intracellular signaling cascade; GO:0005057:receptor signaling protein activity; GO:0000166:nucleotide binding; GO:0006468:protein amino acid phosphorylation; GO:0003824:catalytic activity; GO:0004702 ; GO:0016310:phospho…
284	1.44386	0.471749	176.434	Nipped-A		41Ah;CG10549;CG2905;CG33554;FBgn0002067;FBgn0002172;FBgn0004661;FBgn0020393;FBgn0033013;FBgn0039989;GroupV;Nipped;NippedA;Tra-1;Tra1;dTra1;l(2)41Ah;l(2)C123;l(2)EMS34-12;lethal(2)41Ah	CG2905	CG10549;CG2905;CG33554	FBgn0053554	; GO:0019538:protein metabolism; GO:0006464:protein modification; GO:0008134:transcription factor binding; GO:0004702 :receptor signaling protein serine/threonine kinase activity; GO:0006950:response to stress; GO:0016772:transferase activity, transferring phosphorus-containing groups; GO:0016301:kinase activity; GO:0006281:DNA repair; GO:0006366:transcription from RNA polymerase II promoter; GO:…
17	1.14666	0.472926	176.874	Eph	Eph receptor tyrosine kinase	CG1511;CT3831;Dek7;Deph;Drosophila eph;Ek7;FBgn0015726;FBgn0023093;RPTK Dek7;dek	CG1511	CG1511	FBgn0025936	; GO:0019538:protein metabolism; GO:0006464:protein modification; GO:0004714 ; GO:0004713 ; GO:0030554:adenyl nucleotide binding; GO:0000166:nucleotide binding; GO:0005003:ephrin receptor activity; GO:0009653:morphogenesis; GO:0006468:protein amino acid phosphorylation; GO:0016740:transferase activity; GO:0003824:catalytic activity; GO:0004888:transmembrane receptor activity; GO:0016310:phosphory…
81	1.61814	0.472977	176.894	CG12069		PKA-like	CG12069	CG12069	FBgn0039796	; GO:0019538:protein metabolism; GO:0006464:protein modification; GO:0004702 :receptor signaling protein serine/threonine kinase activity; GO:0008219:cell death; GO:0005057:receptor signaling protein activity; GO:0000166:nucleotide binding; GO:0006468:protein amino acid phosphorylation; GO:0003824:catalytic activity; GO:0004702 ; GO:0016310:phosphorylation; GO:0007242:intracellular signaling casc…
97	1.40959	0.472997	176.901				no RNA
91	1.18509	0.473368	177.04	CG9962		CKIa-like	CG9962	CG9962	FBgn0031441	; GO:0019538:protein metabolism; GO:0006464:protein modification; GO:0004702 :receptor signaling protein serine/threonine kinase activity; GO:0007242:intracellular signaling cascade; GO:0009987:cellular process; GO:0005057:receptor signaling protein activity; GO:0000166:nucleotide binding; GO:0004680:casein kinase activity; GO:0051179:localization; GO:0006468:protein amino acid phosphorylation; G…
132	1.13378	0.473399	177.051				no RNA
319	1.34288	0.475671	177.901	Nak	Numb-associated kinase	CG10637;Numb-associated kinase;nak	CG10637	CG10637	FBgn0015772	GO:0009059:macromolecule biosynthesis; GO:0019538:protein metabolism; GO:0006464:protein modification; GO:0004702 :receptor signaling protein serine/threonine kinase activity; ; GO:0005057:receptor signaling protein activity; GO:0000166:nucleotide binding; GO:0043232:intracellular non-membrane-bound organelle; GO:0006468:protein amino acid phosphorylation; GO:0043234:protein complex; GO:0003824:c…
214	1.44448	0.475776	177.94	CG10417		PP2Cg	CG10417	CG10417	FBgn0033021	; GO:0019538:protein metabolism; GO:0006464:protein modification; GO:0000165:MAPKKK cascade; GO:0007242:intracellular signaling cascade; GO:0050875:cellular physiological process; GO:0016791:phosphoric monoester hydrolase activity; GO:0003824:catalytic activity; GO:0042578:phosphoric ester hydrolase activity; GO:0006793:phosphorus metabolism; GO:0008152:metabolism; GO:0044238:primary metabolism; …
61	1.26385	0.475845	177.966	Fps85D	Fps oncogene analog	CG8874;DFer;Dm FPS;DmHD-179;FBgn0022798;dfps;dfps 85D;dfps85D	CG8874	CG8874	FBgn0000723	; GO:0019538:protein metabolism; GO:0006464:protein modification; GO:0007242:intracellular signaling cascade; GO:0016043:cell organization and biogenesis; GO:0000166:nucleotide binding; GO:0009653:morphogenesis; GO:0006468:protein amino acid phosphorylation; GO:0000902:cellular morphogenesis; GO:0005623:cell; GO:0003824:catalytic activity; GO:0007259:JAK-STAT cascade; GO:0000904:cellular morphoge…
206	1.1169	0.476964	178.385	CG6498		MAST 205	CG6498	CG6498	FBgn0036511	; GO:0019538:protein metabolism; GO:0006464:protein modification; GO:0016301:kinase activity; GO:0004702 :receptor signaling protein serine/threonine kinase activity; GO:0007242:intracellular signaling cascade; GO:0005057:receptor signaling protein activity; GO:0000166:nucleotide binding; GO:0006468:protein amino acid phosphorylation; GO:0003824:catalytic activity; GO:0004702 ; GO:0016310:phospho…
31	1.56018	0.477393	178.545	CG3608			CG3608	CG3608	FBgn0035039	; GO:0019538:protein metabolism; GO:0006464:protein modification; GO:0006732:coenzyme metabolism; GO:0030554:adenyl nucleotide binding; GO:0000166:nucleotide binding; GO:0006468:protein amino acid phosphorylation; GO:0016301:kinase activity; GO:0051189:prosthetic group metabolism; GO:0003824:catalytic activity; GO:0016310:phosphorylation; GO:0016740:transferase activity; GO:0006793:phosphorus met…
253	1.10868	0.477393	178.545	png	pan gu	CG11420;EG:8D8.5;FBgn0024363;PNG;fs(1)M2;pan-gnu	CG11420	CG11420	FBgn0000826	; GO:0019538:protein metabolism; GO:0006464:protein modification; GO:0004713 ; GO:0030554:adenyl nucleotide binding; GO:0000166:nucleotide binding; GO:0007343:egg activation; GO:0006468:protein amino acid phosphorylation; GO:0019953:sexual reproduction; GO:0003824:catalytic activity; GO:0007338:fertilization (sensu Metazoa); GO:0007346:regulation of mitotic cell cycle; GO:0016310:phosphorylation;…
196	1.3585	0.47789	178.731	CG11489		BEST:CK01209;CG9085;FBgn0037157;FBgn0037158;SRPK;SRPK1	CG11489	CG11489;CG9085	FBgn0025702	; GO:0019538:protein metabolism; GO:0006464:protein modification; GO:0004702 :receptor signaling protein serine/threonine kinase activity; GO:0005057:receptor signaling protein activity; GO:0000166:nucleotide binding; GO:0006468:protein amino acid phosphorylation; GO:0003824:catalytic activity; GO:0004702 ; GO:0016310:phosphorylation; GO:0006796:phosphate metabolism; GO:0006793:phosphorus metabol…
243	1.12627	0.478466	178.946	Tor	Target of rapamycin	CG5092;CT16317;CT24745;CT24817;FBgn0032466;FRAP/TOR;Target of rapamycin;dTOR;l(2)k17004;mTOR	CG5092	CG5092	FBgn0021796	GO:0009059:macromolecule biosynthesis; GO:0009605:response to external stimulus; GO:0009582:detection of abiotic stimulus; GO:0050896:response to stimulus; ; GO:0016043:cell organization and biogenesis; GO:0043037:translation; GO:0016772:transferase activity, transferring phosphorus-containing groups; GO:0009653:morphogenesis; GO:0001558:regulation of cell growth; GO:0006445:regulation of transla…
276	1.67314	0.478958	179.13	Pak3		CG14895;D-Pak3;FBgn0038430;PAK3;dPAK3	CG14895	CG14895	FBgn0044826	; GO:0019538:protein metabolism; GO:0006464:protein modification; GO:0000165:MAPKKK cascade; GO:0007242:intracellular signaling cascade; GO:0016043:cell organization and biogenesis; GO:0000166:nucleotide binding; GO:0007010:cytoskeleton organization and biogenesis; GO:0006468:protein amino acid phosphorylation; GO:0008283:cell proliferation; GO:0003824:catalytic activity; GO:0016310:phosphorylati…
102	1.22144	0.480104	179.559				no RNA
46	1.33961	0.480615	179.75	mnb	minibrain	CG7826;Dyrk1;ME-IV;Minibrain;Mnb;min	CG7826	CG7826	FBgn0002777	; GO:0019538:protein metabolism; GO:0006464:protein modification; GO:0004702 :receptor signaling protein serine/threonine kinase activity; GO:0008219:cell death; GO:0007417:central nervous system development; GO:0000166:nucleotide binding; GO:0051242:positive regulation of cellular physiological process; GO:0012502:induction of programmed cell death; GO:0007420:brain development; GO:0006468:prote…
24	1.20764	0.480971	179.883	ire-1		CG4583;IRE-like;dire-1	CG4583	CG4583	FBgn0038736	; GO:0019538:protein metabolism; GO:0006118:electron transport; GO:0016301:kinase activity; GO:0030554:adenyl nucleotide binding; GO:0000166:nucleotide binding; GO:0006464:protein modification; GO:0006468:protein amino acid phosphorylation; GO:0003824:catalytic activity; GO:0016310:phosphorylation; GO:0016740:transferase activity; GO:0006793:phosphorus metabolism; GO:0008152:metabolism; GO:004423…
228	1.35482	0.481861	180.216	CG10089		MKP-like	CG10089	CG10089	FBgn0036369	; GO:0016791 ; GO:0006464:protein modification; GO:0000165:MAPKKK cascade; GO:0007242:intracellular signaling cascade; GO:0019538:protein metabolism; GO:0050875:cellular physiological process; GO:0008138 :protein tyrosine/serine/threonine phosphatase activity; GO:0004857:enzyme inhibitor activity; GO:0003824:catalytic activity; GO:0008138:protein tyrosine/serine/threonine phosphatase activity; GO…
174	1.27252	0.483053	180.662				no RNA
239	1.29891	0.483637	180.88	cdc2rk	cdc2-related-kinase	CG1362;Dcdrk	CG1362	CG1362	FBgn0013435	; GO:0019538:protein metabolism; GO:0006464:protein modification; GO:0004702 :receptor signaling protein serine/threonine kinase activity; GO:0009987:cellular process; GO:0005057:receptor signaling protein activity; GO:0000166:nucleotide binding; GO:0006468:protein amino acid phosphorylation; GO:0000074:regulation of cell cycle; GO:0003824:catalytic activity; GO:0004702 ; GO:0004693 ; GO:0016310:…
172	1.33146	0.484069	181.042				no RNA
360	1.75646	0.485148	181.445	Eip63E	Ecdysone-induced protein 63E	CG10579;FBgn0016695;FBgn0024942;L63;PFTAIRE;cdc2-63E	CG10579	CG10579	FBgn0005640	; GO:0019538:protein metabolism; GO:0006464:protein modification; GO:0004702 :receptor signaling protein serine/threonine kinase activity; GO:0004713 :protein-tyrosine kinase activity; GO:0009987:cellular process; GO:0002009:morphogenesis of an epithelium; GO:0000166:nucleotide binding; GO:0006468:protein amino acid phosphorylation; GO:0002164:larval development; GO:0003824:catalytic activity; GO…
64	1.28603	0.485148	181.445	Ddr	Discoidin domain receptor	CG11573;CG13985;CG33531;CG9488;CG9490;CT33540;DDR;Discoidin domain receptor;FBgn0031793;FBgn0031794;FBgn0031795;FBgn0031797	CG11573	CG11573;CG13985;CG33531;CG9488;CG9490	FBgn0053531	; GO:0019538:protein metabolism; GO:0006464:protein modification; GO:0016301:kinase activity; GO:0030554:adenyl nucleotide binding; GO:0000166:nucleotide binding; GO:0007154:cell communication; GO:0007498:mesoderm development; GO:0006468:protein amino acid phosphorylation; GO:0016337:cell-cell adhesion; GO:0009888:histogenesis; GO:0007155:cell adhesion; GO:0016310:phosphorylation; GO:0004713:prot…
62	1.17291	0.485218	181.472	CG4041			CG4041	CG4041	FBgn0029736	; GO:0019538:protein metabolism; GO:0006464:protein modification; GO:0016301:kinase activity; GO:0004713 ; GO:0030554:adenyl nucleotide binding; GO:0000166:nucleotide binding; GO:0006468:protein amino acid phosphorylation; GO:0003824:catalytic activity; GO:0016310:phosphorylation; GO:0004713:protein-tyrosine kinase activity; GO:0016740:transferase activity; GO:0006793:phosphorus metabolism; GO:00…
50	1.25021	0.486157	181.823	SRPK		BcDNA:SD03158;CG8174;FBgn0034015;FBgn0064783;dSRPK;dSRPK1	CG8174	CG8174	FBgn0026370	; GO:0019538:protein metabolism; GO:0006464:protein modification; GO:0004702 :receptor signaling protein serine/threonine kinase activity; GO:0005057:receptor signaling protein activity; GO:0000166:nucleotide binding; GO:0030554:adenyl nucleotide binding; GO:0006468:protein amino acid phosphorylation; GO:0016071:mRNA metabolism; GO:0003824:catalytic activity; GO:0004702 ; GO:0016310:phosphorylati…
173	1.14255	0.486336	181.89				no RNA
157	1.23659	0.486633	182.001				no RNA
96	1.30695	0.489447	183.053				no RNA
309	1.12202	0.489637	183.124	wts	warts	CG12072;Dlats;FBgn0013549;LATS;WTS/LATS;Warts;dmLATS;l(3)100Aa;large tumor suppressor;lats: large tumor suppressor;lts;miracle-gro;warts/lats	CG12072	CG12072	FBgn0011739	; GO:0016043:cell organization and biogenesis; GO:0016310:phosphorylation; GO:0007456:eye morphogenesis (sensu Endopterygota); GO:0006793:phosphorus metabolism; GO:0008152:metabolism; GO:0051093:negative regulation of development; GO:0008285:negative regulation of cell proliferation; GO:0004674:protein serine/threonine kinase activity; GO:0000278:mitotic cell cycle; GO:0016773:phosphotransferase …
125	1.36324	0.490803	183.56				no RNA
363	1.53477	0.491047	183.651	CG3277			CG3277	CG3277	FBgn0031518	; GO:0019538:protein metabolism; GO:0006464:protein modification; GO:0004713 ; GO:0030554:adenyl nucleotide binding; GO:0000166:nucleotide binding; GO:0006468:protein amino acid phosphorylation; GO:0003824:catalytic activity; GO:0016310:phosphorylation; GO:0004713:protein-tyrosine kinase activity; GO:0006796:phosphate metabolism; GO:0006793:phosphorus metabolism; GO:0008152:metabolism; GO:0016301…
53	1.07193	0.491252	183.728	Mpk2		CG5475;D-MPK2;D-p38;D-p38a;DMPK2;DmMPK2;Dp38;Erk-kinase-like;Erk2;FBgn0013952;FBgn0022991;group 2;p38 [alpha];p38a MAP kinase;stress-activated kinase P38	CG5475	CG5475	FBgn0015765	GO:0004707:MAP kinase activity; GO:0009605:response to external stimulus; GO:0006464:protein modification; GO:0000165:MAPKKK cascade; GO:0007242:intracellular signaling cascade; ; GO:0006950:response to stress; GO:0000166:nucleotide binding; GO:0016772:transferase activity, transferring phosphorus-containing groups; GO:0016909 :SAP kinase activity; GO:0006468:protein amino acid phosphorylation; G…
143	1.46186	0.49223	184.094				no RNA
236	1.04063	0.4923	184.12	CG6800		AC014407;CDK7-like;FBgn0043015	CG6800	CG6800	FBgn0038902	; GO:0019538:protein metabolism; GO:0006464:protein modification; GO:0016301:kinase activity; GO:0004702 :receptor signaling protein serine/threonine kinase activity; GO:0005057:receptor signaling protein activity; GO:0000166:nucleotide binding; GO:0006468:protein amino acid phosphorylation; GO:0003824:catalytic activity; GO:0004702 ; GO:0004693 ; GO:0016310:phosphorylation; GO:0006796:phosphate …
230	1.20651	0.493754	184.664	ald	altered disjunction	CG7643;FBgn0038534;Mps1;TKK;dMps1	CG7643	CG7643	FBgn0000063	; GO:0019538:protein metabolism; GO:0006464:protein modification; GO:0016301:kinase activity; GO:0051327:M phase of meiotic cell cycle; GO:0000166:nucleotide binding; GO:0030554:adenyl nucleotide binding; GO:0007049:cell cycle; GO:0006468:protein amino acid phosphorylation; GO:0003824:catalytic activity; GO:0016310:phosphorylation; GO:0016740:transferase activity; GO:0006793:phosphorus metabolism…
344	1.17607	0.495237	185.219	slpr	slipper	CG2272;FBgn0026171;MLK2;Mixed lineage protein kinase 2;dMLK;dMLK2;slipper	CG2272	CG2272	FBgn0030018	; GO:0004709:MAP kinase kinase kinase activity; GO:0004713 :protein-tyrosine kinase activity; GO:0002009:morphogenesis of an epithelium; GO:0004712 ; GO:0016310:phosphorylation; GO:0000187:activation of MAPK; GO:0006793:phosphorus metabolism; GO:0008152:metabolism; GO:0016043:cell organization and biogenesis; GO:0004674:protein serine/threonine kinase activity; GO:0007582:physiological process; G…
21	1.08796	0.497603	186.104	fs(1)h	female sterile (1) homoeotic	CG2252;FBgn0000809;FBgn0001447;FBgn0025246;FBgn0025884;FBgn0040137;FBgn0040199;N72;anon-EST:Liang-1.81;anon-EST:fe1G2;anon-fast-evolving-1G2;clone 1.81;fs(1)1456;fs(1)26/26A;fs(1)M16;fs(1)R10.4;fsh;fst(1)h;l(1)7Da;l(1)G0093;l(1)G0495;rancor;rnc	CG2252	CG2252	FBgn0004656	; GO:0007276:gametogenesis; GO:0000165:MAPKKK cascade; GO:0007242:intracellular signaling cascade; GO:0016043:cell organization and biogenesis; GO:0050789:regulation of biological process; GO:0007001:chromosome organization and biogenesis (sensu Eukaryota); GO:0048232:male gamete generation; GO:0006366:transcription from RNA polymerase II promoter; GO:0050875:cellular physiological process; GO:00…
32	1.2167	0.499359	186.76	CG5483		CT17358	CG5483	CG5483	FBgn0038816	; GO:0019538:protein metabolism; GO:0006464:protein modification; GO:0016301:kinase activity; GO:0007242:intracellular signaling cascade; GO:0030554:adenyl nucleotide binding; GO:0000166:nucleotide binding; GO:0006468:protein amino acid phosphorylation; GO:0003824:catalytic activity; GO:0005525:GTP binding; GO:0016310:phosphorylation; GO:0016740:transferase activity; GO:0006793:phosphorus metabol…
361	1.19585	0.499921	186.97	CG11597		PP4-like	CG11597	CG11597	FBgn0036212	; GO:0019538:protein metabolism; GO:0006464:protein modification; GO:0050875:cellular physiological process; GO:0016791:phosphoric monoester hydrolase activity; GO:0003824:catalytic activity; GO:0042578:phosphoric ester hydrolase activity; GO:0006793:phosphorus metabolism; GO:0008152:metabolism; GO:0044238:primary metabolism; GO:0006796:phosphate metabolism; GO:0016788:hydrolase activity, acting …
66	2.0576	1	374	ird5	immune response deficient 5	CG4201;DIK;DLAK;DmIKK;DmIKK[beta];DmIKKb;FBgn0028725;FBgn0028726;FBgn0029099;FBgn0029160;IKK-[beta];IKK-like protein;IKKB;Ik;Ird-5;LPS-responsive kinase;LPS-responsive-kinase;LRK;Lak;Lipopolysaccharide activated kinase;anon-89Bd;cactus kinase;dIKK;ikk;immune response deficient 5;ird;ird5/DmIkk[beta]	CG4201	CG4201	FBgn0024222	; GO:0009605:response to external stimulus; GO:0006464:protein modification; GO:0016065:humoral defense mechanism (sensu Protostomia); GO:0008063:Toll signaling pathway; GO:0009987:cellular process; GO:0006950:response to stress; GO:0000166:nucleotide binding; GO:0009798:axis specification; GO:0009953:dorsal/ventral pattern formation; GO:0006468:protein amino acid phosphorylation; GO:0008384:Ikap…
98	1.49559	1	374				no RNA
110	1.49023	1	374				no RNA
41	1.47074	1	374	niki	nimA-like kinase	CG10951;FBgn0039230;NEK1;Niki;nimA-like kinase	CG10951	CG10951	FBgn0045980	; GO:0019538:protein metabolism; GO:0006464:protein modification; GO:0004702 :receptor signaling protein serine/threonine kinase activity; GO:0007242:intracellular signaling cascade; GO:0009987:cellular process; GO:0005057:receptor signaling protein activity; GO:0000166:nucleotide binding; GO:0006468:protein amino acid phosphorylation; GO:0003824:catalytic activity; GO:0004702 ; GO:0016310:phosph…
233	1.45796	1	374	aPKC	atypical protein kinase C	CG10261;DaPKC;FBgn0033986;PKCl,i;apkc;atypical protein kinase C;l(2)k06403;pkc-3;pschur;psu	CG10261	CG10261	FBgn0022131	GO:0007292:female gamete generation; ; GO:0002009:morphogenesis of an epithelium; GO:0006461:protein complex assembly; GO:0016310:phosphorylation; GO:0016327:apicolateral plasma membrane; GO:0006793:phosphorus metabolism; GO:0008152:metabolism; GO:0019992; GO:0016043:cell organization and biogenesis; GO:0001565:phorbol ester receptor activity; GO:0004674:protein serine/threonine kinase activity; …
160	1.43487	1	374				no RNA
155	1.43424	1	374				no RNA
216	1.42727	1	374	CG8866		UNC 51-like	CG8866	CG8866	FBgn0037679	; GO:0019538:protein metabolism; GO:0006464:protein modification; GO:0004702 :receptor signaling protein serine/threonine kinase activity; GO:0004713 ; GO:0005057:receptor signaling protein activity; GO:0000166:nucleotide binding; GO:0006468:protein amino acid phosphorylation; GO:0003824:catalytic activity; GO:0004702 ; GO:0016310:phosphorylation; GO:0004713:protein-tyrosine kinase activity; GO:0…
321	1.4252	1	374	Atg1	Autophagy-specific gene 1	ATG1;Autophagy-specific gene 1;CG10967;FBgn0036313;UNC 51-like;l(3)00305	CG10967	CG10967	FBgn0010715	; GO:0019538:protein metabolism; GO:0006464:protein modification; GO:0016301:kinase activity; GO:0007242:intracellular signaling cascade; GO:0005057:receptor signaling protein activity; GO:0000166:nucleotide binding; GO:0006468:protein amino acid phosphorylation; GO:0003824:catalytic activity; GO:0016310:phosphorylation; GO:0004713:protein-tyrosine kinase activity; GO:0016740:transferase activity…
241	1.41718	1	374	myotubularin	myotubularin	CG9115;MTM1;dMTMH1	CG9115	CG9115	FBgn0025742	; GO:0019538:protein metabolism; GO:0006464:protein modification; GO:0050875:cellular physiological process; GO:0008138 :protein tyrosine/serine/threonine phosphatase activity; GO:0003824:catalytic activity; GO:0008138:protein tyrosine/serine/threonine phosphatase activity; GO:0042578:phosphoric ester hydrolase activity; GO:0006793:phosphorus metabolism; GO:0008152:metabolism; GO:0044238:primary …
345	1.41085	1	374	par-1		BcDNA:RH48823;C-TAK1-like;CG11960;CG16701;CG30131;CG30132;CG8201;DPAR-1;DPar1;FBgn0022139;FBgn0034448;FBgn0034449;FBgn0034450;FBgn0050131;FBgn0050132;FBgn0064805;FBgn0065111;PAR1;Par-1;Par-1 kinase;l(2)k06323	CG11960	CG11960;CG16701;CG30131;CG30132;CG8201	FBgn0026193	GO:0007292:female gamete generation; ; GO:0004713 ; GO:0016043:cell organization and biogenesis; GO:0048113:pole plasm assembly (sensu Insecta); GO:0050321 ; GO:0016310:phosphorylation; GO:0006793:phosphorus metabolism; GO:0008152:metabolism; GO:0045169:fusome; GO:0004674:protein serine/threonine kinase activity; GO:0050321 :tau-protein kinase activity; GO:0009994:oocyte differentiation; GO:00069…
306	1.3928	1	374	CG9783		GYC	CG9783	CG9783	FBgn0037256	; GO:0009605:response to external stimulus; GO:0006464:protein modification; GO:0050953:sensory perception of light; GO:0007242:intracellular signaling cascade; GO:0009187:cyclic nucleotide metabolism; GO:0019538:protein metabolism; GO:0007601:visual perception; GO:0016301:kinase activity; GO:0006468:protein amino acid phosphorylation; GO:0004872; GO:0003824:catalytic activity; GO:0016310:phospho…
220	1.39232	1	374	CG17698		CAMKIIb;CG40297;FBgn0058297	CG17698	CG17698;CG40297	FBgn0040056	; GO:0019538:protein metabolism; GO:0006464:protein modification; GO:0016301:kinase activity; GO:0006468:protein amino acid phosphorylation; GO:0003824:catalytic activity; GO:0016310:phosphorylation; GO:0016740:transferase activity; GO:0006793:phosphorus metabolism; GO:0008152:metabolism; GO:0004685 :calcium- and calmodulin-dependent protein kinase activity; GO:0004685 ; GO:0044238:primary metabo…
28	1.38927	1	374	inaC	inactivation no afterpotential C	CG6518;Dpkc2;FBgn0001262;FBgn0003092;InaC;PKC;PKC 53E;PKC-eye;PKCi;Pkc2: Protein-kinase-2;Protein kinase-c2;dPKC53E;dPKC53E(ey);ePKC;eye PKC;eye-PKC;eye-specific PKC;pkc-2;protein kinase C	CG6518	CG6518	FBgn0004784	; GO:0009605:response to external stimulus; GO:0009416:response to light; GO:0004698 :calcium-dependent protein kinase C activity; GO:0009586:rhodopsin mediated phototransduction; GO:0008406:gonad development; GO:0007600:sensory perception; GO:0006793:phosphorus metabolism; GO:0008152:metabolism; GO:0005509:calcium ion binding; GO:0001565:phorbol ester receptor activity; GO:0004674:protein serine…
356	1.38679	1	374	CG10627			CG10627	CG10627	FBgn0036298	GO:0006066:alcohol metabolism; ; GO:0008152:metabolism; GO:0009987:cellular process; GO:0016868:intramolecular transferase activity, phosphotransferases; GO:0044262:cellular carbohydrate metabolism; GO:0050875:cellular physiological process; GO:0043170:macromolecule metabolism; GO:0044238:primary metabolism; GO:0044237:cellular metabolism; GO:0005975:carbohydrate metabolism; GO:0000287:magnesium …
238	1.37677	1	374	CG17746		PP2C	CG17746	CG17746	FBgn0035425	; GO:0019538:protein metabolism; GO:0006464:protein modification; GO:0050875:cellular physiological process; GO:0016791:phosphoric monoester hydrolase activity; GO:0043234:protein complex; GO:0003824:catalytic activity; GO:0000287:magnesium ion binding; GO:0042578:phosphoric ester hydrolase activity; GO:0006793:phosphorus metabolism; GO:0008152:metabolism; GO:0044238:primary metabolism; GO:000679…
6	1.36941	1	374	ballchen	ballchen	BcDNA:LD09009;CG6386;NHK-1;VRK;ballchen;nucleosomal histone kinase-1	CG6386	CG6386	FBgn0027889	; GO:0019538:protein metabolism; GO:0006464:protein modification; GO:0016043:cell organization and biogenesis; GO:0000166:nucleotide binding; GO:0007001:chromosome organization and biogenesis (sensu Eukaryota); GO:0006468:protein amino acid phosphorylation; GO:0016572:histone phosphorylation; GO:0003824:catalytic activity; GO:0035173:histone kinase activity; GO:0016310:phosphorylation; GO:0006796…
141	1.30966	1	374				no RNA
362	1.30794	1	374	Stlk	Ste20-like kinase	BcDNA:LD05623;CG40293;FBgn0047227;FBgn0058293;Ste20-like kinase	CG40293	CG40293	FBgn0046692	; GO:0019538:protein metabolism; GO:0006464:protein modification; GO:0004702 :receptor signaling protein serine/threonine kinase activity; GO:0007242:intracellular signaling cascade; GO:0016043:cell organization and biogenesis; GO:0000166:nucleotide binding; GO:0007010:cytoskeleton organization and biogenesis; GO:0006468:protein amino acid phosphorylation; GO:0003824:catalytic activity; GO:000470…
198	1.30551	1	374	CG4290		EG:22E5.8	CG4290	CG4290	FBgn0025625	; GO:0019538:protein metabolism; GO:0006464:protein modification; GO:0004702 :receptor signaling protein serine/threonine kinase activity; GO:0016043:cell organization and biogenesis; GO:0000166:nucleotide binding; GO:0007010:cytoskeleton organization and biogenesis; GO:0006468:protein amino acid phosphorylation; GO:0019953:sexual reproduction; GO:0003824:catalytic activity; GO:0004702 ; GO:00163…
158	1.30191	1	374				no RNA
299	1.30032	1	374	Ret	Ret oncogene	CG1061;CG14396;D-ret;DmHD-59;Dret;FBgn0022789;FBgn0032930;FBgn0032931;Reto	CG14396	CG1061;CG14396	FBgn0011829	; GO:0019538:protein metabolism; GO:0006464:protein modification; GO:0004714 ; GO:0046872:metal ion binding; GO:0004713 ; GO:0030554:adenyl nucleotide binding; GO:0000166:nucleotide binding; GO:0009653:morphogenesis; GO:0006468:protein amino acid phosphorylation; GO:0016740:transferase activity; GO:0016337:cell-cell adhesion; GO:0008283:cell proliferation; GO:0009888:histogenesis; GO:0007155:cell…
237	1.23872	1	374	Doa	Darkener of apricot	CG1658;CG31049;CG33553;DOA/CLK2;FBgn0000480;FBgn0010760;FBgn0014864;FBgn0051049;Mosaic suppressor;Msu;doa;l(3)01705	CG1658	CG1658;CG31049;CG33553	FBgn0053553	GO:0007292:female gamete generation; GO:0009605:response to external stimulus; GO:0008219:cell death; ; GO:0016043:cell organization and biogenesis; GO:0007350:blastoderm segmentation; GO:0004712 ; GO:0016071:mRNA metabolism; GO:0016310:phosphorylation; GO:0007456:eye morphogenesis (sensu Endopterygota); GO:0005488:binding; GO:0007600:sensory perception; GO:0006793:phosphorus metabolism; GO:00073…
218	1.2257	1	374	CG14305			CG14305	CG14305	FBgn0038630	; GO:0019538:protein metabolism; GO:0006464:protein modification; GO:0016301:kinase activity; GO:0004702 :receptor signaling protein serine/threonine kinase activity; GO:0004713 ; GO:0005057:receptor signaling protein activity; GO:0000166:nucleotide binding; GO:0006468:protein amino acid phosphorylation; GO:0003824:catalytic activity; GO:0004702 ; GO:0016310:phosphorylation; GO:0004713:protein-ty…
267	1.19486	1	374	Pkc[delta]	Protein kinase C delta	CG10524;PKCd;Pkcdelta;Protein kinase C delta;protein kinase C	CG10524	CG10524	FBgn0030387	; GO:0019538:protein metabolism; GO:0006464:protein modification; GO:0004702 :receptor signaling protein serine/threonine kinase activity; GO:0007242:intracellular signaling cascade; GO:0005057:receptor signaling protein activity; GO:0000166:nucleotide binding; GO:0006468:protein amino acid phosphorylation; GO:0019992:diacylglycerol binding; GO:0003824:catalytic activity; GO:0000165:MAPKKK cascad…
357	1.16604	1	374	lic	licorne	CG12244;D-MKK3;DMEK3;DMKK3;DMKK3/lic;Drosophila MAP kinase kinase 3;FBgn0024952;FBgn0027251;MEK-kinase 3;MEK3/MKK3;Mek3;Mpk3;l(1)G0252;p38;p38MAPKK	CG12244	CG12244	FBgn0015763	GO:0007292:female gamete generation; GO:0019538:protein metabolism; GO:0006464:protein modification; GO:0004702 :receptor signaling protein serine/threonine kinase activity; GO:0007242:intracellular signaling cascade; ; GO:0005057:receptor signaling protein activity; GO:0000166:nucleotide binding; GO:0016772:transferase activity, transferring phosphorus-containing groups; GO:0000187:activation of…
44	1.16472	1	374	cdc2c	cdc2c	CDC2c;CDK2/CDC2c;CG10498;Dcdc2c;DmCdc2;DmCdk2;Dmcdc2c;S(Sev-CycE)3A;cdk2	CG10498	CG10498	FBgn0004107	; GO:0019538:protein metabolism; GO:0000086:G2/M transition of mitotic cell cycle; GO:0004702 :receptor signaling protein serine/threonine kinase activity; GO:0000082:G1/S transition of mitotic cell cycle; GO:0009987:cellular process; GO:0005057:receptor signaling protein activity; GO:0000166:nucleotide binding; GO:0051325:interphase; GO:0006464:protein modification; GO:0006468:protein amino acid…
293	1.16406	1	374	Pka-C3	cAMP-dependent protein kinase	5-23;CG6117;DC2;Dpck;FBgn0004631;PKA;PKA C3;Pk72A: Protein-kinase-like-72A;Pk?5	CG6117	CG6117	FBgn0000489	; GO:0019538:protein metabolism; GO:0006464:protein modification; GO:0004702 :receptor signaling protein serine/threonine kinase activity; GO:0004713 ; GO:0005057:receptor signaling protein activity; GO:0000166:nucleotide binding; GO:0006468:protein amino acid phosphorylation; GO:0043234:protein complex; GO:0007242:intracellular signaling cascade; GO:0003824:catalytic activity; GO:0004691; GO:000…
311	1.15422	1	374	polo	polo	0256/04;1324/08;CG12306;FBgn0010758;FBgn0016019;FBgn0027987;FBgn0028177;POLO;POLO/PLK1;Polo protein kinase;l(3)01673;l(3)77Aa;l(3)S025604;l(3)S132408	CG12306	CG12306	FBgn0003124	; GO:0051327:M phase of meiotic cell cycle; GO:0000777:condensed chromosome kinetochore; GO:0016310:phosphorylation; GO:0000779:condensed chromosome, pericentric region; GO:0008152:metabolism; GO:0007059:chromosome segregation; GO:0009566:fertilization; GO:0016043:cell organization and biogenesis; GO:0004674:protein serine/threonine kinase activity; GO:0000278:mitotic cell cycle; GO:0007147:femal…
13	1.1522	1	374	CG14211		MKP-like	CG14211	CG14211	FBgn0031044	; GO:0019538:protein metabolism; GO:0006464:protein modification; GO:0000165:MAPKKK cascade; GO:0007242:intracellular signaling cascade; GO:0051234:establishment of localization; GO:0015980:energy derivation by oxidation of organic compounds; GO:0042578:phosphoric ester hydrolase activity; GO:0006091:generation of precursor metabolites and energy; GO:0050875:cellular physiological process; GO:000…
5	1.14978	1	374	lok	loki	38B.4;CG10895;Chk2;Dmchk2;Dmnk;Dmnk-L;Dmnk-S;Drosophila maternal nuclear kinase;LOKI/CHK2;localized ovarian kinase;loki	CG10895	CG10895	FBgn0019686	; GO:0006974:response to DNA damage stimulus; GO:0008219:cell death; GO:0051327:M phase of meiotic cell cycle; GO:0016310:phosphorylation; GO:0006793:phosphorus metabolism; GO:0008152:metabolism; GO:0004674:protein serine/threonine kinase activity; GO:0000278:mitotic cell cycle; GO:0006917:induction of apoptosis; GO:0016773:phosphotransferase activity, alcohol group as acceptor; GO:0044238:primar…
247	1.14587	1	374	Smg1		CG32743;CG4549;CG4555;FBgn0026002;FBgn0029908;FBgn0029910;FRAP-related;SMG1;anon-EST:Liang-1.24;clone 1.24	CG4549	CG32743;CG4549;CG4555	FBgn0052743	; GO:0019538:protein metabolism; GO:0006464:protein modification; GO:0016301:kinase activity; GO:0004702 :receptor signaling protein serine/threonine kinase activity; GO:0007242:intracellular signaling cascade; GO:0005057:receptor signaling protein activity; GO:0000166:nucleotide binding; GO:0006468:protein amino acid phosphorylation; GO:0016071:mRNA metabolism; GO:0003824:catalytic activity; GO:…
203	1.14013	1	374	Pkg21D	cGMP-dependent protein kinase 21D	CG3324;DG1;PKG;PKG 21D;Pkg1;cGMP	CG3324	CG3324	FBgn0000442	; GO:0019538:protein metabolism; GO:0006464:protein modification; GO:0004702 :receptor signaling protein serine/threonine kinase activity; GO:0007242:intracellular signaling cascade; GO:0030553:3`,5`-cGMP binding; GO:0005057:receptor signaling protein activity; GO:0000166:nucleotide binding; GO:0006468:protein amino acid phosphorylation; GO:0043234:protein complex; GO:0030234:enzyme regulator act…
33	1.13919	1	374	Wsck		BcDNA:LD25626;BcDNA:SD05152;CG31127;FBgn0046778;FBgn0051127;FBgn0064782;WSCK	CG31127	CG31127	FBgn0046685	; GO:0019538:protein metabolism; GO:0006118:electron transport; GO:0004713 :protein-tyrosine kinase activity; GO:0030554:adenyl nucleotide binding; GO:0000166:nucleotide binding; GO:0006464:protein modification; GO:0006468:protein amino acid phosphorylation; GO:0003824:catalytic activity; GO:0016310:phosphorylation; GO:0016021:integral to membrane; GO:0006796:phosphate metabolism; GO:0006793:phos…
334	1.11395	1	374	CG7597		AC017581;FBgn0043014	CG7597	CG7597	FBgn0037093	; GO:0019538:protein metabolism; GO:0006464:protein modification; GO:0004702 :receptor signaling protein serine/threonine kinase activity; GO:0009987:cellular process; GO:0005057:receptor signaling protein activity; GO:0000166:nucleotide binding; GO:0006468:protein amino acid phosphorylation; GO:0000074:regulation of cell cycle; GO:0003824:catalytic activity; GO:0004702 ; GO:0004693 ; GO:0016310:…
126	1.10936	1	374				no RNA
229	1.10469	1	374	CG10089		MKP-like	CG10089	CG10089	FBgn0036369	; GO:0016791 ; GO:0006464:protein modification; GO:0000165:MAPKKK cascade; GO:0007242:intracellular signaling cascade; GO:0019538:protein metabolism; GO:0050875:cellular physiological process; GO:0008138 :protein tyrosine/serine/threonine phosphatase activity; GO:0004857:enzyme inhibitor activity; GO:0003824:catalytic activity; GO:0008138:protein tyrosine/serine/threonine phosphatase activity; GO…
164	1.08718	1	374				no RNA
183	1.07572	1	374	CG1227		MPSK/PSK	CG1227	CG1227	FBgn0037491	; GO:0019538:protein metabolism; GO:0006464:protein modification; GO:0004702 :receptor signaling protein serine/threonine kinase activity; GO:0005057:receptor signaling protein activity; GO:0000166:nucleotide binding; GO:0006468:protein amino acid phosphorylation; GO:0008283:cell proliferation; GO:0003824:catalytic activity; GO:0004702 ; GO:0016310:phosphorylation; GO:0006796:phosphate metabolism…
355	1.05001	1	374	PpD3	Protein phosphatase D3	CG8402;D3;DmPP5;FBgn0010250;FBgn0023176;FBgn0037740;PP5 85E;Pp5-85E;protein phosphatase from PCR fragment D3	CG8402	CG8402	FBgn0005777	; GO:0019538:protein metabolism; GO:0006464:protein modification; GO:0043231:intracellular membrane-bound organelle; GO:0050875:cellular physiological process; GO:0016791:phosphoric monoester hydrolase activity; GO:0003824:catalytic activity; GO:0042578:phosphoric ester hydrolase activity; GO:0006793:phosphorus metabolism; GO:0008152:metabolism; GO:0005737:cytoplasm; GO:0044238:primary metabolism…
257	1.03452	1	374	gish	gilgamesh	CG6963;CKI-related;CKI[gamma];CKIg-like;FBgn0038411;Hrr25;gilgamesh;ms(3)89B	CG6963	CG6963	FBgn0011253	GO:0016477:cell migration; GO:0019538:protein metabolism; GO:0006464:protein modification; GO:0004702 :receptor signaling protein serine/threonine kinase activity; GO:0007242:intracellular signaling cascade; ; GO:0005057:receptor signaling protein activity; GO:0000166:nucleotide binding; GO:0016772:transferase activity, transferring phosphorus-containing groups; GO:0048232:male gamete generation;…
231	1.03313	1	374	sax	saxophone	Bkr43E;Brk43E;CG1891;STK-B;Sax	CG1891	CG1891	FBgn0003317	GO:0007292:female gamete generation; ; GO:0016301:kinase activity; GO:0005488:binding; GO:0007350:blastoderm segmentation; GO:0016310:phosphorylation; GO:0007456:eye morphogenesis (sensu Endopterygota); GO:0051244:regulation of cellular physiological process; GO:0006793:phosphorus metabolism; GO:0008152:metabolism; GO:0004674:protein serine/threonine kinase activity; GO:0005024:transforming growt…
290	1.02672	1	374	CG6114		SNF1-related	CG6114	CG6114	FBgn0036544	; GO:0019538:protein metabolism; GO:0006464:protein modification; GO:0004702 :receptor signaling protein serine/threonine kinase activity; GO:0004713 ; GO:0005057:receptor signaling protein activity; GO:0000166:nucleotide binding; GO:0006468:protein amino acid phosphorylation; GO:0007242:intracellular signaling cascade; GO:0003824:catalytic activity; GO:0004702 ; GO:0016310:phosphorylation; GO:00…
205	1.01928	1	374	Caki	Calcium/calmodulin-dependent protein kinase	CG13412;CG13413;CG6703;CMG/CASK;CamGUK;FBgn0015923;FBgn0038904;caki;calmodulin-dependent kinase;cmg	CG6703	CG13412;CG13413;CG6703	FBgn0013759	; GO:0046907:intracellular transport; GO:0048489:synaptic vesicle transport; GO:0008344:adult locomotory behavior; GO:0016310:phosphorylation; GO:0006793:phosphorus metabolism; GO:0008152:metabolism; GO:0016043:cell organization and biogenesis; GO:0007268:synaptic transmission; GO:0005941:unlocalized protein complex; GO:0051234:establishment of localization; GO:0044260:cellular macromolecule meta…
322	1.01826	1	374	gek	genghis khan	CG4012;FBgn0010655;FBgn0044829;FBgn0061181;Gek;MRCK[alpha];MdaPk;Mrck;anon-WO0200864.1;dMRCK;genghis khan;l(2)09373	CG4012	CG4012	FBgn0023081	; GO:0019538:protein metabolism; GO:0006464:protein modification; GO:0016301:kinase activity; GO:0004702 :receptor signaling protein serine/threonine kinase activity; GO:0007242:intracellular signaling cascade; GO:0016043:cell organization and biogenesis; GO:0030695:GTPase regulator activity; GO:0051246:regulation of protein metabolism; GO:0005083; GO:0008064:regulation of actin polymerization an…
307	1.01735	1	374	CG1344		BcDNA:LD22679	CG1344	CG1344	FBgn0027507	; GO:0019538:protein metabolism; GO:0006464:protein modification; GO:0016301:kinase activity; GO:0030554:adenyl nucleotide binding; GO:0000166:nucleotide binding; GO:0050875:cellular physiological process; GO:0003824:catalytic activity; GO:0016310:phosphorylation; GO:0016740:transferase activity; GO:0006793:phosphorus metabolism; GO:0008152:metabolism; GO:0044238:primary metabolism; GO:0006796:ph…
250	1.01216	1	374	btl	breathless	0844/01;BTL/FGFR2;Btl;CG32134;CG6714;CT20816;D-FGFR;DFGF-R1;DFR2;Dfr-2;DmHD-311;FBgn0000436;FBgn0000654;FBgn0004412;FBgn0004420;FBgn0004600;FBgn0019834;FBgn0022794;FBgn0052134;FBgn0063611;FGF receptor;FGFR1;Fgf-r: Fibroblast-growth-factor-receptor;Tk2;dev;devenir;dtk2;fgf-r;l(3)00208	CG32134	CG32134;CG6714	FBgn0005592	GO:0016477:cell migration; ; GO:0004713 ; GO:0008543:fibroblast growth factor receptor signaling pathway; GO:0016043:cell organization and biogenesis; GO:0005623:cell; GO:0007431:salivary gland development; GO:0016310:phosphorylation; GO:0006793:phosphorus metabolism; GO:0007398:ectoderm development; GO:0007492:endoderm development; GO:0004674:protein serine/threonine kinase activity; GO:0004888:…
186	1.01079	1	374	tlk	Tousled-like kinase	BcDNA:GH07910;CG2829;CG32782;CG33219;FBgn0028489;FBgn0052782;FBgn0053219;Tousled-like kinase;l(1)G0054	CG2829	CG2829;CG32782;CG33219	FBgn0026698	; GO:0019538:protein metabolism; GO:0006464:protein modification; GO:0004702 :receptor signaling protein serine/threonine kinase activity; GO:0007242:intracellular signaling cascade; GO:0009987:cellular process; GO:0016043:cell organization and biogenesis; GO:0000166:nucleotide binding; GO:0007001:chromosome organization and biogenesis (sensu Eukaryota); GO:0009653:morphogenesis; GO:0043283:biopo…
57	1.00949	1	374	bsk	basket	CG5680;D-JNK;D-junk;DBSK/JNK;DJNK;DJNK/bsk;FBgn0015248;FBgn0032199;JNK/SAPK;Jun N-terminal kinase;Jun kinase;Jun-kinase;Junk;SAPKa;basket	CG5680	CG5680	FBgn0000229	GO:0004707:MAP kinase activity; GO:0007292:female gamete generation; GO:0009605:response to external stimulus; ; GO:0002009:morphogenesis of an epithelium; GO:0007306:insect chorion formation; GO:0016310:phosphorylation; GO:0006793:phosphorus metabolism; GO:0008152:metabolism; GO:0016043:cell organization and biogenesis; GO:0007258:JUN phosphorylation; GO:0004674:protein serine/threonine kinase a…
122	1.00524	1	374				no RNA
298	1.00511	1	374	Pk61C	Protein kinase 61C	CG1201;CG1210;Dstpk61;FBgn0035098;PDK;PDK-1;PDK1;Phosphoinositide dependent kinase 1;dPDK-1;dPDK1;serine/threonine protein kinase.	CG1210	CG1201;CG1210	FBgn0020386	GO:0007292:female gamete generation; ; GO:0008219:cell death; GO:0016043:cell organization and biogenesis; GO:0048232:male gamete generation; GO:0016310:phosphorylation; GO:0006793:phosphorus metabolism; GO:0015980:energy derivation by oxidation of organic compounds; GO:0043118:negative regulation of physiological process; GO:0004674:protein serine/threonine kinase activity; GO:0051234:establishm…
287	0.998694	1	374	htl	heartless	CG7223;CT22273;CT39172;DFGF-R1;DFGF-R2;DFR-1;DFR1;DFR1/DFGF-R2;DPR3;DTRK(FR1);DmHD-38;EMS2;FBgn0004599;FBgn0022791;FGF receptor;FGFR;FGFR2;FR1: Fragment 1;Fibroblast growth factor receptor 1;Fr1: Fibroblast growth factor receptor 1;HTL/FGFR1;Htl;Tk1;dtk1;fibroblast growth factor receptor;heartless;i100;i150;i79;j372	CG7223	CG7223	FBgn0010389	GO:0016477:cell migration; ; GO:0004713 :protein-tyrosine kinase activity; GO:0008543:fibroblast growth factor receptor signaling pathway; GO:0016043:cell organization and biogenesis; GO:0048332:mesoderm morphogenesis; GO:0007431:salivary gland development; GO:0016310:phosphorylation; GO:0010002:cardioblast differentiation; GO:0005488:binding; GO:0006793:phosphorus metabolism; GO:0007398:ectoderm…
80	0.986639	1	374	CG4523		BEST:GH23468;FBgn0046284	CG4523	CG4523	FBgn0029891	; GO:0019538:protein metabolism; GO:0006464:protein modification; GO:0016301:kinase activity; GO:0030554:adenyl nucleotide binding; GO:0000166:nucleotide binding; GO:0006468:protein amino acid phosphorylation; GO:0003824:catalytic activity; GO:0016310:phosphorylation; GO:0006796:phosphate metabolism; GO:0006793:phosphorus metabolism; GO:0008152:metabolism; GO:0044238:primary metabolism; GO:000467…
137	0.9828	1	374				no RNA
4	0.977104	1	374	Bub1		31/13;BcDNA:LD23835;BubR1;CG7838;DmBUB1;FBgn0022226;bub1;dBUB1;l(2)k03113;l(2)k06109	CG7838	CG7838	FBgn0025458	; GO:0019538:protein metabolism; GO:0006464:protein modification; GO:0004702 :receptor signaling protein serine/threonine kinase activity; GO:0005057:receptor signaling protein activity; GO:0000777:condensed chromosome kinetochore; GO:0000166:nucleotide binding; GO:0043232:intracellular non-membrane-bound organelle; GO:0000776:kinetochore; GO:0007049:cell cycle; GO:0006468:protein amino acid phos…
320	0.976464	1	374	Pten		CG5671;DPTEN;FBgn0032201;PTEN3	CG5671	CG5671	FBgn0026379	GO:0007425:tracheal cell fate determination (sensu Insecta); GO:0009605:response to external stimulus; GO:0008219:cell death; ; GO:0016043:cell organization and biogenesis; GO:0009888:tissue development; GO:0008138:protein tyrosine/serine/threonine phosphatase activity; GO:0003779; GO:0006793:phosphorus metabolism; GO:0008152:metabolism; GO:0043118:negative regulation of physiological process; GO…
264	0.969195	1	374	CaMKI	Calcium/calmodulin-dependent protein kinase I	CG1495;Calcium/calmodulin-dependent protein kinase;calmodulin-dependent kinase;camKI;dCKI	CG1495	CG1495	FBgn0016126	; GO:0019538:protein metabolism; GO:0006464:protein modification; GO:0007242:intracellular signaling cascade; GO:0005057:receptor signaling protein activity; GO:0000166:nucleotide binding; GO:0016772:transferase activity, transferring phosphorus-containing groups; GO:0006468:protein amino acid phosphorylation; GO:0007268:synaptic transmission; GO:0003824:catalytic activity; GO:0004684:calmodulin-…
177	0.968953	1	374				no RNA
72	0.965401	1	374	CG4629			CG4629	CG4629	FBgn0031299	; GO:0019538:protein metabolism; GO:0006464:protein modification; GO:0004702 :receptor signaling protein serine/threonine kinase activity; GO:0007242:intracellular signaling cascade; GO:0016043:cell organization and biogenesis; GO:0000166:nucleotide binding; GO:0009653:morphogenesis; GO:0007010:cytoskeleton organization and biogenesis; GO:0006468:protein amino acid phosphorylation; GO:0000902:cel…
9	0.951659	1	374	CG15690			CG15690	CG15690	FBgn0038825
124	0.950957	1	374				no RNA
15	0.949389	1	374	Akt1		AKT/PKB;Akt;CG4006;D-Akt;DAKT1/PKB;DPKB;DRAC-PK;DRAC-PK66; DRAC-PK85;Dakt1;FBgn0010837;FBgn0013324;FBgn0017365;PKB/AKT;PKB/dAKT;RacPK;Related to PKA to PKC protein kinases;dAkt;dAkt/PKB;l(3)04226;l(3)89Bq;related to the A and C kinases	CG4006	CG4006	FBgn0010379	; GO:0008219:cell death; GO:0016043:cell organization and biogenesis; GO:0004713 :protein-tyrosine kinase activity; GO:0016310:phosphorylation; GO:0046907:intracellular transport; GO:0006793:phosphorus metabolism; GO:0008152:metabolism; GO:0043118:negative regulation of physiological process; GO:0040014:regulation of body size; GO:0004674:protein serine/threonine kinase activity; GO:0051234:estab…
175	0.946765	1	374				no RNA
118	0.944686	1	374				no RNA
63	0.944014	1	374	MAPk-Ak2	MAP kinase activated protein-kinase-2	CG3086;DmMAPKAPK-2;FBgn0029802;MAP kinase activated protein kinase-2	CG3086	CG3086	FBgn0013987	; GO:0019538:protein metabolism; GO:0006464:protein modification; GO:0000165:MAPKKK cascade; GO:0007242:intracellular signaling cascade; GO:0006950:response to stress; GO:0000166:nucleotide binding; GO:0009653:morphogenesis; GO:0006468:protein amino acid phosphorylation; GO:0000902:cellular morphogenesis; GO:0003824:catalytic activity; GO:0007155:cell adhesion; GO:0004702 ; GO:0016310:phosphoryla…
34	0.94044	1	374	CG12169		PP2C	CG12169	CG12169	FBgn0035143	; GO:0019538:protein metabolism; GO:0006464:protein modification; GO:0000165:MAPKKK cascade; GO:0007242:intracellular signaling cascade; GO:0050875:cellular physiological process; GO:0016791:phosphoric monoester hydrolase activity; GO:0043234:protein complex; GO:0003824:catalytic activity; GO:0000287:magnesium ion binding; GO:0042578:phosphoric ester hydrolase activity; GO:0006793:phosphorus meta…
364	0.937284	1	374	Cdk8	Cyclin-dependent kinase 8	CDK8;CG10572;Cyclin-dependent kinase 8;DmCdk8;dTRAP56;p58	CG10572	CG10572	FBgn0015618	; GO:0019538:protein metabolism; GO:0006464:protein modification; GO:0000082:G1/S transition of mitotic cell cycle; GO:0005057:receptor signaling protein activity; GO:0000166:nucleotide binding; GO:0051325:interphase; GO:0006367:transcription initiation from RNA polymerase II promoter; GO:0006366:transcription from RNA polymerase II promoter; GO:0006468:protein amino acid phosphorylation; GO:0043…
353	0.931884	1	374	Pitslre		CG4268;FBgn0013968;Galactosyltransferase-associated kinase-like;Gat-like;Gat: Gat-like;Gta;PITSLRE;group 3	CG4268	CG4268	FBgn0016696	; GO:0019538:protein metabolism; GO:0006464:protein modification; GO:0004702 :receptor signaling protein serine/threonine kinase activity; GO:0009987:cellular process; GO:0016043:cell organization and biogenesis; GO:0000166:nucleotide binding; GO:0016772:transferase activity, transferring phosphorus-containing groups; GO:0009653:morphogenesis; GO:0043231:intracellular membrane-bound organelle; GO…
312	0.928584	1	374	Pp4-19C	Protein phosphatase 19C	CG1459;CG1596;CG18339;CG32505;FBgn0005784;FBgn0031112;FBgn0031113;FBgn0042229;FBgn0052505;PP4;PP4 19C;PPX;Protein phosphatase X	CG32505	CG1459;CG1596;CG18339;CG32505	FBgn0023177	; GO:0019538:protein metabolism; GO:0006464:protein modification; GO:0000922:spindle pole; GO:0016043:cell organization and biogenesis; GO:0043232:intracellular non-membrane-bound organelle; GO:0042578:phosphoric ester hydrolase activity; GO:0007017:microtubule-based process; GO:0050875:cellular physiological process; GO:0016791:phosphoric monoester hydrolase activity; GO:0043228:non-membrane-bou…
140	0.914043	1	374				no RNA
37	0.911114	1	374	CG10493		CT29458;PP2C	CG10493	CG10493	FBgn0032749	; GO:0019538:protein metabolism; GO:0006464:protein modification; GO:0016301:kinase activity; GO:0004675 ; GO:0050896:response to stimulus; GO:0050875:cellular physiological process; GO:0016791:phosphoric monoester hydrolase activity; GO:0003824:catalytic activity; GO:0007155:cell adhesion; GO:0008372:cellular component unknown; GO:0004888:transmembrane receptor activity; GO:0042578:phosphoric es…
67	0.910477	1	374	CkI[alpha]	Casein kinase I[alpha]	CG2028;CK I;CK1;CK1[alpha];CK1a;CK1alpha;CKI;CKI[alpha];CKIa;Casein kinase 1;CkIalpha;FBgn0029043;casein kinase I;dmCK1;dmckI;l(1)G0492	CG2028	CG2028	FBgn0015024	; GO:0019538:protein metabolism; GO:0006464:protein modification; GO:0006974:response to DNA damage stimulus; GO:0030162:regulation of proteolysis and peptidolysis; GO:0006950:response to stress; GO:0000166:nucleotide binding; GO:0016772:transferase activity, transferring phosphorus-containing groups; GO:0004681:casein kinase I activity; GO:0004680:casein kinase activity; GO:0006281:DNA repair; G…
14	0.910291	1	374	Pka-C1	cAMP-dependent protein kinase 1	6353;C: Group C;CG4379;CdkA;DC0;Dcpk;FBgn0010695;PKA;PKA Cl;PKAc;PKAcA;Pka-C;dPKA;dco;l(2)01272;l(2)s4402;pka-C1;protein kinase A	CG4379	CG4379	FBgn0000273	GO:0045475:locomotor rhythm; GO:0009605:response to external stimulus; ; GO:0016043:cell organization and biogenesis; GO:0007452:imaginal disc metamorphosis; GO:0051090:regulation of transcription factor activity; GO:0048113:pole plasm assembly (sensu Insecta); GO:0008359:regulation of bicoid mRNA localization; GO:0007456:eye morphogenesis (sensu Endopterygota); GO:0006793:phosphorus metabolism; …
83	0.908757	1	374	Plkk1	Polo kinase kinase 1	CG4527;DPlkk1;Polo kinase kinase 1;SLK;slik	CG4527	CG4527	FBgn0035001	; GO:0019538:protein metabolism; GO:0006464:protein modification; GO:0004702 :receptor signaling protein serine/threonine kinase activity; GO:0007242:intracellular signaling cascade; GO:0005057:receptor signaling protein activity; GO:0000166:nucleotide binding; GO:0051242:positive regulation of cellular physiological process; GO:0012502:induction of programmed cell death; GO:0042801:polo kinase k…
286	0.907576	1	374	wit	wishful thinking	1262/15;ALK3/BMPRII;CG10776;FBgn0014282;FBgn0015807;FBgn0027362;FBgn0027993;FBgn0035493;SE20;STK-D;Serine/threonine kinase-D;l(3)64Aa;l(3)S126215;l(3)SH12;wishful thinking	CG10776	CG10776	FBgn0024179	; GO:0019538:protein metabolism; GO:0006464:protein modification; GO:0004872:receptor activity; GO:0005057:receptor signaling protein activity; GO:0007517:muscle development; GO:0016301:kinase activity; GO:0009653:morphogenesis; GO:0006468:protein amino acid phosphorylation; GO:0016740:transferase activity; GO:0007274:neuromuscular synaptic transmission; GO:0004674:protein serine/threonine kinase…
71	0.905367	1	374	KP78a		CG6715;FBgn0022392;KP78A	CG6715	CG6715	FBgn0026064	; GO:0019538:protein metabolism; GO:0006464:protein modification; GO:0004702 :receptor signaling protein serine/threonine kinase activity; GO:0004713 ; GO:0016043:cell organization and biogenesis; GO:0000166:nucleotide binding; GO:0007010:cytoskeleton organization and biogenesis; GO:0006468:protein amino acid phosphorylation; GO:0019953:sexual reproduction; GO:0003824:catalytic activity; GO:00047…
180	0.903747	1	374	hep	hemipterous	CG2190;CG4353;DHEP/MKK7;DMKK7;FBgn0013490;FBgn0029076;FBgn0030446;FBgn0040188;JNKK;hem;hp;l(1)7P1;l(1)G0107;l(1)G0208	CG4353	CG2190;CG4353	FBgn0010303	GO:0007292:female gamete generation; GO:0016477:cell migration; ; GO:0002009:morphogenesis of an epithelium; GO:0006366:transcription from RNA polymerase II promoter; GO:0006357:regulation of transcription from RNA polymerase II promoter; GO:0007306:insect chorion formation; GO:0016310:phosphorylation; GO:0006793:phosphorus metabolism; GO:0008152:metabolism; GO:0016043:cell organization and bioge…
280	0.894403	1	374	CG11533		CK I;CKI-like	CG11533	CG11533	FBgn0039908	; GO:0019538:protein metabolism; GO:0006464:protein modification; GO:0004702 :receptor signaling protein serine/threonine kinase activity; GO:0007242:intracellular signaling cascade; GO:0005057:receptor signaling protein activity; GO:0000166:nucleotide binding; GO:0004680:casein kinase activity; GO:0006468:protein amino acid phosphorylation; GO:0004681 :casein kinase I activity; GO:0003824:cataly…
109	0.882916	1	374				no RNA
368	0.876305	1	374	trc	tricornered	0669/17;CG8637;FBgn0014866;FBgn0028111;Ndr;Nuclear Dbf2-related protein kinase;dmTRC;l(3)S066917;trc;tricorner	CG8637	CG8637	FBgn0003744	; GO:0019538:protein metabolism; GO:0006464:protein modification; GO:0004702 :receptor signaling protein serine/threonine kinase activity; GO:0007242:intracellular signaling cascade; GO:0009987:cellular process; GO:0016043:cell organization and biogenesis; GO:0000166:nucleotide binding; GO:0007452:imaginal disc metamorphosis; GO:0016772:transferase activity, transferring phosphorus-containing gro…
76	0.875873	1	374	CG11660			CG11660	CG11660	FBgn0036187	; GO:0019538:protein metabolism; GO:0006464:protein modification; GO:0016301:kinase activity; GO:0004713 :protein-tyrosine kinase activity; GO:0030554:adenyl nucleotide binding; GO:0000166:nucleotide binding; GO:0050875:cellular physiological process; GO:0003824:catalytic activity; GO:0016310:phosphorylation; GO:0004713:protein-tyrosine kinase activity; GO:0016740:transferase activity; GO:0006793…
304	0.824832	1	374	CG1776		MLCK-like	CG1776	CG1776	FBgn0033441	; GO:0019538:protein metabolism; GO:0006464:protein modification; GO:0005200; GO:0004702 :receptor signaling protein serine/threonine kinase activity; GO:0004713 :protein-tyrosine kinase activity; GO:0016043:cell organization and biogenesis; GO:0000166:nucleotide binding; GO:0051242:positive regulation of cellular physiological process; GO:0012502:induction of programmed cell death; GO:0008219:ce…
187	0.799615	1	374	wee	wee	CG4488;Dwee;Dwee1;FBgn0010519;Wee;Wee 1;Wee1	CG4488	CG4488	FBgn0011737	; GO:0019538:protein metabolism; GO:0006464:protein modification; GO:0004713 :protein-tyrosine kinase activity; GO:0030554:adenyl nucleotide binding; GO:0000166:nucleotide binding; GO:0016772:transferase activity, transferring phosphorus-containing groups; GO:0043231:intracellular membrane-bound organelle; GO:0006468:protein amino acid phosphorylation; GO:0003824:catalytic activity; GO:0009790:em…
29	0.796979	1	374	CG7125		PKCm	CG7125	CG7125	FBgn0038603	; GO:0019538:protein metabolism; GO:0006464:protein modification; GO:0016301:kinase activity; GO:0007242:intracellular signaling cascade; GO:0030554:adenyl nucleotide binding; GO:0000166:nucleotide binding; GO:0006468:protein amino acid phosphorylation; GO:0019992:diacylglycerol binding; GO:0003824:catalytic activity; GO:0016310:phosphorylation; GO:0004713:protein-tyrosine kinase activity; GO:001…
245	0.790964	1	374	JIL-1		2Ab17;CG6297;JIL;JIL1;Jil-1;MSK	CG6297	CG6297	FBgn0020412	GO:0007292:female gamete generation; GO:0019538:protein metabolism; GO:0006464:protein modification; GO:0000165:MAPKKK cascade; GO:0007242:intracellular signaling cascade; ; GO:0016043:cell organization and biogenesis; GO:0000166:nucleotide binding; GO:0043232:intracellular non-membrane-bound organelle; GO:0007001:chromosome organization and biogenesis (sensu Eukaryota); GO:0004871:signal transdu…
371	0.761646	1	374	CG4733		PR-72;dPR72	CG4733	CG4733	FBgn0038744	; GO:0006810:transport; GO:0015276:ligand-gated ion channel activity; GO:0051179:localization; GO:0050875:cellular physiological process; GO:0008601:protein phosphatase type 2A regulator activity; GO:0005623:cell; GO:0008601; GO:0046872:metal ion binding; GO:0015267:channel or pore class transporter activity; GO:0005509:calcium ion binding; GO:0043169:cation binding; GO:0005509; GO:0051234:establ…
201	0.751646	1	374	CG7378		BcDNA:RH25447;FBgn0063661;MKP-like	CG7378	CG7378	FBgn0030976	; GO:0019538:protein metabolism; GO:0006464:protein modification; GO:0050875:cellular physiological process; GO:0008138 :protein tyrosine/serine/threonine phosphatase activity; GO:0003824:catalytic activity; GO:0008138:protein tyrosine/serine/threonine phosphatase activity; GO:0042578:phosphoric ester hydrolase activity; GO:0006793:phosphorus metabolism; GO:0008152:metabolism; GO:0044238:primary …
274	0.748645	1	374	cdc2	cdc2	CDC2;CDCDm;CDK1/CDC2;CG5363;Cdc2 kinase;Dcdc2;Dm cdc2;DmCdk1;Dmcdc2;cdc2Dm;cdk1;group 4;l(2)31Eh	CG5363	CG5363	FBgn0004106	; GO:0016301:kinase activity; GO:0051327:M phase of meiotic cell cycle; GO:0048232:male gamete generation; GO:0006366:transcription from RNA polymerase II promoter; GO:0016310:phosphorylation; GO:0016740:transferase activity; GO:0006793:phosphorus metabolism; GO:0008152:metabolism; GO:0048151:hyperphosphorylation; GO:0004674:protein serine/threonine kinase activity; GO:0000278:mitotic cell cycle;…
16	0.694743	1	374	trbl	tribbles	CG5408;FBgn0036983;tribbles	CG5408	CG5408	FBgn0028978	; GO:0019538:protein metabolism; GO:0006464:protein modification; GO:0004702 :receptor signaling protein serine/threonine kinase activity; GO:0009987:cellular process; GO:0005057:receptor signaling protein activity; GO:0000166:nucleotide binding; GO:0045786:negative regulation of cell cycle; GO:0007154:cell communication; GO:0045839:negative regulation of mitosis; GO:0003824:catalytic activity; G…
55	0.684639	1	374	Nek2		CG17256;DmNek2;NEK2	CG17256	CG17256	FBgn0029970	; GO:0019538:protein metabolism; GO:0006464:protein modification; GO:0000922:spindle pole; GO:0007242:intracellular signaling cascade; GO:0005057:receptor signaling protein activity; GO:0000166:nucleotide binding; GO:0043232:intracellular non-membrane-bound organelle; GO:0015630:microtubule cytoskeleton; GO:0006468:protein amino acid phosphorylation; GO:0043228:non-membrane-bound organelle; GO:00…
330	0.673384	1	374	Cdk9	Cyclin-dependent kinase 9	CDK9;CG5179;Cyclin-dependent kinase9 2.7;P-TEF;P-TEFb;PTefb;Positive transcription elongation factor b, small subunit;p43 PITALRE;positive transcription elongation factor b	CG5179	CG5179	FBgn0019949	; GO:0009605:response to external stimulus; GO:0016043:cell organization and biogenesis; GO:0006366:transcription from RNA polymerase II promoter; GO:0016310:phosphorylation; GO:0006793:phosphorus metabolism; GO:0008152:metabolism; GO:0004674:protein serine/threonine kinase activity; GO:0000278:mitotic cell cycle; GO:0009266:response to temperature; GO:0044238:primary metabolism; GO:0008024:trans…
282	0.606713	1	374	CG5790		CDC 7-related	CG5790	CG5790	FBgn0032677	; GO:0019538:protein metabolism; GO:0006464:protein modification; GO:0004702 :receptor signaling protein serine/threonine kinase activity; GO:0016043:cell organization and biogenesis; GO:0000166:nucleotide binding; GO:0006468:protein amino acid phosphorylation; GO:0000902:cellular morphogenesis; GO:0003824:catalytic activity; GO:0004702 ; GO:0016310:phosphorylation; GO:0006796:phosphate metabolis…
261	0.426888	1	374	stg	string	0224/06;0245/03;0439/22;0730/13;0896/05;0967/05;0980/06;1083/13;1089/08;1143/02;5473;CG1395;CG5462;Cdc25String;Cdc25stg;EP1213;FBgn0011019;FBgn0011315;FBgn0011317;FBgn0011354;FBgn0011428;FBgn0043376;S(rux)3A;SY3-4;String/Cdc25;Suppressor of rux 3A;anon-EST:Liang-2.21;cdc25;clone 2.21;l(3)01235;l(3)j10B9;l(3)j1D3;l(3)j1E3;l(3)j3D1;l(3)s2213;stgcdc25;string	CG1395	CG1395;CG5462	FBgn0003525	; GO:0019538:protein metabolism; GO:0000086:G2/M transition of mitotic cell cycle; GO:0043232:intracellular non-membrane-bound organelle; GO:0016043:cell organization and biogenesis; GO:0007067:mitosis; GO:0051325:interphase; GO:0004725 ; GO:0006464:protein modification; GO:0007498:mesoderm development; GO:0043231:intracellular membrane-bound organelle; GO:0050875:cellular physiological process; …

## Sheet: Metaphase-3
List of all genes tested, in order of confidence of METAPHASE nuclei-enrichment based on the top THREE experiments for each gene.
group number (our own internal reference)	Mean enrichments in the top three most significantly enriched samples	3rd smallest p value (i.e. the median)	3rd smallest p value, adjusted for 374 tests	symbol	name	Synonyms	CG number	CGs from FLIGHT	FBgn	GO terms (FLIGHT + Flybase)
292	3.2681	0.00914642	3.42076	wdb	widerborst	0318/07;BEST:LD02456;BcDNA:LD34343;CG5643;EP3559;FBgn0026590;FBgn0043349;PP2-AB;PP2A;PP2A B subunit;l(3)S031807;widerborst	CG5643	CG5643	FBgn0027492	; GO:0007154:cell communication; GO:0007165:signal transduction; GO:0019888:protein phosphatase regulator activity; GO:0007242:intracellular signaling cascade; GO:0009987:cellular process; GO:0004722:protein serine/threonine phosphatase activity; GO:0004722; GO:0019208:phosphatase regulator activity; GO:0008601:protein phosphatase type 2A regulator activity; GO:0000159:protein phosphatase type 2A…
3	1.95463	0.0485655	18.1635	Tao-1		AAF48973;CG14217;TAO1;dTao-1	CG14217	CG14217	FBgn0031030	; GO:0019538:protein metabolism; GO:0006464:protein modification; GO:0016301:kinase activity; GO:0000165:MAPKKK cascade; GO:0007242:intracellular signaling cascade; GO:0005057:receptor signaling protein activity; GO:0000166:nucleotide binding; GO:0051242:positive regulation of cellular physiological process; GO:0012502:induction of programmed cell death; GO:0006468:protein amino acid phosphorylat…
1	1.85708	0.0740737	27.7036	bt	bent	C-protein;CG10285;CG1479;CG32019;CT3598;CT8086;FBgn0000232;FBgn0004518;FBgn0004630;FBgn0005627;FBgn0039921;FBgn0052019;Prj: Projectin;bt;l(2)2;l(2)23;l(4)102CDa;l(4)2;l(4)21;l(4)23;l(4)37;l(4)38;l(4)PT-2;lethal(4) Powell, Tennessee-2;myosin LCK;projectin;titin;twitchin	CG32019	CG10285;CG1479;CG32019	FBgn0005666	; GO:0019538:protein metabolism; GO:0006464:protein modification; GO:0016043:cell organization and biogenesis; GO:0000166:nucleotide binding; GO:0009653:morphogenesis; GO:0007498:mesoderm development; GO:0007010:cytoskeleton organization and biogenesis; GO:0006468:protein amino acid phosphorylation; GO:0009888:histogenesis; GO:0007155:cell adhesion; GO:0016310:phosphorylation; GO:0006796:phosphat…
374	2.13513	0.0762774	28.5278	twf	twinfilin	A6;CG3172;twinfilin	CG3172	CG3172	FBgn0038206	; GO:0019538:protein metabolism; GO:0005200; GO:0004713 ; GO:0016043:cell organization and biogenesis; GO:0051261:protein depolymerization; GO:0005488:binding; GO:0006928:cell motility; GO:0007010:cytoskeleton organization and biogenesis; GO:0050875:cellular physiological process; GO:0008407:bristle morphogenesis; GO:0005623:cell; GO:0008092:cytoskeletal protein binding; GO:0007275:development; G…
343	2.18919	0.0839322	31.3907	ial	IplI-aurora-like kinase	AURORA-like;Aurora B;AuroraB;CG6620;DmAIRK2;DmAurB;DmAuroraB;IAL;IAL1;IplI-aurora-like kinase;aurB;aurora B kinase;aurora-B;dAurora B	CG6620	CG6620	FBgn0024227	; GO:0019538:protein metabolism; GO:0006464:protein modification; GO:0004702 :receptor signaling protein serine/threonine kinase activity; GO:0007242:intracellular signaling cascade; GO:0016043:cell organization and biogenesis; GO:0000166:nucleotide binding; GO:0043232:intracellular non-membrane-bound organelle; GO:0000776:kinetochore; GO:0043283:biopolymer metabolism; GO:0006468:protein amino ac…
182	2.24015	0.0846096	31.644	CSN8		CG13383;CG33297;CH8;Dch8;Drosophila COP9 signalosome homolog 8;FBgn0032027;FBgn0053297	CG13383	CG13383;CG33297	FBgn0028835	GO:0000338:protein deneddylation; GO:0008180:signalosome complex; GO:0019781:NEDD8 activating enzyme activity; GO:0007275:development; GO:0030154:cell differentiation; GO:0005634:nucleus
291	2.07644	0.0916357	34.2718	CG5169		STLK3	CG5169	CG5169	FBgn0038477	; GO:0019538:protein metabolism; GO:0006464:protein modification; GO:0016301:kinase activity; GO:0004702 :receptor signaling protein serine/threonine kinase activity; GO:0004713 ; GO:0016043:cell organization and biogenesis; GO:0000166:nucleotide binding; GO:0051242:positive regulation of cellular physiological process; GO:0012502:induction of programmed cell death; GO:0008219:cell death; GO:0007…
151	2.05563	0.0992847	37.1325				no RNA
209	2.03135	0.10679	39.9395	Pp1-13C	Protein phosphatase 1 at 13C	CG9156;FBgn0030632;PP1 13C;PP13C;PP1[alpha]13C;PP1c;Pp1;Protein phosphatase 1 13C	CG9156	CG9156	FBgn0003132	; GO:0019538:protein metabolism; GO:0006464:protein modification; GO:0000163:protein phosphatase type 1 activity; GO:0050875:cellular physiological process; GO:0016791:phosphoric monoester hydrolase activity; GO:0043234:protein complex; GO:0003824:catalytic activity; GO:0042578:phosphoric ester hydrolase activity; GO:0006793:phosphorus metabolism; GO:0008152:metabolism; GO:0000163; GO:0044238:pri…
259	2.79035	0.112942	42.2405	Pp1-87B	Protein phosphatase 1 at 87B	CG5650;FBgn0002338;FBgn0003133;FBgn0003597;FBgn0010090;FBgn0011795;FBgn0038044;PP-1[alpha];PP1 87B;PP1-87B;PP187B;PP1A87B;PP1[alpha]2;PP1[alpha]87B;PP1c;Pp1;Pp1-87Bb;Protein phosphatase 1;Su(Var)3-6;Su(var)(3)6;Su(var)3-6: Suppressor of variegation;Su-var(3)6;Suvar(3)6;ck19;l(3)87Bg;l(3)ck19;l(3)j6E7	CG5650	CG5650	FBgn0004103	GO:0007292:female gamete generation; GO:0019538:protein metabolism; GO:0006464:protein modification; GO:0000163:protein phosphatase type 1 activity; GO:0000819:sister chromatid segregation; ; GO:0016043:cell organization and biogenesis; GO:0007067:mitosis; GO:0042578:phosphoric ester hydrolase activity; GO:0008344:adult locomotory behavior; GO:0007049:cell cycle; GO:0009993:oogenesis (sensu Insec…
342	1.95867	0.126077	47.1529	fray	frayed	4624;CG7693;FBgn0010922;FBgn0026023;STE20-like/SPAK;Ste20-like;Ste20-like protein kinase;l(3)07551;lag;laggard	CG7693	CG7693	FBgn0023083	; GO:0019538:protein metabolism; GO:0006464:protein modification; GO:0004702 :receptor signaling protein serine/threonine kinase activity; GO:0004713 :protein-tyrosine kinase activity; GO:0008065:establishment of blood-nerve barrier; GO:0005057:receptor signaling protein activity; GO:0000166:nucleotide binding; GO:0048513:organ development; GO:0012502:induction of programmed cell death; GO:000821…
85	2.00287	0.136267	50.9638	Src64B	Src oncogene at 64B	C-src1;CG7524;D-src;Dm SRC1;DmHD-358;Dsrc;Dsrc64;Dsrc64B;FBgn0022792;FBgn0035561;SRC 64B;Src;Src1;Src64;c-src;src64b	CG7524	CG7524	FBgn0003501	GO:0007292:female gamete generation; ; GO:0004713 ; GO:0002009:morphogenesis of an epithelium; GO:0008064:regulation of actin polymerization and/or depolymerization; GO:0007420:brain development; GO:0007301:ovarian ring canal formation; GO:0016310:phosphorylation; GO:0006793:phosphorus metabolism; GO:0008152:metabolism; GO:0016043:cell organization and biogenesis; GO:0005576:extracellular region;…
217	2.0071	0.136569	51.0769	phl	pole hole	11-29;C110;CG2845;D-Raf;D-raf1;Draf;Draf-1;Draf1;EG:BACH48C10.3;FBgn0040149;Pole hole;Raf1;l(1)2Fe;l(1)G0475;l(1)ph;l(1)ph: pole-hole;l(1)phl;l(1)pole hole;l(1)polehole;l(1)polehole/draf;l(1)raf;ph: polyhomeotic;raf-like-oncogene-1;raf1: raf-like-oncogene-1;rafl	CG2845	CG2845	FBgn0003079	GO:0007292:female gamete generation; GO:0019538:protein metabolism; GO:0006464:protein modification; GO:0016301:kinase activity; GO:0000165:MAPKKK cascade; GO:0007242:intracellular signaling cascade; ; GO:0005057:receptor signaling protein activity; GO:0000166:nucleotide binding; GO:0007452:imaginal disc metamorphosis; GO:0030097:hemopoiesis; GO:0009653:morphogenesis; GO:0009953:dorsal/ventral pa…
185	1.73512	0.137699	51.4994	rok	Rho-kinase	CG9774;DRhk;DRho-kinase;Drok;FBgn0028698;RHO kinase;ROCK;ROCK1;ROK[alpha]/[beta];RhoK	CG9774	CG9774	FBgn0026181	; GO:0019538:protein metabolism; GO:0006464:protein modification; GO:0004702 :receptor signaling protein serine/threonine kinase activity; GO:0007242:intracellular signaling cascade; GO:0002009:morphogenesis of an epithelium; GO:0000166:nucleotide binding; GO:0007452:imaginal disc metamorphosis; GO:0030554:adenyl nucleotide binding; GO:0009653:morphogenesis; GO:0006928:cell motility; GO:0007010:c…
199	1.69526	0.142986	53.4768	Gprk2	G protein-coupled receptor kinase 2	CG17998;FBgn0039847;Gprk-2;gprk2	CG17998	CG17998	FBgn0004834	; GO:0019538:protein metabolism; GO:0006464:protein modification; GO:0004702 :receptor signaling protein serine/threonine kinase activity; GO:0005057:receptor signaling protein activity; GO:0000166:nucleotide binding; GO:0004703:G-protein coupled receptor kinase activity; GO:0006468:protein amino acid phosphorylation; GO:0005623:cell; GO:0003824:catalytic activity; GO:0004702 ; GO:0016310:phospho…
121	1.69211	0.147997	55.3508				no RNA
232	2.00301	0.181445	67.8604	S6kII	RPS6-protein kinase-II	CG17596;RSK;Ribosomal-S6-kinase;Rsk: Ribosomal-S6-kinase;S6KII;dRSK;ign;ignorant;p90 ribosomal S6 kinase	CG17596	CG17596	FBgn0011285	; GO:0019538:protein metabolism; GO:0006464:protein modification; GO:0000165:MAPKKK cascade; GO:0007242:intracellular signaling cascade; GO:0005057:receptor signaling protein activity; GO:0000166:nucleotide binding; GO:0043232:intracellular non-membrane-bound organelle; GO:0006468:protein amino acid phosphorylation; GO:0043234:protein complex; GO:0035106:operant conditioning; GO:0007612:learning;…
348	1.91894	0.186206	69.6411	CG8485		SNRK	CG8485	CG8485	FBgn0033915	; GO:0019538:protein metabolism; GO:0006464:protein modification; GO:0016301:kinase activity; GO:0030554:adenyl nucleotide binding; GO:0000166:nucleotide binding; GO:0016909 :SAP kinase activity; GO:0006468:protein amino acid phosphorylation; GO:0016909 ; GO:0003824:catalytic activity; GO:0016310:phosphorylation; GO:0006796:phosphate metabolism; GO:0006793:phosphorus metabolism; GO:0008152:metabo…
11	1.79237	0.186478	69.7427	twe	twine	BG:DS02740.1;CG4965;FBgn0016862;TWINE;cdc25;l(2)35Fh;mat(2)syn-A;mat(2)synHB5;twn;twn: twain	CG4965	CG4965	FBgn0002673	; GO:0019538:protein metabolism; GO:0006464:protein modification; GO:0016043:cell organization and biogenesis; GO:0007053:male meiotic spindle assembly (sensu Metazoa); GO:0043232:intracellular non-membrane-bound organelle; GO:0004725 ; GO:0048232:male gamete generation; GO:0015630:microtubule cytoskeleton; GO:0050875:cellular physiological process; GO:0008138 :protein tyrosine/serine/threonine p…
266	1.84528	0.187175	70.0035	Myt1		CG10569;CG32417;Dmyt1;FBgn0035634;FBgn0052417;MYT 1	CG32417	CG10569;CG32417	FBgn0040298	GO:0042078:germ-line stem cell division; GO:0045930:negative regulation of mitotic cell cycle; GO:0000086:G2/M transition of mitotic cell cycle; GO:0009987:cellular process; GO:0019538:protein metabolism; GO:0000166:nucleotide binding; GO:0051325:interphase; GO:0045786:negative regulation of cell cycle; GO:0006464:protein modification; GO:0043231:intracellular membrane-bound organelle; GO:0006468…
337	1.59023	0.194408	72.7086	Pp2C1	Protein phosphatase 2C	CG2984;PP2C;PP2C1;Protein phosphatase 2C;dpp2c1	CG2984	CG2984	FBgn0022768	; GO:0019538:protein metabolism; GO:0006118:electron transport; GO:0006464:protein modification; GO:0050875:cellular physiological process; GO:0016491 :oxidoreductase activity; GO:0043234:protein complex; GO:0003824:catalytic activity; GO:0000287:magnesium ion binding; GO:0042578:phosphoric ester hydrolase activity; GO:0006793:phosphorus metabolism; GO:0008152:metabolism; GO:0044238:primary metab…
171	1.91067	0.201148	75.2294				no RNA
335	1.61449	0.205558	76.8788	ksr	kinase suppressor of ras	CG2899;EK3-1;FBgn0011387;Kinase suppressor of Ras;Ksr;Ksr-1;SR3-1;SR3-1: Suppressor of Ras1 3-1;dKsr;kinase suppressor of Ras85D;l(3)j5E2	CG2899	CG2899	FBgn0015402	; GO:0019538:protein metabolism; GO:0006464:protein modification; GO:0004702 :receptor signaling protein serine/threonine kinase activity; GO:0007242:intracellular signaling cascade; GO:0009987:cellular process; GO:0005057:receptor signaling protein activity; GO:0000166:nucleotide binding; GO:0007350:blastoderm segmentation; GO:0007351:regional subdivision; GO:0006468:protein amino acid phosphory…
92	1.93882	0.212518	79.4818	CG8878		BcDNA:LD23371;VRK	CG8878	CG8878	FBgn0027504	; GO:0019538:protein metabolism; GO:0006464:protein modification; GO:0016301:kinase activity; GO:0030554:adenyl nucleotide binding; GO:0000166:nucleotide binding; GO:0006468:protein amino acid phosphorylation; GO:0003824:catalytic activity; GO:0016310:phosphorylation; GO:0006796:phosphate metabolism; GO:0006793:phosphorus metabolism; GO:0008152:metabolism; GO:0044238:primary metabolism; GO:000467…
331	1.51422	0.213358	79.7959	CG7134		CDC14	CG7134	CG7134	FBgn0031952	; GO:0019538:protein metabolism; GO:0006464:protein modification; GO:0004725 ; GO:0050875:cellular physiological process; GO:0008138 :protein tyrosine/serine/threonine phosphatase activity; GO:0003824:catalytic activity; GO:0008138:protein tyrosine/serine/threonine phosphatase activity; GO:0042578:phosphoric ester hydrolase activity; GO:0006793:phosphorus metabolism; GO:0008152:metabolism; GO:004…
26	1.72704	0.217197	81.2316	sgg	shaggy	CG2621;DMSGG3;DMZ3K25Z;EG:155E2.3;EG:BACR7C10.8;FBgn0026697;FBgn0026849;FBgn0027246;FBgn0028324;FBgn0029071;GSK;GSK-3;GSK-3[beta];GSK3;GSK3[beta];GSK[beta];SGG/GSK3b;Sgg;Zw3 kinase;Zw3-sh;Zw3/GSK3;glycogen synthase kinase 3[Beta];l(1)3Ba;l(1)G0055;l(1)G0183;l(1)G0263;l(1)G0335;l(1)zw3;sgg-zw3;sgg/zw3;sgg10;sgg39;sgg46;shaggy-zeste white 3;zest-white 3;zeste white-3;zeste-white 3;zeste-white3;zw-3…	CG2621	CG2621	FBgn0003371	GO:0045475:locomotor rhythm; GO:0007292:female gamete generation; GO:0030162:regulation of proteolysis and peptidolysis; ; GO:0007350:blastoderm segmentation; GO:0007367:segment polarity determination; GO:0042386:hemocyte differentiation (sensu Arthropoda); GO:0016310:phosphorylation; GO:0046907:intracellular transport; GO:0006793:phosphorus metabolism; GO:0008152:metabolism; GO:0004674:protein s…
192	1.76461	0.222487	83.2101	PpN58A	Protein phosphatase N at 58A	CG3245;PPN;PPN 58A;Protein phosphatase N at 58A	CG3245	CG3245	FBgn0025573	; GO:0019538:protein metabolism; GO:0006464:protein modification; GO:0043231:intracellular membrane-bound organelle; GO:0050875:cellular physiological process; GO:0016791:phosphoric monoester hydrolase activity; GO:0003824:catalytic activity; GO:0042578:phosphoric ester hydrolase activity; GO:0006793:phosphorus metabolism; GO:0008152:metabolism; GO:0044238:primary metabolism; GO:0006796:phosphate…
165	1.70898	0.232575	86.983				no RNA
58	1.63943	0.233942	87.4944	CG7156			CG7156	CG7156	FBgn0038588	; GO:0019538:protein metabolism; GO:0006464:protein modification; GO:0007242:intracellular signaling cascade; GO:0030554:adenyl nucleotide binding; GO:0000166:nucleotide binding; GO:0006468:protein amino acid phosphorylation; GO:0003824:catalytic activity; GO:0016310:phosphorylation; GO:0006796:phosphate metabolism; GO:0006793:phosphorus metabolism; GO:0008152:metabolism; GO:0016301:kinase activi…
163	1.52294	0.243225	90.9661				no RNA
273	1.5836	0.243412	91.0361	p38c		CG33338;FBgn0053338	CG33338	CG33338	FBgn0046322	GO:0004707:MAP kinase activity; GO:0019538:protein metabolism; GO:0006464:protein modification; ; GO:0005057:receptor signaling protein activity; GO:0000166:nucleotide binding; GO:0006468:protein amino acid phosphorylation; GO:0004707 :MAP kinase activity; GO:0003824:catalytic activity; GO:0016310:phosphorylation; GO:0006796:phosphate metabolism; GO:0006793:phosphorus metabolism; GO:0008152:metab…
270	1.64086	0.251515	94.0667	CG11221		PKN	CG11221	CG11221	FBgn0031855	; GO:0019538:protein metabolism; GO:0006464:protein modification; GO:0004713 ; GO:0030554:adenyl nucleotide binding; GO:0000166:nucleotide binding; GO:0006468:protein amino acid phosphorylation; GO:0003824:catalytic activity; GO:0016310:phosphorylation; GO:0004713:protein-tyrosine kinase activity; GO:0006796:phosphate metabolism; GO:0006793:phosphorus metabolism; GO:0008152:metabolism; GO:0016301…
195	1.59164	0.254688	95.2531	CG11489		BEST:CK01209;CG9085;FBgn0037157;FBgn0037158;SRPK;SRPK1	CG11489	CG11489;CG9085	FBgn0025702	; GO:0019538:protein metabolism; GO:0006464:protein modification; GO:0004702 :receptor signaling protein serine/threonine kinase activity; GO:0005057:receptor signaling protein activity; GO:0000166:nucleotide binding; GO:0006468:protein amino acid phosphorylation; GO:0003824:catalytic activity; GO:0004702 ; GO:0016310:phosphorylation; GO:0006796:phosphate metabolism; GO:0006793:phosphorus metabol…
89	1.98519	0.259898	97.2018	flw	flap wing	CG15305;CG2096;FBgn0003131;FBgn0029072;FBgn0030197;FBgn0030198;FLW/PP1B;PP-1;PP1 9C;PP1 b9C;PP19C;PP1[beta];PP1[beta]9C;PP1c;Pp1[beta]-9C;Pp1beta-9C;Protein phosphatase 1[beta] at 9C;l(1)G0172	CG2096	CG15305;CG2096	FBgn0000711	; GO:0019538:protein metabolism; GO:0006464:protein modification; GO:0000163:protein phosphatase type 1 activity; GO:0007476:wing morphogenesis; GO:0007517:muscle development; GO:0009888:histogenesis; GO:0009653:morphogenesis; GO:0007498:mesoderm development; GO:0050875:cellular physiological process; GO:0007300:nurse cell to oocyte transport (sensu Insecta); GO:0005515:protein binding; GO:000216…
106	1.69231	0.264681	98.9909				no RNA
88	1.77327	0.265494	99.2947	CG32666		CG11713;CG1760;EP(X)1452;EP1452;FBgn0030308;FBgn0040853;FBgn0062687	CG32666	CG11713;CG1760;CG32666	FBgn0052666	; GO:0019538:protein metabolism; GO:0006464:protein modification; GO:0005200; GO:0004702 :receptor signaling protein serine/threonine kinase activity; GO:0008219:cell death; GO:0016043:cell organization and biogenesis; GO:0000166:nucleotide binding; GO:0051242:positive regulation of cellular physiological process; GO:0012502:induction of programmed cell death; GO:0009653:morphogenesis; GO:0006468…
128	1.58382	0.268277	100.336				no RNA
127	2.15188	0.276145	103.278				no RNA
285	1.379	0.284914	106.558	Nrk	Neurospecific receptor kinase	CG4007;DmHD-434;Dnrk;Drosophila neurospecific receptor kinase;FBgn0021861;FBgn0022790;FBgn0082206;anon-WO2004063362.79;l(2)k14301;neurospecific receptor tyrosine kinase;nrtk_dros	CG4007	CG4007	FBgn0020391	; GO:0019538:protein metabolism; GO:0006464:protein modification; GO:0030554:adenyl nucleotide binding; GO:0000166:nucleotide binding; GO:0009653:morphogenesis; GO:0006468:protein amino acid phosphorylation; GO:0005623:cell; GO:0009888:histogenesis; GO:0003824:catalytic activity; GO:0016310:phosphorylation; GO:0004713:protein-tyrosine kinase activity; GO:0016740:transferase activity; GO:0006793:p…
170	1.65503	0.28597	106.953				no RNA
184	1.92684	0.296947	111.058	Gprk1	G protein-coupled receptor kinase 1	CG40129;CT4320;FBgn0058129;GPRK1;Gprk-1	CG40129	CG40129	FBgn0004833	; GO:0019538:protein metabolism; GO:0006464:protein modification; GO:0004702 :receptor signaling protein serine/threonine kinase activity; GO:0007242:intracellular signaling cascade; GO:0005057:receptor signaling protein activity; GO:0000166:nucleotide binding; GO:0004703:G-protein coupled receptor kinase activity; GO:0006468:protein amino acid phosphorylation; GO:0003824:catalytic activity; GO:0…
372	1.64564	0.304633	113.933	shark	Src homology 2, ankyrin repeat, tyrosine kinase	CG18247;FBgn0004605;FBgn0010286;FBgn0028603;FBgn0034090;SYK/SHARK;Shark;Tk7;Tyrosine kinase 7;dtk7;l(2)W4;l(2R)W4	CG18247	CG18247	FBgn0015295	GO:0007292:female gamete generation; GO:0019538:protein metabolism; GO:0006464:protein modification; GO:0044237:cellular metabolism; GO:0000165:MAPKKK cascade; GO:0007242:intracellular signaling cascade; ; GO:0002009:morphogenesis of an epithelium; GO:0000166:nucleotide binding; GO:0016772:transferase activity, transferring phosphorus-containing groups; GO:0009653:morphogenesis; GO:0007010:cytosk…
75	1.56983	0.305958	114.428	Pk34A		CG5182;GSK3a	CG5182	CG5182	FBgn0028410	; GO:0019538:protein metabolism; GO:0006464:protein modification; GO:0004702 :receptor signaling protein serine/threonine kinase activity; GO:0007242:intracellular signaling cascade; GO:0005057:receptor signaling protein activity; GO:0000166:nucleotide binding; GO:0006468:protein amino acid phosphorylation; GO:0003824:catalytic activity; GO:0004702 ; GO:0016310:phosphorylation; GO:0006796:phospha…
197	1.48827	0.308803	115.492	CG10177		MLCK-like	CG10177	CG10177	FBgn0039083	; GO:0019538:protein metabolism; GO:0006464:protein modification; GO:0016301:kinase activity; GO:0007242:intracellular signaling cascade; GO:0030554:adenyl nucleotide binding; GO:0000166:nucleotide binding; GO:0006468:protein amino acid phosphorylation; GO:0003824:catalytic activity; GO:0016310:phosphorylation; GO:0006796:phosphate metabolism; GO:0006793:phosphorus metabolism; GO:0008152:metaboli…
328	1.39455	0.313606	117.289	Cdk4	Cyclin-dependent kinase 4	8-6;CG5072;Cdk4/6: Cyclin-dependent kinase 4/6;DmCdk4;FBgn0004458;FBgn0010600;FBgn0010696;FBgn0022125;Pk53C;Pk?7;Protein kinase-like 53C;cdk4;cdk4/6;l(2)05428;l(2)0671;l(2)k06503;l(2)s4639;l(2)sh0671	CG5072	CG5072	FBgn0016131	; GO:0019538:protein metabolism; GO:0006464:protein modification; GO:0004702 :receptor signaling protein serine/threonine kinase activity; GO:0007242:intracellular signaling cascade; GO:0009987:cellular process; GO:0016043:cell organization and biogenesis; GO:0000166:nucleotide binding; GO:0007350:blastoderm segmentation; GO:0009653:morphogenesis; GO:0001558:regulation of cell growth; GO:0006468:…
12	1.29935	0.314836	117.749	PP2A-B`		B56-1;B`/PR61;BcDNA:GM05554;CG7901;CG7913;FBgn0038572;FBgn0038573;FBgn0047274;PP2A;PP2A B`;PP2A B` subunit;dPP2A,B`;i234	CG7901	CG7901;CG7913	FBgn0042693	; GO:0019538:protein metabolism; GO:0006464:protein modification; GO:0007242:intracellular signaling cascade; GO:0050875:cellular physiological process; GO:0019208:phosphatase regulator activity; GO:0043234:protein complex; GO:0030234:enzyme regulator activity; GO:0008601:protein phosphatase type 2A regulator activity; GO:0008601; GO:0008219:cell death; GO:0006793:phosphorus metabolism; GO:000815…
323	1.30076	0.321107	120.094	rl	rolled	BcDNA:RE08694;CG12559;CG18732;CT34260;CT39192;D-ERK;DERK;DERK-A;DmERK-A;DmERKA;DmErk;DmMAPK;Dsor2;E(sina)7;EK2-1;ERKa;EY2-2;Enhancer of seven in absentia 7;Erk MAP kinase;Erk/Map kinase;Erk1;ErkA: Extracellular-regulated kinase A;Extracellular-signal-related kinase A;FBgn0005693;FBgn0039983;FBgn0042217;FBgn0047177;GroupII;MAP-kinase;SR2-1;Sem;Sem: Sevenmaker;Su(Raf)2B;dp-ERK;dpERK;dpMAPK;l(2)41Ac…	CG12559	CG12559;CG18732	FBgn0003256	GO:0004707:MAP kinase activity; ; GO:0008219:cell death; GO:0016043:cell organization and biogenesis; GO:0007350:blastoderm segmentation; GO:0008293:torso signaling pathway; GO:0016909:SAP kinase activity; GO:0016310:phosphorylation; GO:0007456:eye morphogenesis (sensu Endopterygota); GO:0006793:phosphorus metabolism; GO:0008152:metabolism; GO:0008595:determination of anterior/posterior axis, emb…
251	2.09069	0.322303	120.541	drl	derailed	CG10758;CG17348;DRL;FBgn0032764;FBgn0032765;derailed;lin;linotte;lio;lio/drl;lio: linotte;lionette	CG17348	CG10758;CG17348	FBgn0015380	GO:0016477:cell migration; GO:0019538:protein metabolism; GO:0006464:protein modification; GO:0004714 ; GO:0004713 ; ; GO:0030554:adenyl nucleotide binding; GO:0007517:muscle development; GO:0050875:cellular physiological process; GO:0009653:morphogenesis; GO:0006928:cell motility; GO:0044260:cellular macromolecule metabolism; GO:0006468:protein amino acid phosphorylation; GO:0007613:memory; GO:0…
87	1.86914	0.32436	121.311	PpV	Protein phosphatase V	CG12217;PPPV6A;PPV 6A	CG12217	CG12217	FBgn0003139	; GO:0019538:protein metabolism; GO:0006464:protein modification; GO:0050875:cellular physiological process; GO:0016791:phosphoric monoester hydrolase activity; GO:0003824:catalytic activity; GO:0042578:phosphoric ester hydrolase activity; GO:0006793:phosphorus metabolism; GO:0008152:metabolism; GO:0043170:macromolecule metabolism; GO:0005737:cytoplasm; GO:0044238:primary metabolism; GO:0006796:p…
314	1.3796	0.325306	121.664	CG9222			CG9222	CG9222	FBgn0031784	; GO:0019538:protein metabolism; GO:0006464:protein modification; GO:0004702 :receptor signaling protein serine/threonine kinase activity; GO:0016043:cell organization and biogenesis; GO:0000166:nucleotide binding; GO:0007010:cytoskeleton organization and biogenesis; GO:0006468:protein amino acid phosphorylation; GO:0003824:catalytic activity; GO:0004702 ; GO:0016310:phosphorylation; GO:0004713:p…
169	1.51837	0.325833	121.862				no RNA
359	2.06187	0.326416	122.08	CG10522		Citron	CG10522	CG10522	FBgn0036295	GO:0005083:small GTPase regulator activity; GO:0000910:cytokinesis; GO:0005524:ATP binding; GO:0004674:protein serine/threonine kinase activity; GO:0006468:protein amino acid phosphorylation; GO:0004672:protein kinase activity; GO:0007242:intracellular signaling cascade
225	1.3061	0.327726	122.569	Pkn	Protein kinase related to protein kinase N	3-2;CG2049;CG2055;CT6637;CT6660;Dpkn;FBgn0004459;FBgn0010625;FBgn0015480;FBgn0028556;FBgn0033398;FBgn0033399;PKN;PRK2;Pk45C;Pk?3;Protein kinase related to protein kinase N;Protein kinase-like 45C;l(2)06736;l(2)45Ca;protein kinase c related;v(2)rG232	CG2049	CG2049;CG2055	FBgn0020621	; GO:0019538:protein metabolism; GO:0006464:protein modification; GO:0004702 :receptor signaling protein serine/threonine kinase activity; GO:0007242:intracellular signaling cascade; GO:0002009:morphogenesis of an epithelium; GO:0000166:nucleotide binding; GO:0009653:morphogenesis; GO:0006468:protein amino acid phosphorylation; GO:0005623:cell; GO:0000165:MAPKKK cascade; GO:0009790:embryonic deve…
224	1.47992	0.329046	123.063	CG9746			CG9746	CG9746	FBgn0037663	; GO:0019538:protein metabolism; GO:0006464:protein modification; GO:0006810:transport; GO:0046907:intracellular transport; GO:0016043:cell organization and biogenesis; GO:0000166:nucleotide binding; GO:0051179:localization; GO:0006468:protein amino acid phosphorylation; GO:0016310:phosphorylation; GO:0045184:establishment of protein localization; GO:0006793:phosphorus metabolism; GO:0008152:meta…
300	1.46045	0.334223	124.999	CG7115		BcDNA:LD21794;PP2C	CG7115	CG7115	FBgn0027515	; GO:0019538:protein metabolism; GO:0006464:protein modification; GO:0016043:cell organization and biogenesis; GO:0007154:cell communication; GO:0050875:cellular physiological process; GO:0000902:cellular morphogenesis; GO:0043234:protein complex; GO:0007155:cell adhesion; GO:0003824:catalytic activity; GO:0000287:magnesium ion binding; GO:0042578:phosphoric ester hydrolase activity; GO:0007275:d…
153	1.3741	0.337331	126.162				no RNA
332	1.29406	0.338981	126.779	CG1906		PP2Cb	CG1906	CG1906	FBgn0039672	; GO:0019538:protein metabolism; GO:0006464:protein modification; GO:0050875:cellular physiological process; GO:0016791:phosphoric monoester hydrolase activity; GO:0043234:protein complex; GO:0003824:catalytic activity; GO:0000287:magnesium ion binding; GO:0042578:phosphoric ester hydrolase activity; GO:0006793:phosphorus metabolism; GO:0008152:metabolism; GO:0044238:primary metabolism; GO:000679…
114	1.27738	0.341206	127.611				no RNA
154	1.38366	0.34154	127.736				no RNA
120	1.40191	0.350034	130.913				no RNA
365	1.75272	0.352101	131.686	tws	twins	2414;B/PR55;CG6235;DPR55;FBgn0004906;FBgn0010249;FBgn0010748;FBgn0010780;FBgn0011012;FBgn0011434;FBgn0037791;PP2A;PP2Ac;Pp2A-85F;Protein phosphatase 2A at 85F;aar;aar: abnormal anaphase resolution;l(3)01436;l(3)02414;l(3)j11C8;l(3)s1801;phosphoprotein phosphatase 2A 55 kDa;tw;v158	CG6235	CG6235	FBgn0004889	; GO:0019538:protein metabolism; GO:0006464:protein modification; GO:0000165:MAPKKK cascade; GO:0007242:intracellular signaling cascade; GO:0006950:response to stress; GO:0048513:organ development; GO:0009653:morphogenesis; GO:0051322:anaphase; GO:0050875:cellular physiological process; GO:0016791:phosphoric monoester hydrolase activity; GO:0043234:protein complex; GO:0030234:enzyme regulator act…
112	1.70992	0.35435	132.527				no RNA
176	1.92744	0.354596	132.619				no RNA
130	1.48939	0.357662	133.766				no RNA
56	1.7945	0.360506	134.829	CG15072		EMK/KIAA0999	CG15072	CG15072	FBgn0034376	; GO:0019538:protein metabolism; GO:0006464:protein modification; GO:0016301:kinase activity; GO:0004702 :receptor signaling protein serine/threonine kinase activity; GO:0004713 ; GO:0016043:cell organization and biogenesis; GO:0000166:nucleotide binding; GO:0007010:cytoskeleton organization and biogenesis; GO:0006468:protein amino acid phosphorylation; GO:0019953:sexual reproduction; GO:0003824:…
100	1.54644	0.374769	140.163				no RNA
111	1.37481	0.377281	141.103				no RNA
255	2.06398	0.378372	141.511	CG7236		AC018104;FBgn0043013;KKIALRE	CG7236	CG7236	FBgn0031730	; GO:0019538:protein metabolism; GO:0006464:protein modification; GO:0004702 :receptor signaling protein serine/threonine kinase activity; GO:0007242:intracellular signaling cascade; GO:0009987:cellular process; GO:0005057:receptor signaling protein activity; GO:0000166:nucleotide binding; GO:0006468:protein amino acid phosphorylation; GO:0003824:catalytic activity; GO:0004702 ; GO:0004693 ; GO:0…
84	1.63868	0.383079	143.272	Btk29A	Btk family kinase at 29A	C-src2;C-src4;CG18355;CG8049;CT2415;CT41718;DSrc28;DTec29;Dm SRC2;Dsrc28C;FBgn0032011;S13;SRC 29A;Src oncogene 29A;Src29A;Src29A: Src oncogene 29A;Tec29A;c-src/fps;dsrc29A;fic;fickle;src-4	CG8049	CG18355;CG8049	FBgn0003502	GO:0007292:female gamete generation; ; GO:0004713 ; GO:0002009:morphogenesis of an epithelium; GO:0007452:imaginal disc metamorphosis; GO:0007485:male genitalia morphogenesis (sensu Endopterygota); GO:0007301:ovarian ring canal formation; GO:0016310:phosphorylation; GO:0006793:phosphorus metabolism; GO:0008152:metabolism; GO:0005576:extracellular region; GO:0007582:physiological process; GO:00001…
73	1.37531	0.386823	144.672	CG3008			CG3008	CG3008	FBgn0031643	; GO:0019538:protein metabolism; GO:0006464:protein modification; GO:0016301:kinase activity; GO:0050875:cellular physiological process; GO:0003824:catalytic activity; GO:0016310:phosphorylation; GO:0016740:transferase activity; GO:0006793:phosphorus metabolism; GO:0008152:metabolism; GO:0044238:primary metabolism; GO:0006796:phosphate metabolism; GO:0004672:protein kinase activity; GO:0016773:ph…
333	1.56379	0.388353	145.244	for	foraging	BcDNA:GM08338;CG10033;DG2;FBgn0000443;FBgn0010629;FBgn0031555;FBgn0063202;FOR/PKG;Pkg2;Pkg24A;l(2)06860	CG10033	CG10033	FBgn0000721	; GO:0008016:regulation of heart contraction rate; GO:0006464:protein modification; GO:0004702 :receptor signaling protein serine/threonine kinase activity; GO:0007242:intracellular signaling cascade; GO:0030553:3`,5`-cGMP binding; GO:0016043:cell organization and biogenesis; GO:0000166:nucleotide binding; GO:0005057:receptor signaling protein activity; GO:0019887:protein kinase regulator activit…
210	1.48224	0.394659	147.602	Dsor1	Downstream of raf1	CG15793;D-MEK/Dsor;D-mek;D-sor;D-sor-1;DMEK-1;DRODSOR1;DSORT;Dmek;EK1-1;MAPKK;MEK1/2;Su(Raf)34B;dsor1;sor/MEK1	CG15793	CG15793	FBgn0010269	GO:0004707:MAP kinase activity; ; GO:0007350:blastoderm segmentation; GO:0042386:hemocyte differentiation (sensu Arthropoda); GO:0008293:torso signaling pathway; GO:0016310:phosphorylation; GO:0007456:eye morphogenesis (sensu Endopterygota); GO:0006793:phosphorus metabolism; GO:0008152:metabolism; GO:0008595:determination of anterior/posterior axis, embryo; GO:0004674:protein serine/threonine kin…
59	1.57525	0.396268	148.204	Lk6		CG17342;CG6929;FBgn0037945;FBgn0037946;LK6;MESR8;MNK/LK6	CG17342	CG17342;CG6929	FBgn0017581	; GO:0019538:protein metabolism; GO:0006464:protein modification; GO:0000922:spindle pole; GO:0004702 :receptor signaling protein serine/threonine kinase activity; GO:0007242:intracellular signaling cascade; GO:0016043:cell organization and biogenesis; GO:0000166:nucleotide binding; GO:0043232:intracellular non-membrane-bound organelle; GO:0016772:transferase activity, transferring phosphorus-con…
324	1.39545	0.397287	148.585	dnt	doughnut on 2	CG17559;doughnut	CG17559	CG17559	FBgn0024245	GO:0016477:cell migration; GO:0019538:protein metabolism; GO:0006464:protein modification; GO:0004714 ; GO:0004713 ; ; GO:0030554:adenyl nucleotide binding; GO:0007517:muscle development; GO:0009653:morphogenesis; GO:0006928:cell motility; GO:0006468:protein amino acid phosphorylation; GO:0005623:cell; GO:0009888:histogenesis; GO:0003824:catalytic activity; GO:0016310:phosphorylation; GO:0004713:…
281	1.67323	0.406482	152.024	Gyc76C	Guanylyl cyclase at 76C	CG32215;CG8742;DGC1;DrGC-1;FBgn0052215;GYC 76C;drgc;receptor-type guanylate cyclase	CG8742	CG32215;CG8742	FBgn0013974	; GO:0019538:protein metabolism; GO:0006464:protein modification; GO:0016301:kinase activity; GO:0007242:intracellular signaling cascade; GO:0009187:cyclic nucleotide metabolism; GO:0030554:adenyl nucleotide binding; GO:0000166:nucleotide binding; GO:0006468:protein amino acid phosphorylation; GO:0016740:transferase activity; GO:0004872; GO:0003824:catalytic activity; GO:0016310:phosphorylation; …
38	1.71831	0.409545	153.17	Haspin	Haspin	BcDNA:LD07633;CG40080;FBgn0058080;FBgn0063167;Haspin	CG40080	CG40080	FBgn0046706	; GO:0019538:protein metabolism; GO:0006464:protein modification; GO:0016301:kinase activity; GO:0030554:adenyl nucleotide binding; GO:0000166:nucleotide binding; GO:0016772:transferase activity, transferring phosphorus-containing groups; GO:0006468:protein amino acid phosphorylation; GO:0003824:catalytic activity; GO:0008372:cellular component unknown; GO:0016310:phosphorylation; GO:0016740:tran…
40	1.43763	0.410335	153.465	Ack		ACK;ACK2;BcDNA:GH10777;CG14992;DACK;FBgn0060299;p145	CG14992	CG14992	FBgn0028484	; GO:0019538:protein metabolism; GO:0006464:protein modification; GO:0016301:kinase activity; GO:0007242:intracellular signaling cascade; GO:0050896:response to stimulus; GO:0000166:nucleotide binding; GO:0006468:protein amino acid phosphorylation; GO:0042169:SH2 domain binding; GO:0003824:catalytic activity; GO:0016310:phosphorylation; GO:0004713:protein-tyrosine kinase activity; GO:0016740:tran…
341	1.58073	0.410544	153.543	sev	sevenless	7LES;7less;CG18085;CT3980;DROSEV;DROSEV1;DmHD-265;FBgn0022796;FBgn0026795;FBgn0026831;FBgn0026832;Sev;sev(AC)14	CG18085	CG18085	FBgn0003366	; GO:0004713 :protein-tyrosine kinase activity; GO:0016043:cell organization and biogenesis; GO:0007350:blastoderm segmentation; GO:0008293:torso signaling pathway; GO:0016310:phosphorylation; GO:0007456:eye morphogenesis (sensu Endopterygota); GO:0007600:sensory perception; GO:0006793:phosphorus metabolism; GO:0008152:metabolism; GO:0008595:determination of anterior/posterior axis, embryo; GO:00…
178	1.4925	0.41077	153.628				no RNA
268	1.20844	0.424225	158.66	lkb1		CG9374;DmLKB1;FBgn0027757;FBgn0045844;LKB1/PEUTZ JEGHERS KINASE;PAR-4;STK11;anon-EST:Posey135;dLKB1	CG9374	CG9374	FBgn0038167	GO:0007292:female gamete generation; GO:0019538:protein metabolism; GO:0006403:RNA localization; GO:0004702 :receptor signaling protein serine/threonine kinase activity; GO:0005057:receptor signaling protein activity; ; GO:0016043:cell organization and biogenesis; GO:0000166:nucleotide binding; GO:0009653:morphogenesis; GO:0006464:protein modification; GO:0007010:cytoskeleton organization and bio…
7	1.428	0.43303	161.953	msn	misshapen	6286;CG16973;DMSN;FBgn0010797;FBgn0024520;FBgn0035351;MESR5;Mishappen;Msn;NIK;l(3)03349;l(3)06946;l(3)6286;l(3)j1E2;msm	CG16973	CG16973	FBgn0010909	GO:0007292:female gamete generation; ; GO:0004713 ; GO:0002009:morphogenesis of an epithelium; GO:0000185:activation of MAPKKK; GO:0016310:phosphorylation; GO:0006793:phosphorus metabolism; GO:0007467:photoreceptor cell differentiation (sensu Endopterygota); GO:0008349 ; GO:0016043:cell organization and biogenesis; GO:0004674:protein serine/threonine kinase activity; GO:0008594:photoreceptor cell…
35	1.27848	0.435083	162.721	CG32944		CG10532;CG9818;FBgn0037246;FBgn0037247	CG32944	CG10532;CG32944;CG9818	FBgn0052944	; GO:0030554:adenyl nucleotide binding; GO:0004702 :receptor signaling protein serine/threonine kinase activity; GO:0016043:cell organization and biogenesis; GO:0000166:nucleotide binding; GO:0007010:cytoskeleton organization and biogenesis; GO:0006468:protein amino acid phosphorylation; GO:0000902:cellular morphogenesis; GO:0003824:catalytic activity; GO:0004702 ; GO:0007275:development; GO:0030…
207	1.634	0.436263	163.162	PpY-55A	Protein phosphatase Y at 55A	CG10930;D19;FBgn0005781;FBgn0034285;PPY;PPY 55A;PpD19;Protein phosphatase D19;protein phosphatase from PCR fragment D19;protein phosphatase-Y	CG10930	CG10930	FBgn0003140	; GO:0019538:protein metabolism; GO:0006464:protein modification; GO:0043231:intracellular membrane-bound organelle; GO:0050875:cellular physiological process; GO:0016791:phosphoric monoester hydrolase activity; GO:0003824:catalytic activity; GO:0042578:phosphoric ester hydrolase activity; GO:0006793:phosphorus metabolism; GO:0008152:metabolism; GO:0005737:cytoplasm; GO:0044238:primary metabolism…
20	1.4577	0.437008	163.441	CG4945		CT15864;PKN	CG4945	CG4945	FBgn0034137	; GO:0019538:protein metabolism; GO:0006464:protein modification; GO:0004702 :receptor signaling protein serine/threonine kinase activity; GO:0030554:adenyl nucleotide binding; GO:0000166:nucleotide binding; GO:0007498:mesoderm development; GO:0006468:protein amino acid phosphorylation; GO:0009888:histogenesis; GO:0003824:catalytic activity; GO:0004702 ; GO:0016310:phosphorylation; GO:0016740:tra…
352	1.17265	0.43747	163.614	pll	pelle	CG5974;PELLE/IL-1;p11	CG5974	CG5974	FBgn0010441	; GO:0009605:response to external stimulus; GO:0030162:regulation of proteolysis and peptidolysis; GO:0009950:dorsal/ventral axis specification; GO:0016310:phosphorylation; GO:0046907:intracellular transport; GO:0006793:phosphorus metabolism; GO:0008152:metabolism; GO:0045087:innate immune response; GO:0004674:protein serine/threonine kinase activity; GO:0019222:regulation of metabolism; GO:00512…
161	1.14787	0.437947	163.792				no RNA
145	1.51617	0.438472	163.989				no RNA
221	1.41094	0.438925	164.158	KP78b		CG17216;FBgn0022392;KP78B	CG17216	CG17216	FBgn0026063	; GO:0019538:protein metabolism; GO:0006464:protein modification; GO:0004702 :receptor signaling protein serine/threonine kinase activity; GO:0004713 ; GO:0016043:cell organization and biogenesis; GO:0000166:nucleotide binding; GO:0007010:cytoskeleton organization and biogenesis; GO:0006468:protein amino acid phosphorylation; GO:0007242:intracellular signaling cascade; GO:0003824:catalytic activi…
288	1.83963	0.43922	164.268	CaMKII	Calcium/calmodulin-dependent protein kinase II	CAMKIId;CDPK1;CG18069;Ca2+/calmodulin-dependent protein kinase II;CaM;CaM II;CaM KII;CaM kinase;CaM kinase II;CaMK II;CaMK-II;Calcium/calmodulin-dependent protein kinase;CamKII;CamKII[alpha];DCK;calcium/calmodulin-dependent protein kinase II;calmodulin-dependent kinase;dCaMKII	CG18069	CG18069	FBgn0004624	; GO:0019538:protein metabolism; GO:0005954:calcium- and calmodulin-dependent protein kinase complex; GO:0044237:cellular metabolism; GO:0004702 :receptor signaling protein serine/threonine kinase activity; GO:0007242:intracellular signaling cascade; GO:0005057:receptor signaling protein activity; GO:0007517:muscle development; GO:0007619:courtship behavior; GO:0009653:morphogenesis; GO:0006464:p…
211	1.49528	0.440942	164.912	CG8565		SPRK2	CG8565	CG8565	FBgn0030697	; GO:0019538:protein metabolism; GO:0006464:protein modification; GO:0004702 :receptor signaling protein serine/threonine kinase activity; GO:0005057:receptor signaling protein activity; GO:0000166:nucleotide binding; GO:0030554:adenyl nucleotide binding; GO:0006468:protein amino acid phosphorylation; GO:0016071:mRNA metabolism; GO:0003824:catalytic activity; GO:0004702 ; GO:0016310:phosphorylati…
47	1.35788	0.441339	165.061	CG8789		DLK/ZPK	CG8789	CG8789	FBgn0036896	; GO:0019538:protein metabolism; GO:0006464:protein modification; GO:0000165:MAPKKK cascade; GO:0004713 ; GO:0005057:receptor signaling protein activity; GO:0000166:nucleotide binding; GO:0006468:protein amino acid phosphorylation; GO:0003824:catalytic activity; GO:0007242:intracellular signaling cascade; GO:0007254:JNK cascade; GO:0004702 ; GO:0016310:phosphorylation; GO:0004713:protein-tyrosine…
318	1.52051	0.442146	165.363	mei-41	meiotic 41	ATR;CG4252;FBgn0002708;FBgn0002880;MEI41/FRP1;Mei-41;fs(1)M37;mei-195;mei41;meiP41;mus(1)103;mus(1)104;mus-103;mus-104;mus103;mus104	CG4252	CG4252	FBgn0004367	GO:0007292:female gamete generation; GO:0009605:response to external stimulus; GO:0007127:meiosis I; GO:0006974:response to DNA damage stimulus; ; GO:0016043:cell organization and biogenesis; GO:0017053:transcriptional repressor complex; GO:0006793:phosphorus metabolism; GO:0008152:metabolism; GO:0051327:M phase of meiotic cell cycle; GO:0016481:negative regulation of transcription; GO:0004674:pr…
123	1.44947	0.442212	165.387				no RNA
49	1.25162	0.442672	165.559	CG33519		BEST:HL01080;CG18019;CG18020;CG18021;CG30171;CG30175;CG3901;CT12925;CT40322;CT40326;FBgn0034952;FBgn0034953;FBgn0034954;FBgn0034955;FBgn0040499;FBgn0050171;FBgn0050175;PROJECTIN-like	CG30171	CG18019;CG18020;CG18021;CG30171;CG30175;CG33519;CG3901	FBgn0053519	; GO:0030554:adenyl nucleotide binding; GO:0005488:binding; GO:0005524:ATP binding; GO:0017076:purine nucleotide binding; GO:0000166:nucleotide binding; GO:0005524
336	1.5896	0.443257	165.778	PpD5	Protein phosphatase D5	CG10138;D5;FBgn0034682;PP1-like;protein phosphatase from PCR fragment D5	CG10138	CG10138	FBgn0005778	; GO:0019538:protein metabolism; GO:0006464:protein modification; GO:0050875:cellular physiological process; GO:0016791:phosphoric monoester hydrolase activity; GO:0003824:catalytic activity; GO:0042578:phosphoric ester hydrolase activity; GO:0006793:phosphorus metabolism; GO:0008152:metabolism; GO:0044238:primary metabolism; GO:0006796:phosphate metabolism; GO:0016788:hydrolase activity, acting …
369	1.48475	0.443711	165.948	CG8173			CG8173	CG8173	FBgn0030864	; GO:0019538:protein metabolism; GO:0006464:protein modification; GO:0016301:kinase activity; GO:0030554:adenyl nucleotide binding; GO:0000166:nucleotide binding; GO:0006468:protein amino acid phosphorylation; GO:0016310:phosphorylation; GO:0006796:phosphate metabolism; GO:0006793:phosphorus metabolism; GO:0008152:metabolism; GO:0044238:primary metabolism; GO:0004674:protein serine/threonine kina…
327	1.33613	0.445186	166.499	InR	Insulin-like receptor	CG18402;DIHR;DILR;DIRH;DIR[beta];DInr;Dir-a;Dir-b;FBgn0000456;FBgn0000457;FBgn0002393;FBgn0010868;Inr-[alpha];Inr-[beta];InsR;dInsR;dir;er10;inr;insulin receptor;insulin receptor homolog;insulin/insulin-like growth factor receptor;l(3)05545;l(3)93Dj;l(3)er10;lethal(3)93Dj	CG18402	CG18402	FBgn0013984	GO:0007292:female gamete generation; GO:0009605:response to external stimulus; GO:0004713 ; ; GO:0002009:morphogenesis of an epithelium; GO:0005009:insulin receptor activity; GO:0042169:SH2 domain binding; GO:0005520:insulin-like growth factor binding; GO:0016310:phosphorylation; GO:0005488:binding; GO:0005911:intercellular junction; GO:0008152:metabolism; GO:0040014:regulation of body size; GO:0…
82	1.19811	0.445186	166.499	grp	grapes	1C;CG17161;CHK1;Checkpoint kinase 1;FBgn0004632;FBgn0024213;FBgn0040478;FBgn0069054;Pk36A;Pk?1;Protein kinase-like 36A;dChk1;grapes;last empress;lemp	CG17161	CG17161	FBgn0011598	; GO:0009605:response to external stimulus; GO:0006974:response to DNA damage stimulus; GO:0030162:regulation of proteolysis and peptidolysis; GO:0051327:M phase of meiotic cell cycle; GO:0016310:phosphorylation; GO:0006793:phosphorus metabolism; GO:0008152:metabolism; GO:0007059:chromosome segregation; GO:0004674:protein serine/threonine kinase activity; GO:0000278:mitotic cell cycle; GO:0019222…
166	1.41705	0.445467	166.605				no RNA
272	1.53139	0.446848	167.121	PpD6	Protein phosphatase D6	CG8822;D6;FBgn0031503;PP1-like;protein phosphatase from PCR fragment D6	CG8822	CG8822	FBgn0005779	; GO:0019538:protein metabolism; GO:0006464:protein modification; GO:0000163:protein phosphatase type 1 activity; GO:0050875:cellular physiological process; GO:0016791:phosphoric monoester hydrolase activity; GO:0003824:catalytic activity; GO:0042578:phosphoric ester hydrolase activity; GO:0006793:phosphorus metabolism; GO:0008152:metabolism; GO:0000163; GO:0044238:primary metabolism; GO:0006796:…
142	1.37813	0.446898	167.14				no RNA
296	1.19052	0.447125	167.225	CG2577		CKIa-like	CG2577	CG2577	FBgn0030384	; GO:0019538:protein metabolism; GO:0006464:protein modification; GO:0004702 :receptor signaling protein serine/threonine kinase activity; GO:0007242:intracellular signaling cascade; GO:0005057:receptor signaling protein activity; GO:0000166:nucleotide binding; GO:0004680:casein kinase activity; GO:0006468:protein amino acid phosphorylation; GO:0004681 :casein kinase I activity; GO:0003824:cataly…
131	1.35085	0.447633	167.415				no RNA
150	1.19746	0.447997	167.551				no RNA
156	1.209	0.450996	168.672				no RNA
263	1.37881	0.451715	168.941	Madm	MLF1-adaptor molecule	BcDNA:LD28657;CG1098;MLF1-adaptor molecule;dMADM	CG1098	CG1098	FBgn0027497	; GO:0019538:protein metabolism; GO:0006464:protein modification; GO:0004702 :receptor signaling protein serine/threonine kinase activity; GO:0007242:intracellular signaling cascade; GO:0005057:receptor signaling protein activity; GO:0000166:nucleotide binding; GO:0006468:protein amino acid phosphorylation; GO:0003824:catalytic activity; GO:0004702 ; GO:0016310:phosphorylation; GO:0006796:phospha…
252	1.85952	0.451953	169.031	Src42A	Src oncogene at 42A	CG7873;Dm SRC41;DmHD-29;Dsrc41;Dsrc42A;FBgn0010284;FBgn0014884;FBgn0021964;FBgn0022795;FBgn0024932;SK2-4;SRC 42A;Src41;Src42;Su(D-raf)1;Su(Raf)1;Su(phl)1;Su1;Suppressor of pole hole;Suppressor of raf-like-oncogene;Tk5: Tyrosine kinase 5;dtk-5;dtk5;l(2)k10108	CG7873	CG7873	FBgn0004603	; GO:0019538:protein metabolism; GO:0006464:protein modification; GO:0000165:MAPKKK cascade; GO:0007242:intracellular signaling cascade; GO:0009987:cellular process; GO:0002009:morphogenesis of an epithelium; GO:0000166:nucleotide binding; GO:0016772:transferase activity, transferring phosphorus-containing groups; GO:0004713 :protein-tyrosine kinase activity; GO:0009653:morphogenesis; GO:0006468:…
329	1.77266	0.452918	169.391	CG7616			CG7616	CG7616	FBgn0036142	; GO:0019538:protein metabolism; GO:0006732:coenzyme metabolism; GO:0050875:cellular physiological process; GO:0051189:prosthetic group metabolism; GO:0003824:catalytic activity; GO:0008152:metabolism; GO:0044238:primary metabolism; GO:0016740:transferase activity; GO:0004672:protein kinase activity; GO:0016773:phosphotransferase activity, alcohol group as acceptor; GO:0044267:cellular protein me…
93	1.18411	0.454381	169.938	CG32703		CG17441;CG2309;ERK7;FBgn0030118;FBgn0030119	CG32703	CG17441;CG2309;CG32703	FBgn0052703	; GO:0019538:protein metabolism; GO:0006464:protein modification; GO:0000165:MAPKKK cascade; GO:0007242:intracellular signaling cascade; GO:0030554:adenyl nucleotide binding; GO:0000166:nucleotide binding; GO:0006468:protein amino acid phosphorylation; GO:0004707 :MAP kinase activity; GO:0008283:cell proliferation; GO:0003824:catalytic activity; GO:0016310:phosphorylation; GO:0008219:cell death; …
234	1.323	0.456258	170.641	CG17598		PP2C	CG17598	CG17598	FBgn0031194	; GO:0019538:protein metabolism; GO:0006464:protein modification; GO:0050875:cellular physiological process; GO:0016791:phosphoric monoester hydrolase activity; GO:0043234:protein complex; GO:0003824:catalytic activity; GO:0000287:magnesium ion binding; GO:0042578:phosphoric ester hydrolase activity; GO:0006793:phosphorus metabolism; GO:0008152:metabolism; GO:0044238:primary metabolism; GO:000679…
242	1.3544	0.45768	171.172	CG11859			CG11859	CG11859	FBgn0039306	; GO:0019538:protein metabolism; GO:0006464:protein modification; GO:0016301:kinase activity; GO:0050875:cellular physiological process; GO:0003824:catalytic activity; GO:0016310:phosphorylation; GO:0016740:transferase activity; GO:0006793:phosphorus metabolism; GO:0008152:metabolism; GO:0044238:primary metabolism; GO:0006796:phosphate metabolism; GO:0004672:protein kinase activity; GO:0016773:ph…
350	1.43062	0.459734	171.94	hop	hopscotch	4;CG1594;Dm JAK;DmHD-160;FBgn0001211;FBgn0003895;FBgn0022799;Hop;Hop1;Hopskotch;Jak;Jak-STAT;Jak/Stat;L4;Tum;Tum-1;Tum: Tumorous;l(1)10Be;l(1)G18;l(1)L4;l(1)hop;locus 18;msvl	CG1594	CG1594	FBgn0004864	GO:0007292:female gamete generation; GO:0009605:response to external stimulus; GO:0004713 ; ; GO:0002009:morphogenesis of an epithelium; GO:0005488:binding; GO:0007350:blastoderm segmentation; GO:0042386:hemocyte differentiation (sensu Arthropoda); GO:0008270; GO:0051234:establishment of localization; GO:0016310:phosphorylation; GO:0046907:intracellular transport; GO:0007456:eye morphogenesis (se…
119	1.33844	0.459882	171.996				no RNA
108	1.2849	0.460182	172.108				no RNA
99	1.21749	0.461266	172.514				no RNA
351	1.37528	0.463465	173.336	aur	aurora	87A7-9/2;A-type Aurora kinase;Aurora A kinase;AuroraA;CG3068;aurA;aurora A;aurora-A;ck10;early-A;fruhe2;l(3)87Ac;l(3)ck10	CG3068	CG3068	FBgn0000147	; GO:0019538:protein metabolism; GO:0006464:protein modification; GO:0044237:cellular metabolism; GO:0004702 :receptor signaling protein serine/threonine kinase activity; GO:0007242:intracellular signaling cascade; GO:0016043:cell organization and biogenesis; GO:0000166:nucleotide binding; GO:0043232:intracellular non-membrane-bound organelle; GO:0004713 :protein-tyrosine kinase activity; GO:0007…
246	1.28113	0.464213	173.616	Abl	Abl tyrosine kinase	4674;Abl oncogene;Abl1;AblK;Ableson;Am ABL;CG4032;D-abelson;D-abl;D-ash;DROTKABL3;Dabl;Dash;Ddash/abl;Dsrc7;FBgn0024512;FBgn0036649;abl kinase;c-abl;cAbl;l(3)04674;l(3)73Ba;l(3)c-abl	CG4032	CG4032	FBgn0000017	GO:0016477:cell migration; ; GO:0004713 ; GO:0002009:morphogenesis of an epithelium; GO:0005488:binding; GO:0008064:regulation of actin polymerization and/or depolymerization; GO:0016310:phosphorylation; GO:0006796:phosphate metabolism; GO:0005911:intercellular junction; GO:0008152:metabolism; GO:0016043:cell organization and biogenesis; GO:0019222:regulation of metabolism; GO:0007582:physiologic…
346	1.29384	0.46635	174.415	CG12151			CG12151	CG12151	FBgn0029958	; GO:0019538:protein metabolism; GO:0006464:protein modification; GO:0005759:mitochondrial matrix; GO:0006090:pyruvate metabolism; GO:0015980:energy derivation by oxidation of organic compounds; GO:0050875:cellular physiological process; GO:0016791:phosphoric monoester hydrolase activity; GO:0019320:hexose catabolism; GO:0005975:carbohydrate metabolism; GO:0003824:catalytic activity; GO:0004741 :…
107	1.43159	0.466401	174.434				no RNA
219	1.79636	0.470409	175.933	smi35A	smell impaired 35A	BG:DS01523.3;CG4551;DYRK;Dual specificity tyrosine phosphorylation-regulated kinase;Dyrk2;FBgn0027884;dDYRK2;smell impaired 35A	CG4551	CG4551	FBgn0016930	; GO:0009605:response to external stimulus; GO:0006464:protein modification; GO:0008219:cell death; GO:0005488:binding; GO:0019538:protein metabolism; GO:0000166:nucleotide binding; GO:0051242:positive regulation of cellular physiological process; GO:0012502:induction of programmed cell death; GO:0006468:protein amino acid phosphorylation; GO:0048518:positive regulation of biological process; GO:…
302	1.49149	0.471584	176.372	dco	discs overgrown	0538/13;0915/10;1396/02;1447/01;1460/09;CG2048;CK1epsilon;CKI[epsilon];DBT/CK1[epsilon];DCO/CKIe;Dco;Discs overgrown/Double time;Double-time;FBgn0011349;FBgn0011508;FBgn0024895;FBgn0027967;FBgn0028129;ck1[epsilon];dbt;dco-1;ddbt;doubletime;l(3)S053813;l(3)S144701;l(3)dco;l(3)dco-1;l(3)discs overgrown;l(3)discs overgrown-1;l(3)j3B9;l(3)rK215	CG2048	CG2048	FBgn0002413	GO:0045475:locomotor rhythm; GO:0009605:response to external stimulus; GO:0046907:intracellular transport; ; GO:0004681 :casein kinase I activity; GO:0016310:phosphorylation; GO:0006793:phosphorus metabolism; GO:0008152:metabolism; GO:0004674:protein serine/threonine kinase activity; GO:0051234:establishment of localization; GO:0016773:phosphotransferase activity, alcohol group as acceptor; GO:00…
289	1.48451	0.472185	176.597	Cad96Ca		CG10239;CG10244;CT28779;DCad96Ca;DmHD-14;FBgn0039289;FGFR1-like	CG10244	CG10239;CG10244	FBgn0022800	; GO:0019538:protein metabolism; GO:0006464:protein modification; GO:0004714 ; GO:0004713 ; GO:0030554:adenyl nucleotide binding; GO:0000166:nucleotide binding; GO:0016339:calcium-dependent cell-cell adhesion; GO:0009653:morphogenesis; GO:0007154:cell communication; GO:0044260:cellular macromolecule metabolism; GO:0006468:protein amino acid phosphorylation; GO:0016337:cell-cell adhesion; GO:00082…
260	1.11127	0.472491	176.712	CG7028		BcDNA:GH04978;FBgn0027587;PRP4	CG7028	CG7028	FBgn0027587	; GO:0019538:protein metabolism; GO:0006464:protein modification; GO:0004702 :receptor signaling protein serine/threonine kinase activity; GO:0016043:cell organization and biogenesis; GO:0000166:nucleotide binding; GO:0009653:morphogenesis; GO:0006468:protein amino acid phosphorylation; GO:0000902:cellular morphogenesis; GO:0003824:catalytic activity; GO:0007155:cell adhesion; GO:0004702 ; GO:001…
275	1.45639	0.473866	177.226	CkII[alpha]	Casein kinase II [alpha] subunit	CG17520;CK II;CK-2;CK-II;CK-II [alpha];CK2;CK2 alpha;CK2[alpha];CK2a;CK2alpha;CKII;CKII-[alpha];CKII[alpha];CKIIa;CKIIalfa;CKIIalpha;Casein kinase II;Cask-II-a;DmCKII[alpha];FBgn0062248;NAP1-kinase;Tik;Timekeeper;casein kinase 2;dCKII	CG17520	CG17520	FBgn0000258	GO:0045475:locomotor rhythm; GO:0019538:protein metabolism; GO:0006464:protein modification; GO:0007622:rhythmic behavior; GO:0004702 :receptor signaling protein serine/threonine kinase activity; GO:0007242:intracellular signaling cascade; GO:0009987:cellular process; GO:0005057:receptor signaling protein activity; GO:0000166:nucleotide binding; GO:0048512:circadian behavior; GO:0009653:morphogen…
235	1.33322	0.475826	177.959	CG12147		CKIa-like	CG12147	CG12147	FBgn0037325	; GO:0019538:protein metabolism; GO:0006464:protein modification; GO:0004702 :receptor signaling protein serine/threonine kinase activity; GO:0007242:intracellular signaling cascade; GO:0005057:receptor signaling protein activity; GO:0000166:nucleotide binding; GO:0004680:casein kinase activity; GO:0006468:protein amino acid phosphorylation; GO:0004681 :casein kinase I activity; GO:0003824:cataly…
135	1.15332	0.476976	178.389				no RNA
133	1.45391	0.476977	178.389				no RNA
339	1.36178	0.479637	179.384	Takl2	Tak1-like 2	CG4803;TAK;Tak1-like 2	CG4803	CG4803	FBgn0039015	; GO:0019538:protein metabolism; GO:0006464:protein modification; GO:0030554:adenyl nucleotide binding; GO:0000166:nucleotide binding; GO:0006468:protein amino acid phosphorylation; GO:0003824:catalytic activity; GO:0016310:phosphorylation; GO:0006796:phosphate metabolism; GO:0006793:phosphorus metabolism; GO:0008152:metabolism; GO:0016301:kinase activity; GO:0004674:protein serine/threonine kina…
313	1.3233	0.479818	179.452	Pp4-19C	Protein phosphatase 19C	CG1459;CG1596;CG18339;CG32505;FBgn0005784;FBgn0031112;FBgn0031113;FBgn0042229;FBgn0052505;PP4;PP4 19C;PPX;Protein phosphatase X	CG32505	CG1459;CG1596;CG18339;CG32505	FBgn0023177	; GO:0019538:protein metabolism; GO:0006464:protein modification; GO:0000922:spindle pole; GO:0016043:cell organization and biogenesis; GO:0043232:intracellular non-membrane-bound organelle; GO:0042578:phosphoric ester hydrolase activity; GO:0007017:microtubule-based process; GO:0050875:cellular physiological process; GO:0016791:phosphoric monoester hydrolase activity; GO:0043228:non-membrane-bou…
136	1.10353	0.479818	179.452				no RNA
148	1.6075	0.480082	179.551				no RNA
52	1.40291	0.480082	179.551	CG7094		CKIa-like	CG7094	CG7094	FBgn0032650	; GO:0019538:protein metabolism; GO:0006464:protein modification; GO:0007242:intracellular signaling cascade; GO:0005057:receptor signaling protein activity; GO:0000166:nucleotide binding; GO:0004680:casein kinase activity; GO:0006468:protein amino acid phosphorylation; GO:0003824:catalytic activity; GO:0016310:phosphorylation; GO:0006796:phosphate metabolism; GO:0006793:phosphorus metabolism; GO…
326	1.31363	0.480436	179.683	Ror		CG4926;DmHD-2;Dror;FBgn0022797;ROR	CG4926	CG4926	FBgn0010407	; GO:0019538:protein metabolism; GO:0006464:protein modification; GO:0004714 ; GO:0004713 :protein-tyrosine kinase activity; GO:0007417:central nervous system development; GO:0000166:nucleotide binding; GO:0009653:morphogenesis; GO:0006468:protein amino acid phosphorylation; GO:0005515:protein binding; GO:0005623:cell; GO:0009888:histogenesis; GO:0019838:growth factor binding; GO:0003824:catalyti…
305	1.29906	0.480924	179.865	auxillin		Auxilin;CG1107;GAK	CG1107	CG1107	FBgn0037218	; GO:0019538:protein metabolism; GO:0006464:protein modification; GO:0016301:kinase activity; GO:0004702 :receptor signaling protein serine/threonine kinase activity; GO:0046907:intracellular transport; GO:0048489:synaptic vesicle transport; GO:0051261:protein depolymerization; GO:0000166:nucleotide binding; GO:0051179:localization; GO:0006468:protein amino acid phosphorylation; GO:0016191:synapt…
36	1.35197	0.481861	180.216	CG32944		CG10532;CG9818;FBgn0037246;FBgn0037247	CG32944	CG10532;CG32944;CG9818	FBgn0052944	; GO:0030554:adenyl nucleotide binding; GO:0004702 :receptor signaling protein serine/threonine kinase activity; GO:0016043:cell organization and biogenesis; GO:0000166:nucleotide binding; GO:0007010:cytoskeleton organization and biogenesis; GO:0006468:protein amino acid phosphorylation; GO:0000902:cellular morphogenesis; GO:0003824:catalytic activity; GO:0004702 ; GO:0007275:development; GO:0030…
200	1.21405	0.483451	180.811	Pk17E	Protein kinase-like 17E	3-10;Bicoid interacting protein 4;Bin4;CG7001;FBgn0024489;Pk?4	CG7001	CG7001	FBgn0004462	; GO:0019538:protein metabolism; GO:0006464:protein modification; GO:0016301:kinase activity; GO:0004702 :receptor signaling protein serine/threonine kinase activity; GO:0007242:intracellular signaling cascade; GO:0005057:receptor signaling protein activity; GO:0000166:nucleotide binding; GO:0006468:protein amino acid phosphorylation; GO:0003824:catalytic activity; GO:0000165:MAPKKK cascade; GO:0…
278	1.6741	0.483686	180.899	CG17528		CAMK-like;CG40283;FBgn0058283	CG17528	CG17528;CG40283	FBgn0032999	; GO:0019538:protein metabolism; GO:0006464:protein modification; GO:0004702 :receptor signaling protein serine/threonine kinase activity; GO:0007242:intracellular signaling cascade; GO:0016043:cell organization and biogenesis; GO:0000166:nucleotide binding; GO:0043232:intracellular non-membrane-bound organelle; GO:0007010:cytoskeleton organization and biogenesis; GO:0006468:protein amino acid ph…
167	1.14198	0.484789	181.311				no RNA
301	1.58534	0.484846	181.332	Pp1[alpha]-96A	Protein phosphatase 1[alpha] at 96A	CG6593;PP1;PP1 96A;PP1[alpha]1;PP1[alpha]96A;PP1c;Pp1-96A;Pp1alpha-96A	CG6593	CG6593	FBgn0003134	; GO:0019538:protein metabolism; GO:0006464:protein modification; GO:0000163:protein phosphatase type 1 activity; GO:0050875:cellular physiological process; GO:0016791:phosphoric monoester hydrolase activity; GO:0043234:protein complex; GO:0003824:catalytic activity; GO:0042578:phosphoric ester hydrolase activity; GO:0006793:phosphorus metabolism; GO:0008152:metabolism; GO:0000163; GO:0044238:pri…
297	1.46425	0.485299	181.502	tkv	thickveins	Activin-A-receptor-25D;Atkv;Atr25D: Activin-A-receptor-25D;BMP receptor kinase 25D;Brk25D;Brk25D1;Brk25D2;Brk25D: BMP receptor kinase 25D;CG14026;FBgn0010572;STK-A;TKV;dtfr;l(2)04415;l(2)25Da;slater;str;thick veins;thickvein	CG14026	CG14026	FBgn0003716	GO:0007292:female gamete generation; GO:0046845:branch cell fate determination (sensu Insecta); ; GO:0002009:morphogenesis of an epithelium; GO:0005488:binding; GO:0007452:imaginal disc metamorphosis; GO:0007431:salivary gland development; GO:0016310:phosphorylation; GO:0007456:eye morphogenesis (sensu Endopterygota); GO:0051244:regulation of cellular physiological process; GO:0006793:phosphorus …
129	1.19751	0.485991	181.761				no RNA
188	1.49254	0.487443	182.304	Pk92B	Protein kinase at 92B	ASK1;Ask1:Apoptotic signal-regulating kinase 1;CG4720;DASK;DASK1;DPk92B/ASK1;MEKK5/ASK1	CG4720	CG4720	FBgn0014006	; GO:0019538:protein metabolism; GO:0006464:protein modification; GO:0000165:MAPKKK cascade; GO:0007242:intracellular signaling cascade; GO:0016043:cell organization and biogenesis; GO:0000166:nucleotide binding; GO:0008219:cell death; GO:0009653:morphogenesis; GO:0006468:protein amino acid phosphorylation; GO:0000902:cellular morphogenesis; GO:0003824:catalytic activity; GO:0007254:JNK cascade; …
90	2.12327	0.48856	182.722	Egfr	Epidermal growth factor receptor	C-erb;CG10079;D-EGFR;D-Egf;DER;DER flb;DER-Ellipse;DER/EGFR;DER/faint little ball;DER/top;DER\torpedo;Degfr;Der: Drosophila epidermal growth factor receptor homologue;DmHD-33;EGF Receptor;EGF-receptor;EGFr;EK2-6;Egf-r;El: Ellipse;Ellipse torpedo;Elp;Elp-1;Elp-B1;Elp-B1RB1;FBgn0010599;FBgn0022793;Torpedo/DER;c-erbB;dEGFR1;flb: faint little ball;l(2)05351;l(2)09261;l(2)57DEFa;l(2)57EFa;l(2)57Ea;top…	CG10079	CG10079	FBgn0003731	GO:0007292:female gamete generation; GO:0016477:cell migration; GO:0004713 ; ; GO:0002009:morphogenesis of an epithelium; GO:0005488:binding; GO:0007350:blastoderm segmentation; GO:0048232:male gamete generation; GO:0007420:brain development; GO:0042386:hemocyte differentiation (sensu Arthropoda); GO:0042692:muscle cell differentiation; GO:0009950:dorsal/ventral axis specification; GO:0007431:sal…
48	1.31007	0.489193	182.958	ninaC	neither inactivation nor afterpotential C	2.2;CG5125;CG54125;CT16120;CT42491;DRONINAC;Dm NinaC;FBgn0026796;FBgn0026835;NINA C;myosin III;myosin-III	CG5125	CG5125;CG54125	FBgn0002938	; GO:0009605:response to external stimulus; GO:0009416:response to light; GO:0046907:intracellular transport; GO:0016043:cell organization and biogenesis; GO:0004713 :protein-tyrosine kinase activity; GO:0009586:rhodopsin mediated phototransduction; GO:0005198:structural molecule activity; GO:0007600:sensory perception; GO:0006793:phosphorus metabolism; GO:0008152:metabolism; GO:0016887:ATPase ac…
194	1.10977	0.490474	183.437				BcDNA:RE60792 (CG40478)
25	1.33616	0.490803	183.56	Pak	PAK-kinase	CG10295;D-Pak;DPAK;Dpak1;FBgn0037437;PAK1;PAK2;p21-associated kinase;p65PAK	CG10295	CG10295	FBgn0014001	GO:0016477:cell migration; GO:0019538:protein metabolism; GO:0006464:protein modification; GO:0000165:MAPKKK cascade; GO:0007242:intracellular signaling cascade; ; GO:0002009:morphogenesis of an epithelium; GO:0000166:nucleotide binding; GO:0043232:intracellular non-membrane-bound organelle; GO:0005924:cell-substrate adherens junction; GO:0009653:morphogenesis; GO:0006928:cell motility; GO:000701…
347	2.17456	0.491235	183.722	mbt	mushroom bodies tiny	CG18582;FBgn0025244;FBgn0026024;FBgn0044827;Mbt;Pak2;Ste20;anon-EST:fe1G7;anon-fast-evolving-1G7;dPAK2	CG18582	CG18582	FBgn0025743	; GO:0016043:cell organization and biogenesis; GO:0005488:binding; GO:0007452:imaginal disc metamorphosis; GO:0007420:brain development; GO:0000287:magnesium ion binding; GO:0016310:phosphorylation; GO:0007456:eye morphogenesis (sensu Endopterygota); GO:0000187:activation of MAPK; GO:0006793:phosphorus metabolism; GO:0008152:metabolism; GO:0042051:eye photoreceptor development (sensu Endopterygot…
325	1.41339	0.491723	183.904	PR2	Fak-like tyrosine kinase	CG3969;DPR2;DRODPR2;DmHD-11;FBgn0019939;FBgn0022801;PR2/ACK;Rp2;focal adhesion kinase	CG3969	CG3969	FBgn0013955	; GO:0019538:protein metabolism; GO:0006464:protein modification; GO:0006810:transport; GO:0007242:intracellular signaling cascade; GO:0009987:cellular process; GO:0050896:response to stimulus; GO:0000166:nucleotide binding; GO:0008219:cell death; GO:0046872:metal ion binding; GO:0035071:salivary gland cell death; GO:0006468:protein amino acid phosphorylation; GO:0015290:electrochemical potential…
173	1.11234	0.492231	184.094				no RNA
354	1.32806	0.493246	184.474	Fak56D	Focal Adhesion Kinase	CG10023;CT28129;DFAK;DFak56;DmFAK;focal adhesion kinase homolog	CG10023	CG10023	FBgn0020440	GO:0030055:cell-matrix junction; GO:0019538:protein metabolism; GO:0006464:protein modification; GO:0044237:cellular metabolism; GO:0004713 ; ; GO:0016043:cell organization and biogenesis; GO:0000166:nucleotide binding; GO:0043232:intracellular non-membrane-bound organelle; GO:0016772:transferase activity, transferring phosphorus-containing groups; GO:0009653:morphogenesis; GO:0007010:cytoskeleto…
60	1.23674	0.493373	184.521	CG30078		CG16805;FBgn0034006	CG30078	CG16805;CG30078	FBgn0050078	; GO:0005261; GO:0051179:localization; GO:0050875:cellular physiological process; GO:0015075:ion transporter activity; GO:0005623:cell; GO:0003824:catalytic activity; GO:0015267:channel or pore class transporter activity; GO:0006812:cation transport; GO:0008324:cation transporter activity; GO:0016301:kinase activity; GO:0016740:transferase activity; GO:0004672:protein kinase activity; GO:0016773:…
254	1.37181	0.493713	184.649	nmo	nemo	CG7892;FBgn0014365;FBgn0019910;FBgn0023460;FBgn0046458;NEMO;NEMO/NLK;Nlk;adirondack;adk;anon-EST:Gibbs3;anon-EST:Liang-2.43;anon-WO0172774.138;clone 2.43	CG7892	CG7892	FBgn0011817	GO:0004707:MAP kinase activity; GO:0009605:response to external stimulus; GO:0008219:cell death; ; GO:0002009:morphogenesis of an epithelium; GO:0007452:imaginal disc metamorphosis; GO:0016310:phosphorylation; GO:0007456:eye morphogenesis (sensu Endopterygota); GO:0006793:phosphorus metabolism; GO:0008152:metabolism; GO:0043118:negative regulation of physiological process; GO:0016043:cell organiz…
159	1.20283	0.493754	184.664				no RNA
243	1.12118	0.494548	184.961	Tor	Target of rapamycin	CG5092;CT16317;CT24745;CT24817;FBgn0032466;FRAP/TOR;Target of rapamycin;dTOR;l(2)k17004;mTOR	CG5092	CG5092	FBgn0021796	GO:0009059:macromolecule biosynthesis; GO:0009605:response to external stimulus; GO:0009582:detection of abiotic stimulus; GO:0050896:response to stimulus; ; GO:0016043:cell organization and biogenesis; GO:0043037:translation; GO:0016772:transferase activity, transferring phosphorus-containing groups; GO:0009653:morphogenesis; GO:0001558:regulation of cell growth; GO:0006445:regulation of transla…
79	1.70273	0.495956	185.487	Pka-C2	cAMP-dependent protein kinase 2	CG12066;CdkB;DC1;DC1a;PKA;PKA C2;cAMP-dependent protein kinase type II	CG12066	CG12066	FBgn0000274	; GO:0019538:protein metabolism; GO:0006464:protein modification; GO:0008219:cell death; GO:0005057:receptor signaling protein activity; GO:0000166:nucleotide binding; GO:0006468:protein amino acid phosphorylation; GO:0043234:protein complex; GO:0003824:catalytic activity; GO:0005952:cAMP-dependent protein kinase complex; GO:0016310:phosphorylation; GO:0007242:intracellular signaling cascade; GO:…
358	1.41795	0.497108	185.918	Gyc32E	Guanyl cyclase at 32E	CG33114;CG6275;Cyg1;DMRGC;FBgn0053114;GYC 32E;Guanylate cyclase receptor-type;Gyc-r: Guanylate cyclase receptor-type	CG33114	CG33114;CG6275	FBgn0010197	; GO:0019538:protein metabolism; GO:0006464:protein modification; GO:0016301:kinase activity; GO:0007242:intracellular signaling cascade; GO:0009187:cyclic nucleotide metabolism; GO:0030554:adenyl nucleotide binding; GO:0000166:nucleotide binding; GO:0007154:cell communication; GO:0006468:protein amino acid phosphorylation; GO:0016740:transferase activity; GO:0004872; GO:0003824:catalytic activit…
132	1.11416	0.497939	186.229				no RNA
212	1.4587	0.498916	186.594	CG1951			CG1951	CG1951	FBgn0039623	; GO:0019538:protein metabolism; GO:0006464:protein modification; GO:0016301:kinase activity; GO:0030554:adenyl nucleotide binding; GO:0000166:nucleotide binding; GO:0050875:cellular physiological process; GO:0003824:catalytic activity; GO:0016310:phosphorylation; GO:0016740:transferase activity; GO:0006793:phosphorus metabolism; GO:0008152:metabolism; GO:0044238:primary metabolism; GO:0006796:ph…
117	1.83968	0.500381	187.143				no RNA
340	1.49251	0.500541	187.202	Strn-Mlck	Stretchin-Mlck	225kD protein;A(225);A-band-protein-225;BEST:GH22543;BcDNA:RH74685;CG18255;CG8304;CT41348;FBgn0015845;FBgn0034055;FBgn0043813;FBgn0062898;MLC-kinase;MLCK;MLCK-1;MLCK-2;MLCK-3;Mlc-k;Stretchin;myosin light chain kinase;stretchin-MLCK	CG18255	CG18255;CG8304	FBgn0013988	; GO:0019538:protein metabolism; GO:0006464:protein modification; GO:0005200; GO:0030554:adenyl nucleotide binding; GO:0000166:nucleotide binding; GO:0003677:DNA binding; GO:0016772:transferase activity, transferring phosphorus-containing groups; GO:0007498:mesoderm development; GO:0006468:protein amino acid phosphorylation; GO:0009888:histogenesis; GO:0003824:catalytic activity; GO:0005021:vascu…
101	1.43268	0.500726	187.272				no RNA
370	1.26271	0.501082	187.405	CG17090		HIPK	CG17090	CG17090	FBgn0035142	; GO:0019538:protein metabolism; GO:0006464:protein modification; GO:0004702 :receptor signaling protein serine/threonine kinase activity; GO:0008219:cell death; GO:0005057:receptor signaling protein activity; GO:0000166:nucleotide binding; GO:0051242:positive regulation of cellular physiological process; GO:0012502:induction of programmed cell death; GO:0006468:protein amino acid phosphorylation…
22	1.8773	1	374	Csk	C-terminal Src kinase	C-terminal Src kinase;CG17309;CSK;dCsk	CG17309	CG17309	FBgn0037925	; GO:0019538:protein metabolism; GO:0006464:protein modification; GO:0045926:negative regulation of growth; GO:0007242:intracellular signaling cascade; GO:0030554:adenyl nucleotide binding; GO:0000166:nucleotide binding; GO:0006468:protein amino acid phosphorylation; GO:0016740:transferase activity; GO:0016301:kinase activity; GO:0003824:catalytic activity; GO:0040008:regulation of growth; GO:001…
18	1.84459	1	374	CG14163			CG14163	CG14163	FBgn0036060	; GO:0019538:protein metabolism; GO:0006464:protein modification; GO:0030554:adenyl nucleotide binding; GO:0000166:nucleotide binding; GO:0006468:protein amino acid phosphorylation; GO:0003677; GO:0003824:catalytic activity; GO:0016310:phosphorylation; GO:0016740:transferase activity; GO:0006793:phosphorus metabolism; GO:0008152:metabolism; GO:0040029:regulation of gene expression, epigenetic; GO…
208	1.84048	1	374	Cdk5	Cyclin-dependent kinase 5	CG8203;DmCdk5;cdk5	CG8203	CG8203	FBgn0013762	; GO:0019538:protein metabolism; GO:0006464:protein modification; GO:0004702 :receptor signaling protein serine/threonine kinase activity; GO:0009987:cellular process; GO:0048489:synaptic vesicle transport; GO:0000166:nucleotide binding; GO:0051179:localization; GO:0006468:protein amino acid phosphorylation; GO:0046903:secretion; GO:0007268:synaptic transmission; GO:0003824:catalytic activity; GO…
179	1.78201	1	374				no RNA
77	1.68792	1	374	CG13197		BcDNA:RE27552;FBgn0033647	CG13197	CG13197	FBgn0062449	; GO:0019538:protein metabolism; GO:0006464:protein modification; GO:0050875:cellular physiological process; GO:0008138 :protein tyrosine/serine/threonine phosphatase activity; GO:0003824:catalytic activity; GO:0008138:protein tyrosine/serine/threonine phosphatase activity; GO:0042578:phosphoric ester hydrolase activity; GO:0006793:phosphorus metabolism; GO:0008152:metabolism; GO:0044238:primary …
248	1.63168	1	374	SAK		CG7186;SAK/PLK	CG7186	CG7186	FBgn0026371	; GO:0019538:protein metabolism; GO:0006464:protein modification; GO:0004702 :receptor signaling protein serine/threonine kinase activity; GO:0004713 ; GO:0005057:receptor signaling protein activity; GO:0000166:nucleotide binding; GO:0006468:protein amino acid phosphorylation; GO:0003824:catalytic activity; GO:0009790:embryonic development; GO:0004702 ; GO:0016310:phosphorylation; GO:0007242:intr…
66	1.62758	1	374	ird5	immune response deficient 5	CG4201;DIK;DLAK;DmIKK;DmIKK[beta];DmIKKb;FBgn0028725;FBgn0028726;FBgn0029099;FBgn0029160;IKK-[beta];IKK-like protein;IKKB;Ik;Ird-5;LPS-responsive kinase;LPS-responsive-kinase;LRK;Lak;Lipopolysaccharide activated kinase;anon-89Bd;cactus kinase;dIKK;ikk;immune response deficient 5;ird;ird5/DmIkk[beta]	CG4201	CG4201	FBgn0024222	; GO:0009605:response to external stimulus; GO:0006464:protein modification; GO:0016065:humoral defense mechanism (sensu Protostomia); GO:0008063:Toll signaling pathway; GO:0009987:cellular process; GO:0006950:response to stress; GO:0000166:nucleotide binding; GO:0009798:axis specification; GO:0009953:dorsal/ventral pattern formation; GO:0006468:protein amino acid phosphorylation; GO:0008384:Ikap…
69	1.61134	1	374	fu	fused	CG6551;Dm fu;Fu;fumel;l(1)fu	CG6551	CG6551	FBgn0001079	GO:0007292:female gamete generation; GO:0019538:protein metabolism; GO:0006464:protein modification; GO:0004702 :receptor signaling protein serine/threonine kinase activity; GO:0030162:regulation of proteolysis and peptidolysis; GO:0009987:cellular process; GO:0005057:receptor signaling protein activity; GO:0000166:nucleotide binding; GO:0007350:blastoderm segmentation; GO:0050875:cellular physio…
193	1.60107	1	374	Alk		CG8250;DAlk;DAlk53;FBgn0034146;mili	CG8250	CG8250	FBgn0040505	GO:0004716:receptor signaling protein tyrosine kinase activity; GO:0019538:protein metabolism; GO:0006118:electron transport; GO:0016301:kinase activity; GO:0004713 ; GO:0009987:cellular process; GO:0005057:receptor signaling protein activity; GO:0007517:muscle development; GO:0009653:morphogenesis; GO:0006464:protein modification; GO:0042386:hemocyte differentiation (sensu Arthropoda); GO:000646…
43	1.54892	1	374	p38b		186F5S;BG:DS00797.3;CG7393;D-p38;D-p38b;Dp38;ESTS:186F5S;FBgn0014421;FBgn0024951;FBgn0027921;Mpk34C;anon-sts23;p38 MAPK;p38 [beta];p38B;stress-activated p38b MAP kinase	CG7393	CG7393	FBgn0024846	GO:0004707:MAP kinase activity; ; GO:0007452:imaginal disc metamorphosis; GO:0016909 ; GO:0016909:SAP kinase activity; GO:0016310:phosphorylation; GO:0006793:phosphorus metabolism; GO:0008152:metabolism; GO:0045087:innate immune response; GO:0008339 :MP kinase activity; GO:0004674:protein serine/threonine kinase activity; GO:0035107:appendage morphogenesis; GO:0006952:defense response; GO:0016773…
303	1.53531	1	374	CG3216		GYC	CG3216	CG3216	FBgn0034568	; GO:0019538:protein metabolism; GO:0006464:protein modification; GO:0016301:kinase activity; GO:0007242:intracellular signaling cascade; GO:0009187:cyclic nucleotide metabolism; GO:0030554:adenyl nucleotide binding; GO:0000166:nucleotide binding; GO:0004713 :protein-tyrosine kinase activity; GO:0004930:G-protein coupled receptor activity; GO:0006468:protein amino acid phosphorylation; GO:0001584…
308	1.53138	1	374	Plip	PTEN-like phosphatase	CG10371;MKP-like;PLIP;PTEN-like phosphatase	CG10371	CG10371	FBgn0039111	; GO:0019538:protein metabolism; GO:0006464:protein modification; GO:0050875:cellular physiological process; GO:0008138 :protein tyrosine/serine/threonine phosphatase activity; GO:0003824:catalytic activity; GO:0008138:protein tyrosine/serine/threonine phosphatase activity; GO:0042578:phosphoric ester hydrolase activity; GO:0006793:phosphorus metabolism; GO:0008152:metabolism; GO:0044238:primary …
134	1.493	1	374				no RNA
19	1.4661	1	374	CG31183		CG11846;CG4224;FBgn0038378;FBgn0038379;GYC	CG31183	CG11846;CG31183;CG4224	FBgn0051183	; GO:0019538:protein metabolism; GO:0006464:protein modification; GO:0016301:kinase activity; GO:0007242:intracellular signaling cascade; GO:0009187:cyclic nucleotide metabolism; GO:0030554:adenyl nucleotide binding; GO:0000166:nucleotide binding; GO:0004930:G-protein coupled receptor activity; GO:0006468:protein amino acid phosphorylation; GO:0016740:transferase activity; GO:0003824:catalytic ac…
215	1.46181	1	374	Pkc98E	Protein C kinase 98E	98F;CG1954;Dpkc3;FBgn0005692;Nc98F;Neural-conserved-at-98F;PKC;PKC 98F;PKC d98F;PKC-brain;Pkc3;dPKC98F;nPKC;protein kinase C	CG1954	CG1954	FBgn0003093	; GO:0019538:protein metabolism; GO:0006464:protein modification; GO:0000165:MAPKKK cascade; GO:0007242:intracellular signaling cascade; GO:0005057:receptor signaling protein activity; GO:0000166:nucleotide binding; GO:0004698 :calcium-dependent protein kinase C activity; GO:0008289:lipid binding; GO:0006468:protein amino acid phosphorylation; GO:0019992:diacylglycerol binding; GO:0003824:catalyt…
138	1.45981	1	374				no RNA
70	1.44459	1	374	CanA-14F	Calcineurin A at 14F	CG9819;Calcineurin A at 14F;PP2B;canA-14F	CG9819	CG9819	FBgn0030758	; GO:0019538:protein metabolism; GO:0006464:protein modification; GO:0050875:cellular physiological process; GO:0016791:phosphoric monoester hydrolase activity; GO:0003824:catalytic activity; GO:0042578:phosphoric ester hydrolase activity; GO:0006793:phosphorus metabolism; GO:0008152:metabolism; GO:0044238:primary metabolism; GO:0006796:phosphate metabolism; GO:0016788:hydrolase activity, acting …
367	1.4314	1	374	CG14030		BUB1-like	CG14030	CG14030	FBgn0031696	; GO:0019538:protein metabolism; GO:0006464:protein modification; GO:0004702 :receptor signaling protein serine/threonine kinase activity; GO:0009987:cellular process; GO:0005057:receptor signaling protein activity; GO:0000166:nucleotide binding; GO:0007049:cell cycle; GO:0006468:protein amino acid phosphorylation; GO:0003824:catalytic activity; GO:0004702 ; GO:0016310:phosphorylation; GO:0006796…
146	1.42596	1	374				no RNA
360	1.42292	1	374	Eip63E	Ecdysone-induced protein 63E	CG10579;FBgn0016695;FBgn0024942;L63;PFTAIRE;cdc2-63E	CG10579	CG10579	FBgn0005640	; GO:0019538:protein metabolism; GO:0006464:protein modification; GO:0004702 :receptor signaling protein serine/threonine kinase activity; GO:0004713 :protein-tyrosine kinase activity; GO:0009987:cellular process; GO:0002009:morphogenesis of an epithelium; GO:0000166:nucleotide binding; GO:0006468:protein amino acid phosphorylation; GO:0002164:larval development; GO:0003824:catalytic activity; GO…
162	1.39761	1	374				no RNA
68	1.38146	1	374	Cdk7	Cyclin-dependent kinase 7	CG3319;DmCdk7;DmMO15;cdk7;p40MO15	CG3319	CG3319	FBgn0015617	; GO:0019538:protein metabolism; GO:0000086:G2/M transition of mitotic cell cycle; GO:0004702 :receptor signaling protein serine/threonine kinase activity; GO:0000082:G1/S transition of mitotic cell cycle; GO:0005057:receptor signaling protein activity; GO:0000166:nucleotide binding; GO:0051325:interphase; GO:0016772:transferase activity, transferring phosphorus-containing groups; GO:0006464:prot…
256	1.3759	1	374	Ilk	Integrin linked kinase	CG10504;CT29478;DmILK;FBgn0013568;FBgn0037062;Integrin linked kinase;integrin-linked kinase;l(3)78Ca	CG10504	CG10504	FBgn0028427	GO:0030055:cell-matrix junction; GO:0019538:protein metabolism; GO:0006464:protein modification; GO:0000165:MAPKKK cascade; GO:0007242:intracellular signaling cascade; ; GO:0016043:cell organization and biogenesis; GO:0007517:muscle development; GO:0007452:imaginal disc metamorphosis; GO:0016772:transferase activity, transferring phosphorus-containing groups; GO:0007475:apposition of dorsal and v…
349	1.36138	1	374	gskt	gasket	BEST:GH16447;BcDNA:AT21229;CG11338;CG31003;CT4237;FBgn0043075;FBgn0045206;FBgn0045820;FBgn0051003;FBgn0065002;GSK3b;NEST:bs22e06;NGSK	CG31003	CG11338;CG31003	FBgn0046332	; GO:0019538:protein metabolism; GO:0006464:protein modification; GO:0004702 :receptor signaling protein serine/threonine kinase activity; GO:0007242:intracellular signaling cascade; GO:0005057:receptor signaling protein activity; GO:0000166:nucleotide binding; GO:0006468:protein amino acid phosphorylation; GO:0003824:catalytic activity; GO:0004702 ; GO:0016310:phosphorylation; GO:0006796:phospha…
30	1.34844	1	374	Tak1	TGF-[beta] activated kinase 1	CG1388;CG18492;D-tak;D10;DTAK1;DTak;DmTak1;FBgn0031120;FBgn0042230;TAK-1;TGF-[beta] activated kinase 1;TGF-beta activated-kinase 1;Tak 1	CG18492	CG1388;CG18492	FBgn0026323	; GO:0009605:response to external stimulus; GO:0004709:MAP kinase kinase kinase activity; GO:0008219:cell death; GO:0002009:morphogenesis of an epithelium; GO:0007452:imaginal disc metamorphosis; GO:0004713 :protein-tyrosine kinase activity; GO:0000287:magnesium ion binding; GO:0016310:phosphorylation; GO:0007456:eye morphogenesis (sensu Endopterygota); GO:0006793:phosphorus metabolism; GO:000815…
10	1.34073	1	374	LIMK1	LIM-kinase1	CG1848;D-LIMK1;DLIMK;DLIMK1;FBgn0030402;LIM kinase;LIM-DOMAIN KINASE;LIM-kinase;LIM-kinase1;Limk	CG1848	CG1848	FBgn0041203	; GO:0019538:protein metabolism; GO:0006464:protein modification; GO:0004702 :receptor signaling protein serine/threonine kinase activity; GO:0016043:cell organization and biogenesis; GO:0000166:nucleotide binding; GO:0030554:adenyl nucleotide binding; GO:0007010:cytoskeleton organization and biogenesis; GO:0006468:protein amino acid phosphorylation; GO:0008270; GO:0009888:histogenesis; GO:000382…
315	1.33787	1	374	CG6036		PP2Cb	CG6036	CG6036	FBgn0039421	; GO:0019538:protein metabolism; GO:0006464:protein modification; GO:0050875:cellular physiological process; GO:0016791:phosphoric monoester hydrolase activity; GO:0043234:protein complex; GO:0003824:catalytic activity; GO:0000287:magnesium ion binding; GO:0042578:phosphoric ester hydrolase activity; GO:0006793:phosphorus metabolism; GO:0008152:metabolism; GO:0044238:primary metabolism; GO:000679…
103	1.3347	1	374				no RNA
139	1.3334	1	374				no RNA
363	1.33181	1	374	CG3277			CG3277	CG3277	FBgn0031518	; GO:0019538:protein metabolism; GO:0006464:protein modification; GO:0004713 ; GO:0030554:adenyl nucleotide binding; GO:0000166:nucleotide binding; GO:0006468:protein amino acid phosphorylation; GO:0003824:catalytic activity; GO:0016310:phosphorylation; GO:0004713:protein-tyrosine kinase activity; GO:0006796:phosphate metabolism; GO:0006793:phosphorus metabolism; GO:0008152:metabolism; GO:0016301…
213	1.32059	1	374	ik2		38D.31;CG2615;DmIKK[epsilon];DmIKK[epsilon]/dIK2;Dmik2;FBgn0043071;Ik2;dIKK;dik2	CG2615	CG2615	FBgn0028633	; GO:0019538:protein metabolism; GO:0006464:protein modification; GO:0006810:transport; GO:0009987:cellular process; GO:0050896:response to stimulus; GO:0000166:nucleotide binding; GO:0030554:adenyl nucleotide binding; GO:0051179:localization; GO:0006468:protein amino acid phosphorylation; GO:0008384 :IkappaB kinase activity; GO:0043234:protein complex; GO:0005215:transporter activity; GO:0003824…
115	1.31872	1	374				no RNA
249	1.31793	1	374	CG32649		CG4410;FBgn0030430	CG32649	CG32649;CG4410	FBgn0052649	; GO:0019538:protein metabolism; GO:0006732:coenzyme metabolism; GO:0008152:metabolism; GO:0016773:phosphotransferase activity, alcohol group as acceptor; GO:0009987:cellular process; GO:0044238:primary metabolism; GO:0016301:kinase activity; GO:0016772:transferase activity, transferring phosphorus-containing groups; GO:0051186:cofactor metabolism; GO:0050875:cellular physiological process; GO:00…
105	1.3174	1	374				no RNA
181	1.31492	1	374	otk	off-track	CG8967;CT25769;Dtkr;Dtrk;FBgn0082205;IGGtyk;OFT/TRK;Off-track;Otk;Tk48D: Tyrosine kinase at 48D;Trk48D;anon-WO2004063362.81	CG8967	CG8967	FBgn0004839	GO:0016477:cell migration; GO:0019538:protein metabolism; GO:0006464:protein modification; GO:0004714 ; GO:0004713 ; ; GO:0050896:response to stimulus; GO:0000166:nucleotide binding; GO:0016301:kinase activity; GO:0009653:morphogenesis; GO:0006928:cell motility; GO:0006468:protein amino acid phosphorylation; GO:0016740:transferase activity; GO:0016337:cell-cell adhesion; GO:0004872; GO:0003824:ca…
226	1.30603	1	374	S6k	RPS6-p70-protein kinase	7084;CG10539;FBgn0010455;FBgn0011551;S6 kinase;S6K;S6kinase;dS6 kinase;dS6K;dp70S6k;dps6k;fs(3)07084;l(3)07084;p70 S6K;p70S6 kinase;p70S6K;p70S6kinase;s6k11	CG10539	CG10539	FBgn0015806	GO:0007292:female gamete generation; GO:0009605:response to external stimulus; ; GO:0016043:cell organization and biogenesis; GO:0005840:ribosome; GO:0016310:phosphorylation; GO:0006793:phosphorus metabolism; GO:0008152:metabolism; GO:0040014:regulation of body size; GO:0004674:protein serine/threonine kinase activity; GO:0030529:ribonucleoprotein complex; GO:0006996:organelle organization and bi…
42	1.30578	1	374	Pkc53E	Protein C kinase 53E	CG6622;Dpkc1;FBgn0034167;PKC;PKC 53B;PKC 53E;PKC1;dPKC;dPKC53E(br);protein kinase C	CG6622	CG6622	FBgn0003091	; GO:0019538:protein metabolism; GO:0006464:protein modification; GO:0000165:MAPKKK cascade; GO:0007242:intracellular signaling cascade; GO:0005057:receptor signaling protein activity; GO:0000166:nucleotide binding; GO:0004698 :calcium-dependent protein kinase C activity; GO:0008289:lipid binding; GO:0006468:protein amino acid phosphorylation; GO:0019992:diacylglycerol binding; GO:0003824:catalyt…
143	1.30482	1	374				no RNA
54	1.30454	1	374	CG31711		CG4588;FBgn0032164;MAK	CG31711	CG31711;CG4588	FBgn0051711	; GO:0019538:protein metabolism; GO:0006464:protein modification; GO:0004702 :receptor signaling protein serine/threonine kinase activity; GO:0007242:intracellular signaling cascade; GO:0009987:cellular process; GO:0005057:receptor signaling protein activity; GO:0000166:nucleotide binding; GO:0048232:male gamete generation; GO:0006468:protein amino acid phosphorylation; GO:0019953:sexual reproduc…
310	1.30361	1	374	CG11870		CG11871;EMK/KIAA0537;FBgn0037805	CG11870	CG11870;CG11871	FBgn0037804	; GO:0019538:protein metabolism; GO:0006464:protein modification; GO:0004702 :receptor signaling protein serine/threonine kinase activity; GO:0004713 ; GO:0016043:cell organization and biogenesis; GO:0000166:nucleotide binding; GO:0007010:cytoskeleton organization and biogenesis; GO:0006468:protein amino acid phosphorylation; GO:0007242:intracellular signaling cascade; GO:0003824:catalytic activi…
51	1.29694	1	374	CG7097		GLK/KHS1;Gene 2	CG7097	CG7097	FBgn0034421	; GO:0019538:protein metabolism; GO:0006464:protein modification; GO:0016301:kinase activity; GO:0000165:MAPKKK cascade; GO:0007242:intracellular signaling cascade; GO:0005057:receptor signaling protein activity; GO:0000166:nucleotide binding; GO:0051242:positive regulation of cellular physiological process; GO:0012502:induction of programmed cell death; GO:0006468:protein amino acid phosphorylat…
113	1.29691	1	374				no RNA
276	1.29141	1	374	Pak3		CG14895;D-Pak3;FBgn0038430;PAK3;dPAK3	CG14895	CG14895	FBgn0044826	; GO:0019538:protein metabolism; GO:0006464:protein modification; GO:0000165:MAPKKK cascade; GO:0007242:intracellular signaling cascade; GO:0016043:cell organization and biogenesis; GO:0000166:nucleotide binding; GO:0007010:cytoskeleton organization and biogenesis; GO:0006468:protein amino acid phosphorylation; GO:0008283:cell proliferation; GO:0003824:catalytic activity; GO:0016310:phosphorylati…
244	1.28195	1	374	CG8726			CG8726	CG8726	FBgn0033244	; GO:0019538:protein metabolism; GO:0006464:protein modification; GO:0016301:kinase activity; GO:0007242:intracellular signaling cascade; GO:0030554:adenyl nucleotide binding; GO:0000166:nucleotide binding; GO:0006468:protein amino acid phosphorylation; GO:0003824:catalytic activity; GO:0016310:phosphorylation; GO:0006796:phosphate metabolism; GO:0006793:phosphorus metabolism; GO:0008152:metaboli…
98	1.27639	1	374				no RNA
31	1.27405	1	374	CG3608			CG3608	CG3608	FBgn0035039	; GO:0019538:protein metabolism; GO:0006464:protein modification; GO:0006732:coenzyme metabolism; GO:0030554:adenyl nucleotide binding; GO:0000166:nucleotide binding; GO:0006468:protein amino acid phosphorylation; GO:0016301:kinase activity; GO:0051189:prosthetic group metabolism; GO:0003824:catalytic activity; GO:0016310:phosphorylation; GO:0016740:transferase activity; GO:0006793:phosphorus met…
23	1.26913	1	374	put	punt	Act-r;Activin-A-receptor-88CD;Atr-II;Atr88CD;Atr: Activin-A-receptor-88CD;CG7904;FBgn0000467;FBgn0004912;FBgn0004920;FBgn0010942;FBgn0011375;STK-C;TGF-B;TGF-[beta];TGF-[beta]-type-receptor-like;Tgf-r: TGF-[beta]-type-receptor-like;activin receptor;activin receptor type II;atrII;dlhC: dorsal holes C;l(3)10460;l(3)j5A5;pun;punt	CG7904	CG7904	FBgn0003169	; GO:0002009:morphogenesis of an epithelium; GO:0005488:binding; GO:0007452:imaginal disc metamorphosis; GO:0007431:salivary gland development; GO:0016310:phosphorylation; GO:0007456:eye morphogenesis (sensu Endopterygota); GO:0016740:transferase activity; GO:0006793:phosphorus metabolism; GO:0008152:metabolism; GO:0048179:activin receptor complex; GO:0004674:protein serine/threonine kinase activ…
27	1.26772	1	374	Gcn2		CG1609;EIF2;GCN2;dGCN2	CG1609	CG1609	FBgn0019990	GO:0009059:macromolecule biosynthesis; GO:0019538:protein metabolism; GO:0006464:protein modification; GO:0016301:kinase activity; GO:0004702 :receptor signaling protein serine/threonine kinase activity; ; GO:0005057:receptor signaling protein activity; GO:0000166:nucleotide binding; GO:0043037:translation; GO:0016874:ligase activity; GO:0006445:regulation of translation; GO:0006468:protein amino…
223	1.26211	1	374	mRNA-capping-enzyme		CG1810;PIR	CG1810	CG1810	FBgn0030556	; GO:0019538:protein metabolism; GO:0006464:protein modification; GO:0050875:cellular physiological process; GO:0008138 :protein tyrosine/serine/threonine phosphatase activity; GO:0003676; GO:0004484 :mRNA guanylyltransferase activity; GO:0003824:catalytic activity; GO:0008138:protein tyrosine/serine/threonine phosphatase activity; GO:0042578:phosphoric ester hydrolase activity; GO:0006793:phosph…
152	1.25876	1	374				no RNA
149	1.2577	1	374				no RNA
65	1.25531	1	374	PhK[gamma]	Phosphorylase kinase [gamma]	CG1830;DPhK-[gamma];DPhK-gamma;EP779;ESTS:194B3T;FBgn0044448;anon-sts6;phosphorylase kinase gamma	CG1830	CG1830	FBgn0011754	GO:0009059:macromolecule biosynthesis; GO:0019538:protein metabolism; GO:0006464:protein modification; GO:0044237:cellular metabolism; GO:0004702 :receptor signaling protein serine/threonine kinase activity; GO:0004713 :protein-tyrosine kinase activity; GO:0043234:protein complex; GO:0004702:receptor signaling protein serine/threonine kinase activity; GO:0000166:nucleotide binding; GO:0015980:ene…
279	1.25254	1	374	Pvr	PDGF- and VEGF-receptor related	CG8222;CT24332;DmVEGFR;PDGF- and VEGF-receptor related;PVR;VEGF receptor;VEGFR-A;VGR1;Vascular endothelial growth factor receptor-1 like;Vegfr;Vegfr-b;Vegfr-c;Vgr1: Vascular endothelial growth factor receptor-1 like;stai;stasis	CG8222	CG8222	FBgn0032006	GO:0007292:female gamete generation; GO:0016477:cell migration; GO:0004713 :protein-tyrosine kinase activity; ; GO:0016043:cell organization and biogenesis; GO:0042386:hemocyte differentiation (sensu Arthropoda); GO:0016310:phosphorylation; GO:0005488:binding; GO:0006793:phosphorus metabolism; GO:0007398:ectoderm development; GO:0035099:hemocyte migration (sensu Arthropoda); GO:0004888:transmembr…
258	1.24881	1	374	CG3105			CG3105	CG3105	FBgn0034950	; GO:0019538:protein metabolism; GO:0006464:protein modification; GO:0004702 :receptor signaling protein serine/threonine kinase activity; GO:0007242:intracellular signaling cascade; GO:0005057:receptor signaling protein activity; GO:0000166:nucleotide binding; GO:0006468:protein amino acid phosphorylation; GO:0003824:catalytic activity; GO:0004702 ; GO:0016310:phosphorylation; GO:0006796:phospha…
155	1.24862	1	374				no RNA
265	1.24781	1	374	hpo	hippo	CG11228;MST2;dMST;hippo	CG11228	CG11228	FBgn0034453	; GO:0008219:cell death; GO:0006366:transcription from RNA polymerase II promoter; GO:0000122:negative regulation of transcription from RNA polymerase II promoter; GO:0016310:phosphorylation; GO:0045934:negative regulation of nucleobase, nucleoside, nucleotide and nucleic acid metabolism; GO:0006793:phosphorus metabolism; GO:0008152:metabolism; GO:0051093:negative regulation of development; GO:00…
316	1.24601	1	374	Pp2B-14D	Protein phosphatase 2B at 14D	CG9842;Calcineurin;CanA14D;CnnA14D;CnnA14D(I);D27;FBgn0005782;FBgn0015613;PP2B;PP2B 14D;Pp12-14D;Pp2B-14DF;PpD27;Protein phosphatase D27;calcium/calmodulin regulated protein phosphatase 2B;canA;protein phosphatase from PCR fragment D27	CG9842	CG9842	FBgn0011826	; GO:0019538:protein metabolism; GO:0006464:protein modification; GO:0004722:protein serine/threonine phosphatase activity; GO:0050875:cellular physiological process; GO:0016791:phosphoric monoester hydrolase activity; GO:0043234:protein complex; GO:0003824:catalytic activity; GO:0004723:calcium-dependent protein serine/threonine phosphatase activity; GO:0042578:phosphoric ester hydrolase activit…
214	1.24356	1	374	CG10417		PP2Cg	CG10417	CG10417	FBgn0033021	; GO:0019538:protein metabolism; GO:0006464:protein modification; GO:0000165:MAPKKK cascade; GO:0007242:intracellular signaling cascade; GO:0050875:cellular physiological process; GO:0016791:phosphoric monoester hydrolase activity; GO:0003824:catalytic activity; GO:0042578:phosphoric ester hydrolase activity; GO:0006793:phosphorus metabolism; GO:0008152:metabolism; GO:0044238:primary metabolism; …
233	1.23666	1	374	aPKC	atypical protein kinase C	CG10261;DaPKC;FBgn0033986;PKCl,i;apkc;atypical protein kinase C;l(2)k06403;pkc-3;pschur;psu	CG10261	CG10261	FBgn0022131	GO:0007292:female gamete generation; ; GO:0002009:morphogenesis of an epithelium; GO:0006461:protein complex assembly; GO:0016310:phosphorylation; GO:0016327:apicolateral plasma membrane; GO:0006793:phosphorus metabolism; GO:0008152:metabolism; GO:0019992; GO:0016043:cell organization and biogenesis; GO:0001565:phorbol ester receptor activity; GO:0004674:protein serine/threonine kinase activity; …
190	1.23037	1	374	CG10673			CG10673	CG10673	FBgn0035590	; GO:0019538:protein metabolism; GO:0006464:protein modification; GO:0030554:adenyl nucleotide binding; GO:0000166:nucleotide binding; GO:0050875:cellular physiological process; GO:0003824:catalytic activity; GO:0016310:phosphorylation; GO:0006796:phosphate metabolism; GO:0006793:phosphorus metabolism; GO:0008152:metabolism; GO:0016301:kinase activity; GO:0016740:transferase activity; GO:0004672:…
41	1.2215	1	374	niki	nimA-like kinase	CG10951;FBgn0039230;NEK1;Niki;nimA-like kinase	CG10951	CG10951	FBgn0045980	; GO:0019538:protein metabolism; GO:0006464:protein modification; GO:0004702 :receptor signaling protein serine/threonine kinase activity; GO:0007242:intracellular signaling cascade; GO:0009987:cellular process; GO:0005057:receptor signaling protein activity; GO:0000166:nucleotide binding; GO:0006468:protein amino acid phosphorylation; GO:0003824:catalytic activity; GO:0004702 ; GO:0016310:phosph…
241	1.22067	1	374	myotubularin	myotubularin	CG9115;MTM1;dMTMH1	CG9115	CG9115	FBgn0025742	; GO:0019538:protein metabolism; GO:0006464:protein modification; GO:0050875:cellular physiological process; GO:0008138 :protein tyrosine/serine/threonine phosphatase activity; GO:0003824:catalytic activity; GO:0008138:protein tyrosine/serine/threonine phosphatase activity; GO:0042578:phosphoric ester hydrolase activity; GO:0006793:phosphorus metabolism; GO:0008152:metabolism; GO:0044238:primary …
116	1.21753	1	374				no RNA
81	1.21475	1	374	CG12069		PKA-like	CG12069	CG12069	FBgn0039796	; GO:0019538:protein metabolism; GO:0006464:protein modification; GO:0004702 :receptor signaling protein serine/threonine kinase activity; GO:0008219:cell death; GO:0005057:receptor signaling protein activity; GO:0000166:nucleotide binding; GO:0006468:protein amino acid phosphorylation; GO:0003824:catalytic activity; GO:0004702 ; GO:0016310:phosphorylation; GO:0007242:intracellular signaling casc…
86	1.21257	1	374	Tie	Tie-like receptor tyrosine kinase	CG7525;DPR1;RTK;tie;tyrosine kinase	CG7525	CG7525	FBgn0014073	; GO:0019538:protein metabolism; GO:0006464:protein modification; GO:0016301:kinase activity; GO:0007242:intracellular signaling cascade; GO:0030554:adenyl nucleotide binding; GO:0000166:nucleotide binding; GO:0006468:protein amino acid phosphorylation; GO:0003824:catalytic activity; GO:0007259:JAK-STAT cascade; GO:0016310:phosphorylation; GO:0004713:protein-tyrosine kinase activity; GO:0006796:p…
216	1.20942	1	374	CG8866		UNC 51-like	CG8866	CG8866	FBgn0037679	; GO:0019538:protein metabolism; GO:0006464:protein modification; GO:0004702 :receptor signaling protein serine/threonine kinase activity; GO:0004713 ; GO:0005057:receptor signaling protein activity; GO:0000166:nucleotide binding; GO:0006468:protein amino acid phosphorylation; GO:0003824:catalytic activity; GO:0004702 ; GO:0016310:phosphorylation; GO:0004713:protein-tyrosine kinase activity; GO:0…
338	1.20747	1	374	Mkk4	MAP kinase kinase 4	CG9738;CT27508;D-MKK4;DMKK4;Drosophila MAP kinase kinase 4;FBgn0024950;FBgn0040310;JNK kinase 2;JNKK2;Mpk4;SEK1/MKK4	CG9738	CG9738	FBgn0024326	; GO:0019538:protein metabolism; GO:0006464:protein modification; GO:0004702 :receptor signaling protein serine/threonine kinase activity; GO:0007242:intracellular signaling cascade; GO:0005057:receptor signaling protein activity; GO:0000166:nucleotide binding; GO:0004708 ; GO:0044260:cellular macromolecule metabolism; GO:0006468:protein amino acid phosphorylation; GO:0051347:positive regulation …
356	1.20389	1	374	CG10627			CG10627	CG10627	FBgn0036298	GO:0006066:alcohol metabolism; ; GO:0008152:metabolism; GO:0009987:cellular process; GO:0016868:intramolecular transferase activity, phosphotransferases; GO:0044262:cellular carbohydrate metabolism; GO:0050875:cellular physiological process; GO:0043170:macromolecule metabolism; GO:0044238:primary metabolism; GO:0044237:cellular metabolism; GO:0005975:carbohydrate metabolism; GO:0000287:magnesium …
160	1.20065	1	374				no RNA
220	1.20063	1	374	CG17698		CAMKIIb;CG40297;FBgn0058297	CG17698	CG17698;CG40297	FBgn0040056	; GO:0019538:protein metabolism; GO:0006464:protein modification; GO:0016301:kinase activity; GO:0006468:protein amino acid phosphorylation; GO:0003824:catalytic activity; GO:0016310:phosphorylation; GO:0016740:transferase activity; GO:0006793:phosphorus metabolism; GO:0008152:metabolism; GO:0004685 :calcium- and calmodulin-dependent protein kinase activity; GO:0004685 ; GO:0044238:primary metabo…
228	1.19998	1	374	CG10089		MKP-like	CG10089	CG10089	FBgn0036369	; GO:0016791 ; GO:0006464:protein modification; GO:0000165:MAPKKK cascade; GO:0007242:intracellular signaling cascade; GO:0019538:protein metabolism; GO:0050875:cellular physiological process; GO:0008138 :protein tyrosine/serine/threonine phosphatase activity; GO:0004857:enzyme inhibitor activity; GO:0003824:catalytic activity; GO:0008138:protein tyrosine/serine/threonine phosphatase activity; GO…
189	1.19805	1	374	cdi	center divider	91F;91F gene;B9.3;CDI/TSKI;CG6027;Cdi;FBgn0010912;central divider;l(3)07013	CG6027	CG6027	FBgn0004876	; GO:0019538:protein metabolism; GO:0006464:protein modification; GO:0004702 :receptor signaling protein serine/threonine kinase activity; GO:0004713 :protein-tyrosine kinase activity; GO:0016043:cell organization and biogenesis; GO:0000166:nucleotide binding; GO:0005179:hormone activity; GO:0007010:cytoskeleton organization and biogenesis; GO:0006468:protein amino acid phosphorylation; GO:001674…
39	1.19475	1	374	Mekk1		CG7717;D-MEKK1;DmMEKK1;FBgn0038648;MEKK4;dMEKK;dMEKK4;mekk1a;mekk1b	CG7717	CG7717	FBgn0024329	; GO:0019538:protein metabolism; GO:0006464:protein modification; GO:0000165:MAPKKK cascade; GO:0007242:intracellular signaling cascade; GO:0006950:response to stress; GO:0000166:nucleotide binding; GO:0004709:MAP kinase kinase kinase activity; GO:0006468:protein amino acid phosphorylation; GO:0003824:catalytic activity; GO:0007254:JNK cascade; GO:0004702 ; GO:0016310:phosphorylation; GO:0006796:…
238	1.1939	1	374	CG17746		PP2C	CG17746	CG17746	FBgn0035425	; GO:0019538:protein metabolism; GO:0006464:protein modification; GO:0050875:cellular physiological process; GO:0016791:phosphoric monoester hydrolase activity; GO:0043234:protein complex; GO:0003824:catalytic activity; GO:0000287:magnesium ion binding; GO:0042578:phosphoric ester hydrolase activity; GO:0006793:phosphorus metabolism; GO:0008152:metabolism; GO:0044238:primary metabolism; GO:000679…
283	1.19372	1	374	Mkp3	Mitogen-activated protein kinase phosphatase 3	CG14080;CG14081;DMKP-3;Dmkp3;FBgn0036845;MKP-3-like;MKP-like;Mitogen-activated protein kinase phosphatase 3	CG14080	CG14080;CG14081	FBgn0036844	; GO:0016791 ; GO:0006464:protein modification; GO:0000165:MAPKKK cascade; GO:0007242:intracellular signaling cascade; GO:0019538:protein metabolism; GO:0015980:energy derivation by oxidation of organic compounds; GO:0042578:phosphoric ester hydrolase activity; GO:0006091:generation of precursor metabolites and energy; GO:0050875:cellular physiological process; GO:0016791:phosphoric monoester hyd…
74	1.19226	1	374	Taf1	TBP-associated factor 1	BG:DS00004.13;CG17603;EfW1;FBgn0004775;FBgn0010420;FBgn0016735;SR3-5;Suppressor of Ras85D 3-5;TAF;TAF1;TAF200;TAF250;TAF250/230;TAFII;TAFII-250;TAFII230;TAFII250;TAFII250/230;TATA-associated factor 250;TBP-associated factor 250;TBP-associated factor 250kD;TFIID;TFIID 230 kda subunit;TFIID TAF250;Taf230;Taf250: TBP-associated factor 250kD;cel;cell;cell lethal;d230;dTAF230;dTAF250;dTAFII230;dTAFII2…	CG17603	CG17603	FBgn0010355	; GO:0019538:protein metabolism; GO:0006461:protein complex assembly; GO:0045449:regulation of transcription; GO:0043231:intracellular membrane-bound organelle; GO:0050875:cellular physiological process; GO:0043234:protein complex; GO:0005623:cell; GO:0005667:transcription factor complex; GO:0003676:nucleic acid binding; GO:0008152:metabolism; GO:0043170:macromolecule metabolism; GO:0016301:kinas…
78	1.18116	1	374	PRL-1		BG:DS07473.3;BcDNA:RE40268;CG4993;FBgn0027875;FBgn0062445;PRL	CG4993	CG4993	FBgn0024734	; GO:0019538:protein metabolism; GO:0006464:protein modification; GO:0050875:cellular physiological process; GO:0008138 :protein tyrosine/serine/threonine phosphatase activity; GO:0003824:catalytic activity; GO:0008138:protein tyrosine/serine/threonine phosphatase activity; GO:0042578:phosphoric ester hydrolase activity; GO:0006793:phosphorus metabolism; GO:0008152:metabolism; GO:0044238:primary …
373	1.18099	1	374	CG7177			CG7177	CG7177	FBgn0037098	; GO:0019538:protein metabolism; GO:0006464:protein modification; GO:0004702 :receptor signaling protein serine/threonine kinase activity; GO:0007242:intracellular signaling cascade; GO:0005057:receptor signaling protein activity; GO:0000166:nucleotide binding; GO:0006468:protein amino acid phosphorylation; GO:0003824:catalytic activity; GO:0007254:JNK cascade; GO:0004702 ; GO:0016310:phosphoryla…
147	1.17668	1	374				no RNA
94	1.17536	1	374				no RNA
191	1.16884	1	374	CG3530		BcDNA;BcDNA:GH04637;CG18093;FBgn0040661;MYOTUBULARIN-like	CG3530	CG18093;CG3530	FBgn0028497	; GO:0019538:protein metabolism; GO:0006464:protein modification; GO:0004725 ; GO:0050875:cellular physiological process; GO:0008138 :protein tyrosine/serine/threonine phosphatase activity; GO:0008270; GO:0003824:catalytic activity; GO:0008138:protein tyrosine/serine/threonine phosphatase activity; GO:0046872:metal ion binding; GO:0042578:phosphoric ester hydrolase activity; GO:0006793:phosphorus…
141	1.16389	1	374				no RNA
104	1.16132	1	374				no RNA
319	1.16075	1	374	Nak	Numb-associated kinase	CG10637;Numb-associated kinase;nak	CG10637	CG10637	FBgn0015772	GO:0009059:macromolecule biosynthesis; GO:0019538:protein metabolism; GO:0006464:protein modification; GO:0004702 :receptor signaling protein serine/threonine kinase activity; ; GO:0005057:receptor signaling protein activity; GO:0000166:nucleotide binding; GO:0043232:intracellular non-membrane-bound organelle; GO:0006468:protein amino acid phosphorylation; GO:0043234:protein complex; GO:0003824:c…
45	1.15997	1	374	gwl	greatwall	1J;CG7719;CG7719-related;CT23435;EP0515;FBgn0038650;FBgn0082209;Pk91C;Pk91C: Protein kinase-like 91C;Pk?2;anon-WO2004063362.73;greatwall	CG7719	CG7719;CG7719-related	FBgn0004461	; GO:0019538:protein metabolism; GO:0006464:protein modification; GO:0004702 :receptor signaling protein serine/threonine kinase activity; GO:0005057:receptor signaling protein activity; GO:0000166:nucleotide binding; GO:0006468:protein amino acid phosphorylation; GO:0003824:catalytic activity; GO:0004702 ; GO:0016310:phosphorylation; GO:0006796:phosphate metabolism; GO:0006793:phosphorus metabol…
295	1.15939	1	374	CanA1	Calcineurin A1	CAN A1/PP2B;CG1455;CNA1;Can;CnnA21EF;D14;FBgn0004466;FBgn0005780;PP2B 21EF;PpD14;Protein phosphatase D14;calcineurin;canA;pMY4;protein phosphatase from PCR fragment D14	CG1455	CG1455	FBgn0010015	; GO:0019538:protein metabolism; GO:0006464:protein modification; GO:0006810:transport; GO:0004722:protein serine/threonine phosphatase activity; GO:0030135:coated vesicle; GO:0051179:localization; GO:0050875:cellular physiological process; GO:0016791:phosphoric monoester hydrolase activity; GO:0043234:protein complex; GO:0046903:secretion; GO:0016023:cytoplasmic vesicle; GO:0003824:catalytic act…
239	1.15453	1	374	cdc2rk	cdc2-related-kinase	CG1362;Dcdrk	CG1362	CG1362	FBgn0013435	; GO:0019538:protein metabolism; GO:0006464:protein modification; GO:0004702 :receptor signaling protein serine/threonine kinase activity; GO:0009987:cellular process; GO:0005057:receptor signaling protein activity; GO:0000166:nucleotide binding; GO:0006468:protein amino acid phosphorylation; GO:0000074:regulation of cell cycle; GO:0003824:catalytic activity; GO:0004702 ; GO:0004693 ; GO:0016310:…
284	1.15449	1	374	Nipped-A		41Ah;CG10549;CG2905;CG33554;FBgn0002067;FBgn0002172;FBgn0004661;FBgn0020393;FBgn0033013;FBgn0039989;GroupV;Nipped;NippedA;Tra-1;Tra1;dTra1;l(2)41Ah;l(2)C123;l(2)EMS34-12;lethal(2)41Ah	CG2905	CG10549;CG2905;CG33554	FBgn0053554	; GO:0019538:protein metabolism; GO:0006464:protein modification; GO:0008134:transcription factor binding; GO:0004702 :receptor signaling protein serine/threonine kinase activity; GO:0006950:response to stress; GO:0016772:transferase activity, transferring phosphorus-containing groups; GO:0016301:kinase activity; GO:0006281:DNA repair; GO:0006366:transcription from RNA polymerase II promoter; GO:…
269	1.15445	1	374	mts	microtubule star	5559;CG7109;ER2-6;FBgn0010514;FBgn0010703;FBgn0031953;MTS/PP2A;PP2A 28D;PP2AC;Pp2A-28D;Pp2A-28D: Protein phosphatase 2A at 28D;dPP2A;l(2)02496;l(2)s5286;phosphatase 2A catalytic subunit	CG7109	CG7109	FBgn0004177	GO:0007292:female gamete generation; GO:0019538:protein metabolism; GO:0006464:protein modification; GO:0048477:oogenesis; ; GO:0016043:cell organization and biogenesis; GO:0050875:cellular physiological process; GO:0009653:morphogenesis; GO:0008287:protein serine/threonine phosphatase complex; GO:0007010:cytoskeleton organization and biogenesis; GO:0009993:oogenesis (sensu Insecta); GO:0000902:c…
46	1.15046	1	374	mnb	minibrain	CG7826;Dyrk1;ME-IV;Minibrain;Mnb;min	CG7826	CG7826	FBgn0002777	; GO:0019538:protein metabolism; GO:0006464:protein modification; GO:0004702 :receptor signaling protein serine/threonine kinase activity; GO:0008219:cell death; GO:0007417:central nervous system development; GO:0000166:nucleotide binding; GO:0051242:positive regulation of cellular physiological process; GO:0012502:induction of programmed cell death; GO:0007420:brain development; GO:0006468:prote…
172	1.15044	1	374				no RNA
196	1.14908	1	374	CG11489		BEST:CK01209;CG9085;FBgn0037157;FBgn0037158;SRPK;SRPK1	CG11489	CG11489;CG9085	FBgn0025702	; GO:0019538:protein metabolism; GO:0006464:protein modification; GO:0004702 :receptor signaling protein serine/threonine kinase activity; GO:0005057:receptor signaling protein activity; GO:0000166:nucleotide binding; GO:0006468:protein amino acid phosphorylation; GO:0003824:catalytic activity; GO:0004702 ; GO:0016310:phosphorylation; GO:0006796:phosphate metabolism; GO:0006793:phosphorus metabol…
202	1.14585	1	374	tefu	telomere fusion	ATM;CG6535;FBgn0038308;dATM;tef;telomere fusion	CG6535	CG6535	FBgn0045035	GO:0009059:macromolecule biosynthesis; GO:0019538:protein metabolism; GO:0006464:protein modification; GO:0006417:regulation of protein biosynthesis; GO:0004702 :receptor signaling protein serine/threonine kinase activity; ; GO:0006950:response to stress; GO:0043037:translation; GO:0007001:chromosome organization and biogenesis (sensu Eukaryota); GO:0004871:signal transducer activity; GO:0006281:…
64	1.14573	1	374	Ddr	Discoidin domain receptor	CG11573;CG13985;CG33531;CG9488;CG9490;CT33540;DDR;Discoidin domain receptor;FBgn0031793;FBgn0031794;FBgn0031795;FBgn0031797	CG11573	CG11573;CG13985;CG33531;CG9488;CG9490	FBgn0053531	; GO:0019538:protein metabolism; GO:0006464:protein modification; GO:0016301:kinase activity; GO:0030554:adenyl nucleotide binding; GO:0000166:nucleotide binding; GO:0007154:cell communication; GO:0007498:mesoderm development; GO:0006468:protein amino acid phosphorylation; GO:0016337:cell-cell adhesion; GO:0009888:histogenesis; GO:0007155:cell adhesion; GO:0016310:phosphorylation; GO:0004713:prot…
321	1.14459	1	374	Atg1	Autophagy-specific gene 1	ATG1;Autophagy-specific gene 1;CG10967;FBgn0036313;UNC 51-like;l(3)00305	CG10967	CG10967	FBgn0010715	; GO:0019538:protein metabolism; GO:0006464:protein modification; GO:0016301:kinase activity; GO:0007242:intracellular signaling cascade; GO:0005057:receptor signaling protein activity; GO:0000166:nucleotide binding; GO:0006468:protein amino acid phosphorylation; GO:0003824:catalytic activity; GO:0016310:phosphorylation; GO:0004713:protein-tyrosine kinase activity; GO:0016740:transferase activity…
174	1.14276	1	374				no RNA
32	1.14248	1	374	CG5483		CT17358	CG5483	CG5483	FBgn0038816	; GO:0019538:protein metabolism; GO:0006464:protein modification; GO:0016301:kinase activity; GO:0007242:intracellular signaling cascade; GO:0030554:adenyl nucleotide binding; GO:0000166:nucleotide binding; GO:0006468:protein amino acid phosphorylation; GO:0003824:catalytic activity; GO:0005525:GTP binding; GO:0016310:phosphorylation; GO:0016740:transferase activity; GO:0006793:phosphorus metabol…
227	1.13974	1	374	mos		CG8767;D-mos;DMOS	CG8767	CG8767	FBgn0033773	; GO:0019538:protein metabolism; GO:0006464:protein modification; GO:0016301:kinase activity; GO:0030554:adenyl nucleotide binding; GO:0000166:nucleotide binding; GO:0006468:protein amino acid phosphorylation; GO:0016310:phosphorylation; GO:0006796:phosphate metabolism; GO:0006793:phosphorus metabolism; GO:0008152:metabolism; GO:0044238:primary metabolism; GO:0004674:protein serine/threonine kina…
97	1.13159	1	374				no RNA
271	1.12972	1	374	SNF1A	SNF1A/AMP-activated protein kinase	AMPK;CG3051;DmAMPK [alpha];EG:132E8.2;FBgn0004836;FBgn0023169;FBgn0029574;G protein-coupled receptor kinase 4;Gprk-4;Gprk4;snf1a	CG3051	CG3051	FBgn0023169	; GO:0019538:protein metabolism; GO:0006464:protein modification; GO:0004702 :receptor signaling protein serine/threonine kinase activity; GO:0005057:receptor signaling protein activity; GO:0004679 ; GO:0016772:transferase activity, transferring phosphorus-containing groups; GO:0004703:G-protein coupled receptor kinase activity; GO:0006468:protein amino acid phosphorylation; GO:0003824:catalytic …
158	1.12881	1	374				no RNA
168	1.12852	1	374				no RNA
204	1.12549	1	374	ssh	slingshot	CG6238;FBgn0010740;FBgn0039253;FBgn0041200;MAP-kinase-phosphatase;MKP;MKP-like;Mkph;Ssh;l(3)01207	CG6238	CG6238	FBgn0029157	; GO:0019538:protein metabolism; GO:0006464:protein modification; GO:0016301:kinase activity; GO:0000165:MAPKKK cascade; GO:0007242:intracellular signaling cascade; GO:0016043:cell organization and biogenesis; GO:0019207:kinase regulator activity; GO:0050789:regulation of biological process; GO:0008064:regulation of actin polymerization and/or depolymerization; GO:0008330 ; GO:0050875:cellular ph…
8	1.11916	1	374	CG1973			CG1973	CG1973	FBgn0039692	; GO:0019538:protein metabolism; GO:0006464:protein modification; GO:0016301:kinase activity; GO:0030554:adenyl nucleotide binding; GO:0000166:nucleotide binding; GO:0006468:protein amino acid phosphorylation; GO:0003824:catalytic activity; GO:0016310:phosphorylation; GO:0006796:phosphate metabolism; GO:0006793:phosphorus metabolism; GO:0008152:metabolism; GO:0044238:primary metabolism; GO:001674…
306	1.1172	1	374	CG9783		GYC	CG9783	CG9783	FBgn0037256	; GO:0009605:response to external stimulus; GO:0006464:protein modification; GO:0050953:sensory perception of light; GO:0007242:intracellular signaling cascade; GO:0009187:cyclic nucleotide metabolism; GO:0019538:protein metabolism; GO:0007601:visual perception; GO:0016301:kinase activity; GO:0006468:protein amino acid phosphorylation; GO:0004872; GO:0003824:catalytic activity; GO:0016310:phospho…
144	1.11333	1	374				no RNA
317	1.11329	1	374	CG10738		GYC	CG10738	CG10738	FBgn0036368	; GO:0019538:protein metabolism; GO:0006464:protein modification; GO:0016301:kinase activity; GO:0007242:intracellular signaling cascade; GO:0009187:cyclic nucleotide metabolism; GO:0030554:adenyl nucleotide binding; GO:0000166:nucleotide binding; GO:0006468:protein amino acid phosphorylation; GO:0016740:transferase activity; GO:0004872; GO:0003824:catalytic activity; GO:0016310:phosphorylation; …
361	1.11314	1	374	CG11597		PP4-like	CG11597	CG11597	FBgn0036212	; GO:0019538:protein metabolism; GO:0006464:protein modification; GO:0050875:cellular physiological process; GO:0016791:phosphoric monoester hydrolase activity; GO:0003824:catalytic activity; GO:0042578:phosphoric ester hydrolase activity; GO:0006793:phosphorus metabolism; GO:0008152:metabolism; GO:0044238:primary metabolism; GO:0006796:phosphate metabolism; GO:0016788:hydrolase activity, acting …
28	1.10625	1	374	inaC	inactivation no afterpotential C	CG6518;Dpkc2;FBgn0001262;FBgn0003092;InaC;PKC;PKC 53E;PKC-eye;PKCi;Pkc2: Protein-kinase-2;Protein kinase-c2;dPKC53E;dPKC53E(ey);ePKC;eye PKC;eye-PKC;eye-specific PKC;pkc-2;protein kinase C	CG6518	CG6518	FBgn0004784	; GO:0009605:response to external stimulus; GO:0009416:response to light; GO:0004698 :calcium-dependent protein kinase C activity; GO:0009586:rhodopsin mediated phototransduction; GO:0008406:gonad development; GO:0007600:sensory perception; GO:0006793:phosphorus metabolism; GO:0008152:metabolism; GO:0005509:calcium ion binding; GO:0001565:phorbol ester receptor activity; GO:0004674:protein serine…
125	1.10469	1	374				no RNA
294	1.09967	1	374	Pdk	Pyruvate dehydrogenase kinase	BcDNA:LD09837;CG8808;DmPDK;FBgn0062465;pyruvate dehydrogenase kinase	CG8808	CG8808	FBgn0017558	; GO:0019538:protein metabolism; GO:0006464:protein modification; GO:0004740:[pyruvate dehydrogenase (lipoamide)] kinase activity; GO:0019220:regulation of phosphate metabolism; GO:0030554:adenyl nucleotide binding; GO:0000166:nucleotide binding; GO:0015980:energy derivation by oxidation of organic compounds; GO:0046356:acetyl-CoA catabolism; GO:0006090:pyruvate metabolism; GO:0006099:tricarboxyl…
277	1.09794	1	374	babo	baboon	Activin A receptor 45A;Atf1;Atr-1;Atr-I;Atr45A;Atr45A: Activin A receptor 45A;AtrI;Bab;CG8224;FBgn0004835;FBgn0015469;FBgn0021802;G protein-coupled receptor kinase 3;Gprk-3;Gprk3;STK-E;l(2)44Fd;l(2)k16912	CG8224	CG8224	FBgn0011300	; GO:0007420:brain development; GO:0016310:phosphorylation; GO:0005488:binding; GO:0006793:phosphorus metabolism; GO:0008152:metabolism; GO:0048179:activin receptor complex; GO:0040014:regulation of body size; GO:0004674:protein serine/threonine kinase activity; GO:0005024:transforming growth factor beta receptor activity; GO:0004703 ; GO:0004888:transmembrane receptor activity; GO:0004896; GO:00…
198	1.09614	1	374	CG4290		EG:22E5.8	CG4290	CG4290	FBgn0025625	; GO:0019538:protein metabolism; GO:0006464:protein modification; GO:0004702 :receptor signaling protein serine/threonine kinase activity; GO:0016043:cell organization and biogenesis; GO:0000166:nucleotide binding; GO:0007010:cytoskeleton organization and biogenesis; GO:0006468:protein amino acid phosphorylation; GO:0019953:sexual reproduction; GO:0003824:catalytic activity; GO:0004702 ; GO:00163…
95	1.09137	1	374				no RNA
218	1.08693	1	374	CG14305			CG14305	CG14305	FBgn0038630	; GO:0019538:protein metabolism; GO:0006464:protein modification; GO:0016301:kinase activity; GO:0004702 :receptor signaling protein serine/threonine kinase activity; GO:0004713 ; GO:0005057:receptor signaling protein activity; GO:0000166:nucleotide binding; GO:0006468:protein amino acid phosphorylation; GO:0003824:catalytic activity; GO:0004702 ; GO:0016310:phosphorylation; GO:0004713:protein-ty…
91	1.08386	1	374	CG9962		CKIa-like	CG9962	CG9962	FBgn0031441	; GO:0019538:protein metabolism; GO:0006464:protein modification; GO:0004702 :receptor signaling protein serine/threonine kinase activity; GO:0007242:intracellular signaling cascade; GO:0009987:cellular process; GO:0005057:receptor signaling protein activity; GO:0000166:nucleotide binding; GO:0004680:casein kinase activity; GO:0051179:localization; GO:0006468:protein amino acid phosphorylation; G…
62	1.08213	1	374	CG4041			CG4041	CG4041	FBgn0029736	; GO:0019538:protein metabolism; GO:0006464:protein modification; GO:0016301:kinase activity; GO:0004713 ; GO:0030554:adenyl nucleotide binding; GO:0000166:nucleotide binding; GO:0006468:protein amino acid phosphorylation; GO:0003824:catalytic activity; GO:0016310:phosphorylation; GO:0004713:protein-tyrosine kinase activity; GO:0016740:transferase activity; GO:0006793:phosphorus metabolism; GO:00…
96	1.07809	1	374				no RNA
253	1.06722	1	374	png	pan gu	CG11420;EG:8D8.5;FBgn0024363;PNG;fs(1)M2;pan-gnu	CG11420	CG11420	FBgn0000826	; GO:0019538:protein metabolism; GO:0006464:protein modification; GO:0004713 ; GO:0030554:adenyl nucleotide binding; GO:0000166:nucleotide binding; GO:0007343:egg activation; GO:0006468:protein amino acid phosphorylation; GO:0019953:sexual reproduction; GO:0003824:catalytic activity; GO:0007338:fertilization (sensu Metazoa); GO:0007346:regulation of mitotic cell cycle; GO:0016310:phosphorylation;…
17	1.06694	1	374	Eph	Eph receptor tyrosine kinase	CG1511;CT3831;Dek7;Deph;Drosophila eph;Ek7;FBgn0015726;FBgn0023093;RPTK Dek7;dek	CG1511	CG1511	FBgn0025936	; GO:0019538:protein metabolism; GO:0006464:protein modification; GO:0004714 ; GO:0004713 ; GO:0030554:adenyl nucleotide binding; GO:0000166:nucleotide binding; GO:0005003:ephrin receptor activity; GO:0009653:morphogenesis; GO:0006468:protein amino acid phosphorylation; GO:0016740:transferase activity; GO:0003824:catalytic activity; GO:0004888:transmembrane receptor activity; GO:0016310:phosphory…
110	1.06393	1	374				no RNA
2	1.06229	1	374	CG4839		PKG-like	CG4839	CG4839	FBgn0032187	; GO:0019538:protein metabolism; GO:0006464:protein modification; GO:0016301:kinase activity; GO:0004702 :receptor signaling protein serine/threonine kinase activity; GO:0007242:intracellular signaling cascade; GO:0005057:receptor signaling protein activity; GO:0000166:nucleotide binding; GO:0006468:protein amino acid phosphorylation; GO:0003824:catalytic activity; GO:0004702 ; GO:0016310:phospho…
24	1.05337	1	374	ire-1		CG4583;IRE-like;dire-1	CG4583	CG4583	FBgn0038736	; GO:0019538:protein metabolism; GO:0006118:electron transport; GO:0016301:kinase activity; GO:0030554:adenyl nucleotide binding; GO:0000166:nucleotide binding; GO:0006464:protein modification; GO:0006468:protein amino acid phosphorylation; GO:0003824:catalytic activity; GO:0016310:phosphorylation; GO:0016740:transferase activity; GO:0006793:phosphorus metabolism; GO:0008152:metabolism; GO:004423…
50	1.04766	1	374	SRPK		BcDNA:SD03158;CG8174;FBgn0034015;FBgn0064783;dSRPK;dSRPK1	CG8174	CG8174	FBgn0026370	; GO:0019538:protein metabolism; GO:0006464:protein modification; GO:0004702 :receptor signaling protein serine/threonine kinase activity; GO:0005057:receptor signaling protein activity; GO:0000166:nucleotide binding; GO:0030554:adenyl nucleotide binding; GO:0006468:protein amino acid phosphorylation; GO:0016071:mRNA metabolism; GO:0003824:catalytic activity; GO:0004702 ; GO:0016310:phosphorylati…
344	1.04756	1	374	slpr	slipper	CG2272;FBgn0026171;MLK2;Mixed lineage protein kinase 2;dMLK;dMLK2;slipper	CG2272	CG2272	FBgn0030018	; GO:0004709:MAP kinase kinase kinase activity; GO:0004713 :protein-tyrosine kinase activity; GO:0002009:morphogenesis of an epithelium; GO:0004712 ; GO:0016310:phosphorylation; GO:0000187:activation of MAPK; GO:0006793:phosphorus metabolism; GO:0008152:metabolism; GO:0016043:cell organization and biogenesis; GO:0004674:protein serine/threonine kinase activity; GO:0007582:physiological process; G…
33	1.0457	1	374	Wsck		BcDNA:LD25626;BcDNA:SD05152;CG31127;FBgn0046778;FBgn0051127;FBgn0064782;WSCK	CG31127	CG31127	FBgn0046685	; GO:0019538:protein metabolism; GO:0006118:electron transport; GO:0004713 :protein-tyrosine kinase activity; GO:0030554:adenyl nucleotide binding; GO:0000166:nucleotide binding; GO:0006464:protein modification; GO:0006468:protein amino acid phosphorylation; GO:0003824:catalytic activity; GO:0016310:phosphorylation; GO:0016021:integral to membrane; GO:0006796:phosphate metabolism; GO:0006793:phos…
53	1.04531	1	374	Mpk2		CG5475;D-MPK2;D-p38;D-p38a;DMPK2;DmMPK2;Dp38;Erk-kinase-like;Erk2;FBgn0013952;FBgn0022991;group 2;p38 [alpha];p38a MAP kinase;stress-activated kinase P38	CG5475	CG5475	FBgn0015765	GO:0004707:MAP kinase activity; GO:0009605:response to external stimulus; GO:0006464:protein modification; GO:0000165:MAPKKK cascade; GO:0007242:intracellular signaling cascade; ; GO:0006950:response to stress; GO:0000166:nucleotide binding; GO:0016772:transferase activity, transferring phosphorus-containing groups; GO:0016909 :SAP kinase activity; GO:0006468:protein amino acid phosphorylation; G…
61	1.04272	1	374	Fps85D	Fps oncogene analog	CG8874;DFer;Dm FPS;DmHD-179;FBgn0022798;dfps;dfps 85D;dfps85D	CG8874	CG8874	FBgn0000723	; GO:0019538:protein metabolism; GO:0006464:protein modification; GO:0007242:intracellular signaling cascade; GO:0016043:cell organization and biogenesis; GO:0000166:nucleotide binding; GO:0009653:morphogenesis; GO:0006468:protein amino acid phosphorylation; GO:0000902:cellular morphogenesis; GO:0005623:cell; GO:0003824:catalytic activity; GO:0007259:JAK-STAT cascade; GO:0000904:cellular morphoge…
293	1.04112	1	374	Pka-C3	cAMP-dependent protein kinase	5-23;CG6117;DC2;Dpck;FBgn0004631;PKA;PKA C3;Pk72A: Protein-kinase-like-72A;Pk?5	CG6117	CG6117	FBgn0000489	; GO:0019538:protein metabolism; GO:0006464:protein modification; GO:0004702 :receptor signaling protein serine/threonine kinase activity; GO:0004713 ; GO:0005057:receptor signaling protein activity; GO:0000166:nucleotide binding; GO:0006468:protein amino acid phosphorylation; GO:0043234:protein complex; GO:0007242:intracellular signaling cascade; GO:0003824:catalytic activity; GO:0004691; GO:000…
345	1.04073	1	374	par-1		BcDNA:RH48823;C-TAK1-like;CG11960;CG16701;CG30131;CG30132;CG8201;DPAR-1;DPar1;FBgn0022139;FBgn0034448;FBgn0034449;FBgn0034450;FBgn0050131;FBgn0050132;FBgn0064805;FBgn0065111;PAR1;Par-1;Par-1 kinase;l(2)k06323	CG11960	CG11960;CG16701;CG30131;CG30132;CG8201	FBgn0026193	GO:0007292:female gamete generation; ; GO:0004713 ; GO:0016043:cell organization and biogenesis; GO:0048113:pole plasm assembly (sensu Insecta); GO:0050321 ; GO:0016310:phosphorylation; GO:0006793:phosphorus metabolism; GO:0008152:metabolism; GO:0045169:fusome; GO:0004674:protein serine/threonine kinase activity; GO:0050321 :tau-protein kinase activity; GO:0009994:oocyte differentiation; GO:00069…
237	1.04001	1	374	Doa	Darkener of apricot	CG1658;CG31049;CG33553;DOA/CLK2;FBgn0000480;FBgn0010760;FBgn0014864;FBgn0051049;Mosaic suppressor;Msu;doa;l(3)01705	CG1658	CG1658;CG31049;CG33553	FBgn0053553	GO:0007292:female gamete generation; GO:0009605:response to external stimulus; GO:0008219:cell death; ; GO:0016043:cell organization and biogenesis; GO:0007350:blastoderm segmentation; GO:0004712 ; GO:0016071:mRNA metabolism; GO:0016310:phosphorylation; GO:0007456:eye morphogenesis (sensu Endopterygota); GO:0005488:binding; GO:0007600:sensory perception; GO:0006793:phosphorus metabolism; GO:00073…
362	1.03974	1	374	Stlk	Ste20-like kinase	BcDNA:LD05623;CG40293;FBgn0047227;FBgn0058293;Ste20-like kinase	CG40293	CG40293	FBgn0046692	; GO:0019538:protein metabolism; GO:0006464:protein modification; GO:0004702 :receptor signaling protein serine/threonine kinase activity; GO:0007242:intracellular signaling cascade; GO:0016043:cell organization and biogenesis; GO:0000166:nucleotide binding; GO:0007010:cytoskeleton organization and biogenesis; GO:0006468:protein amino acid phosphorylation; GO:0003824:catalytic activity; GO:000470…
311	1.0393	1	374	polo	polo	0256/04;1324/08;CG12306;FBgn0010758;FBgn0016019;FBgn0027987;FBgn0028177;POLO;POLO/PLK1;Polo protein kinase;l(3)01673;l(3)77Aa;l(3)S025604;l(3)S132408	CG12306	CG12306	FBgn0003124	; GO:0051327:M phase of meiotic cell cycle; GO:0000777:condensed chromosome kinetochore; GO:0016310:phosphorylation; GO:0000779:condensed chromosome, pericentric region; GO:0008152:metabolism; GO:0007059:chromosome segregation; GO:0009566:fertilization; GO:0016043:cell organization and biogenesis; GO:0004674:protein serine/threonine kinase activity; GO:0000278:mitotic cell cycle; GO:0007147:femal…
5	1.03154	1	374	lok	loki	38B.4;CG10895;Chk2;Dmchk2;Dmnk;Dmnk-L;Dmnk-S;Drosophila maternal nuclear kinase;LOKI/CHK2;localized ovarian kinase;loki	CG10895	CG10895	FBgn0019686	; GO:0006974:response to DNA damage stimulus; GO:0008219:cell death; GO:0051327:M phase of meiotic cell cycle; GO:0016310:phosphorylation; GO:0006793:phosphorus metabolism; GO:0008152:metabolism; GO:0004674:protein serine/threonine kinase activity; GO:0000278:mitotic cell cycle; GO:0006917:induction of apoptosis; GO:0016773:phosphotransferase activity, alcohol group as acceptor; GO:0044238:primar…
366	1.0269	1	374	Slob	Slowpoke binding protein	CG6772;Slowpoke binding protein;giant slob	CG6772	CG6772	FBgn0024290	; GO:0019538:protein metabolism; GO:0006464:protein modification; GO:0016301:kinase activity; GO:0030554:adenyl nucleotide binding; GO:0000166:nucleotide binding; GO:0006468:protein amino acid phosphorylation; GO:0003824:catalytic activity; GO:0016310:phosphorylation; GO:0016740:transferase activity; GO:0006793:phosphorus metabolism; GO:0008152:metabolism; GO:0007267:cell-cell signaling; GO:00057…
240	1.02634	1	374	PEK		CG2087;DPERK;DmPEK;EIF2-like;FBgn0041196	CG2087	CG2087	FBgn0037327	GO:0009059:macromolecule biosynthesis; GO:0019538:protein metabolism; GO:0006118:electron transport; GO:0006417:regulation of protein biosynthesis; GO:0004702 :receptor signaling protein serine/threonine kinase activity; GO:0007242:intracellular signaling cascade; GO:0043227:membrane-bound organelle; GO:0006950:response to stress; GO:0051246:regulation of protein metabolism; GO:0006983:ER-overloa…
206	1.01725	1	374	CG6498		MAST 205	CG6498	CG6498	FBgn0036511	; GO:0019538:protein metabolism; GO:0006464:protein modification; GO:0016301:kinase activity; GO:0004702 :receptor signaling protein serine/threonine kinase activity; GO:0007242:intracellular signaling cascade; GO:0005057:receptor signaling protein activity; GO:0000166:nucleotide binding; GO:0006468:protein amino acid phosphorylation; GO:0003824:catalytic activity; GO:0004702 ; GO:0016310:phospho…
222	1.01289	1	374	tor	torso	CG1389;Tor;splc;splc: spliced	CG1389	CG1389	FBgn0003733	GO:0007292:female gamete generation; GO:0019538:protein metabolism; GO:0006464:protein modification; GO:0048477:oogenesis; GO:0009987:cellular process; GO:0030554:adenyl nucleotide binding; GO:0007354:zygotic determination of anterior/posterior axis, embryo; GO:0016020:membrane; GO:0007350:blastoderm segmentation; GO:0016772:transferase activity, transferring phosphorus-containing groups; GO:0009…
157	1.01142	1	374				no RNA
44	1.00428	1	374	cdc2c	cdc2c	CDC2c;CDK2/CDC2c;CG10498;Dcdc2c;DmCdc2;DmCdk2;Dmcdc2c;S(Sev-CycE)3A;cdk2	CG10498	CG10498	FBgn0004107	; GO:0019538:protein metabolism; GO:0000086:G2/M transition of mitotic cell cycle; GO:0004702 :receptor signaling protein serine/threonine kinase activity; GO:0000082:G1/S transition of mitotic cell cycle; GO:0009987:cellular process; GO:0005057:receptor signaling protein activity; GO:0000166:nucleotide binding; GO:0051325:interphase; GO:0006464:protein modification; GO:0006468:protein amino acid…
334	1.00398	1	374	CG7597		AC017581;FBgn0043014	CG7597	CG7597	FBgn0037093	; GO:0019538:protein metabolism; GO:0006464:protein modification; GO:0004702 :receptor signaling protein serine/threonine kinase activity; GO:0009987:cellular process; GO:0005057:receptor signaling protein activity; GO:0000166:nucleotide binding; GO:0006468:protein amino acid phosphorylation; GO:0000074:regulation of cell cycle; GO:0003824:catalytic activity; GO:0004702 ; GO:0004693 ; GO:0016310:…
299	1.00248	1	374	Ret	Ret oncogene	CG1061;CG14396;D-ret;DmHD-59;Dret;FBgn0022789;FBgn0032930;FBgn0032931;Reto	CG14396	CG1061;CG14396	FBgn0011829	; GO:0019538:protein metabolism; GO:0006464:protein modification; GO:0004714 ; GO:0046872:metal ion binding; GO:0004713 ; GO:0030554:adenyl nucleotide binding; GO:0000166:nucleotide binding; GO:0009653:morphogenesis; GO:0006468:protein amino acid phosphorylation; GO:0016740:transferase activity; GO:0016337:cell-cell adhesion; GO:0008283:cell proliferation; GO:0009888:histogenesis; GO:0007155:cell…
322	0.999591	1	374	gek	genghis khan	CG4012;FBgn0010655;FBgn0044829;FBgn0061181;Gek;MRCK[alpha];MdaPk;Mrck;anon-WO0200864.1;dMRCK;genghis khan;l(2)09373	CG4012	CG4012	FBgn0023081	; GO:0019538:protein metabolism; GO:0006464:protein modification; GO:0016301:kinase activity; GO:0004702 :receptor signaling protein serine/threonine kinase activity; GO:0007242:intracellular signaling cascade; GO:0016043:cell organization and biogenesis; GO:0030695:GTPase regulator activity; GO:0051246:regulation of protein metabolism; GO:0005083; GO:0008064:regulation of actin polymerization an…
229	0.996088	1	374	CG10089		MKP-like	CG10089	CG10089	FBgn0036369	; GO:0016791 ; GO:0006464:protein modification; GO:0000165:MAPKKK cascade; GO:0007242:intracellular signaling cascade; GO:0019538:protein metabolism; GO:0050875:cellular physiological process; GO:0008138 :protein tyrosine/serine/threonine phosphatase activity; GO:0004857:enzyme inhibitor activity; GO:0003824:catalytic activity; GO:0008138:protein tyrosine/serine/threonine phosphatase activity; GO…
6	0.995393	1	374	ballchen	ballchen	BcDNA:LD09009;CG6386;NHK-1;VRK;ballchen;nucleosomal histone kinase-1	CG6386	CG6386	FBgn0027889	; GO:0019538:protein metabolism; GO:0006464:protein modification; GO:0016043:cell organization and biogenesis; GO:0000166:nucleotide binding; GO:0007001:chromosome organization and biogenesis (sensu Eukaryota); GO:0006468:protein amino acid phosphorylation; GO:0016572:histone phosphorylation; GO:0003824:catalytic activity; GO:0035173:histone kinase activity; GO:0016310:phosphorylation; GO:0006796…
102	0.994582	1	374				no RNA
250	0.971534	1	374	btl	breathless	0844/01;BTL/FGFR2;Btl;CG32134;CG6714;CT20816;D-FGFR;DFGF-R1;DFR2;Dfr-2;DmHD-311;FBgn0000436;FBgn0000654;FBgn0004412;FBgn0004420;FBgn0004600;FBgn0019834;FBgn0022794;FBgn0052134;FBgn0063611;FGF receptor;FGFR1;Fgf-r: Fibroblast-growth-factor-receptor;Tk2;dev;devenir;dtk2;fgf-r;l(3)00208	CG32134	CG32134;CG6714	FBgn0005592	GO:0016477:cell migration; ; GO:0004713 ; GO:0008543:fibroblast growth factor receptor signaling pathway; GO:0016043:cell organization and biogenesis; GO:0005623:cell; GO:0007431:salivary gland development; GO:0016310:phosphorylation; GO:0006793:phosphorus metabolism; GO:0007398:ectoderm development; GO:0007492:endoderm development; GO:0004674:protein serine/threonine kinase activity; GO:0004888:…
230	0.971253	1	374	ald	altered disjunction	CG7643;FBgn0038534;Mps1;TKK;dMps1	CG7643	CG7643	FBgn0000063	; GO:0019538:protein metabolism; GO:0006464:protein modification; GO:0016301:kinase activity; GO:0051327:M phase of meiotic cell cycle; GO:0000166:nucleotide binding; GO:0030554:adenyl nucleotide binding; GO:0007049:cell cycle; GO:0006468:protein amino acid phosphorylation; GO:0003824:catalytic activity; GO:0016310:phosphorylation; GO:0016740:transferase activity; GO:0006793:phosphorus metabolism…
357	0.966794	1	374	lic	licorne	CG12244;D-MKK3;DMEK3;DMKK3;DMKK3/lic;Drosophila MAP kinase kinase 3;FBgn0024952;FBgn0027251;MEK-kinase 3;MEK3/MKK3;Mek3;Mpk3;l(1)G0252;p38;p38MAPKK	CG12244	CG12244	FBgn0015763	GO:0007292:female gamete generation; GO:0019538:protein metabolism; GO:0006464:protein modification; GO:0004702 :receptor signaling protein serine/threonine kinase activity; GO:0007242:intracellular signaling cascade; ; GO:0005057:receptor signaling protein activity; GO:0000166:nucleotide binding; GO:0016772:transferase activity, transferring phosphorus-containing groups; GO:0000187:activation of…
205	0.963322	1	374	Caki	Calcium/calmodulin-dependent protein kinase	CG13412;CG13413;CG6703;CMG/CASK;CamGUK;FBgn0015923;FBgn0038904;caki;calmodulin-dependent kinase;cmg	CG6703	CG13412;CG13413;CG6703	FBgn0013759	; GO:0046907:intracellular transport; GO:0048489:synaptic vesicle transport; GO:0008344:adult locomotory behavior; GO:0016310:phosphorylation; GO:0006793:phosphorus metabolism; GO:0008152:metabolism; GO:0016043:cell organization and biogenesis; GO:0007268:synaptic transmission; GO:0005941:unlocalized protein complex; GO:0051234:establishment of localization; GO:0044260:cellular macromolecule meta…
290	0.960187	1	374	CG6114		SNF1-related	CG6114	CG6114	FBgn0036544	; GO:0019538:protein metabolism; GO:0006464:protein modification; GO:0004702 :receptor signaling protein serine/threonine kinase activity; GO:0004713 ; GO:0005057:receptor signaling protein activity; GO:0000166:nucleotide binding; GO:0006468:protein amino acid phosphorylation; GO:0007242:intracellular signaling cascade; GO:0003824:catalytic activity; GO:0004702 ; GO:0016310:phosphorylation; GO:00…
307	0.943988	1	374	CG1344		BcDNA:LD22679	CG1344	CG1344	FBgn0027507	; GO:0019538:protein metabolism; GO:0006464:protein modification; GO:0016301:kinase activity; GO:0030554:adenyl nucleotide binding; GO:0000166:nucleotide binding; GO:0050875:cellular physiological process; GO:0003824:catalytic activity; GO:0016310:phosphorylation; GO:0016740:transferase activity; GO:0006793:phosphorus metabolism; GO:0008152:metabolism; GO:0044238:primary metabolism; GO:0006796:ph…
236	0.942747	1	374	CG6800		AC014407;CDK7-like;FBgn0043015	CG6800	CG6800	FBgn0038902	; GO:0019538:protein metabolism; GO:0006464:protein modification; GO:0016301:kinase activity; GO:0004702 :receptor signaling protein serine/threonine kinase activity; GO:0005057:receptor signaling protein activity; GO:0000166:nucleotide binding; GO:0006468:protein amino acid phosphorylation; GO:0003824:catalytic activity; GO:0004702 ; GO:0004693 ; GO:0016310:phosphorylation; GO:0006796:phosphate …
203	0.938395	1	374	Pkg21D	cGMP-dependent protein kinase 21D	CG3324;DG1;PKG;PKG 21D;Pkg1;cGMP	CG3324	CG3324	FBgn0000442	; GO:0019538:protein metabolism; GO:0006464:protein modification; GO:0004702 :receptor signaling protein serine/threonine kinase activity; GO:0007242:intracellular signaling cascade; GO:0030553:3`,5`-cGMP binding; GO:0005057:receptor signaling protein activity; GO:0000166:nucleotide binding; GO:0006468:protein amino acid phosphorylation; GO:0043234:protein complex; GO:0030234:enzyme regulator act…
183	0.937032	1	374	CG1227		MPSK/PSK	CG1227	CG1227	FBgn0037491	; GO:0019538:protein metabolism; GO:0006464:protein modification; GO:0004702 :receptor signaling protein serine/threonine kinase activity; GO:0005057:receptor signaling protein activity; GO:0000166:nucleotide binding; GO:0006468:protein amino acid phosphorylation; GO:0008283:cell proliferation; GO:0003824:catalytic activity; GO:0004702 ; GO:0016310:phosphorylation; GO:0006796:phosphate metabolism…
137	0.931904	1	374				no RNA
231	0.926628	1	374	sax	saxophone	Bkr43E;Brk43E;CG1891;STK-B;Sax	CG1891	CG1891	FBgn0003317	GO:0007292:female gamete generation; ; GO:0016301:kinase activity; GO:0005488:binding; GO:0007350:blastoderm segmentation; GO:0016310:phosphorylation; GO:0007456:eye morphogenesis (sensu Endopterygota); GO:0051244:regulation of cellular physiological process; GO:0006793:phosphorus metabolism; GO:0008152:metabolism; GO:0004674:protein serine/threonine kinase activity; GO:0005024:transforming growt…
164	0.923515	1	374				no RNA
126	0.918087	1	374				no RNA
355	0.917092	1	374	PpD3	Protein phosphatase D3	CG8402;D3;DmPP5;FBgn0010250;FBgn0023176;FBgn0037740;PP5 85E;Pp5-85E;protein phosphatase from PCR fragment D3	CG8402	CG8402	FBgn0005777	; GO:0019538:protein metabolism; GO:0006464:protein modification; GO:0043231:intracellular membrane-bound organelle; GO:0050875:cellular physiological process; GO:0016791:phosphoric monoester hydrolase activity; GO:0003824:catalytic activity; GO:0042578:phosphoric ester hydrolase activity; GO:0006793:phosphorus metabolism; GO:0008152:metabolism; GO:0005737:cytoplasm; GO:0044238:primary metabolism…
80	0.914863	1	374	CG4523		BEST:GH23468;FBgn0046284	CG4523	CG4523	FBgn0029891	; GO:0019538:protein metabolism; GO:0006464:protein modification; GO:0016301:kinase activity; GO:0030554:adenyl nucleotide binding; GO:0000166:nucleotide binding; GO:0006468:protein amino acid phosphorylation; GO:0003824:catalytic activity; GO:0016310:phosphorylation; GO:0006796:phosphate metabolism; GO:0006793:phosphorus metabolism; GO:0008152:metabolism; GO:0044238:primary metabolism; GO:000467…
320	0.913751	1	374	Pten		CG5671;DPTEN;FBgn0032201;PTEN3	CG5671	CG5671	FBgn0026379	GO:0007425:tracheal cell fate determination (sensu Insecta); GO:0009605:response to external stimulus; GO:0008219:cell death; ; GO:0016043:cell organization and biogenesis; GO:0009888:tissue development; GO:0008138:protein tyrosine/serine/threonine phosphatase activity; GO:0003779; GO:0006793:phosphorus metabolism; GO:0008152:metabolism; GO:0043118:negative regulation of physiological process; GO…
13	0.913633	1	374	CG14211		MKP-like	CG14211	CG14211	FBgn0031044	; GO:0019538:protein metabolism; GO:0006464:protein modification; GO:0000165:MAPKKK cascade; GO:0007242:intracellular signaling cascade; GO:0051234:establishment of localization; GO:0015980:energy derivation by oxidation of organic compounds; GO:0042578:phosphoric ester hydrolase activity; GO:0006091:generation of precursor metabolites and energy; GO:0050875:cellular physiological process; GO:000…
257	0.913545	1	374	gish	gilgamesh	CG6963;CKI-related;CKI[gamma];CKIg-like;FBgn0038411;Hrr25;gilgamesh;ms(3)89B	CG6963	CG6963	FBgn0011253	GO:0016477:cell migration; GO:0019538:protein metabolism; GO:0006464:protein modification; GO:0004702 :receptor signaling protein serine/threonine kinase activity; GO:0007242:intracellular signaling cascade; ; GO:0005057:receptor signaling protein activity; GO:0000166:nucleotide binding; GO:0016772:transferase activity, transferring phosphorus-containing groups; GO:0048232:male gamete generation;…
287	0.910601	1	374	htl	heartless	CG7223;CT22273;CT39172;DFGF-R1;DFGF-R2;DFR-1;DFR1;DFR1/DFGF-R2;DPR3;DTRK(FR1);DmHD-38;EMS2;FBgn0004599;FBgn0022791;FGF receptor;FGFR;FGFR2;FR1: Fragment 1;Fibroblast growth factor receptor 1;Fr1: Fibroblast growth factor receptor 1;HTL/FGFR1;Htl;Tk1;dtk1;fibroblast growth factor receptor;heartless;i100;i150;i79;j372	CG7223	CG7223	FBgn0010389	GO:0016477:cell migration; ; GO:0004713 :protein-tyrosine kinase activity; GO:0008543:fibroblast growth factor receptor signaling pathway; GO:0016043:cell organization and biogenesis; GO:0048332:mesoderm morphogenesis; GO:0007431:salivary gland development; GO:0016310:phosphorylation; GO:0010002:cardioblast differentiation; GO:0005488:binding; GO:0006793:phosphorus metabolism; GO:0007398:ectoderm…
57	0.90586	1	374	bsk	basket	CG5680;D-JNK;D-junk;DBSK/JNK;DJNK;DJNK/bsk;FBgn0015248;FBgn0032199;JNK/SAPK;Jun N-terminal kinase;Jun kinase;Jun-kinase;Junk;SAPKa;basket	CG5680	CG5680	FBgn0000229	GO:0004707:MAP kinase activity; GO:0007292:female gamete generation; GO:0009605:response to external stimulus; ; GO:0002009:morphogenesis of an epithelium; GO:0007306:insect chorion formation; GO:0016310:phosphorylation; GO:0006793:phosphorus metabolism; GO:0008152:metabolism; GO:0016043:cell organization and biogenesis; GO:0007258:JUN phosphorylation; GO:0004674:protein serine/threonine kinase a…
309	0.903942	1	374	wts	warts	CG12072;Dlats;FBgn0013549;LATS;WTS/LATS;Warts;dmLATS;l(3)100Aa;large tumor suppressor;lats: large tumor suppressor;lts;miracle-gro;warts/lats	CG12072	CG12072	FBgn0011739	; GO:0016043:cell organization and biogenesis; GO:0016310:phosphorylation; GO:0007456:eye morphogenesis (sensu Endopterygota); GO:0006793:phosphorus metabolism; GO:0008152:metabolism; GO:0051093:negative regulation of development; GO:0008285:negative regulation of cell proliferation; GO:0004674:protein serine/threonine kinase activity; GO:0000278:mitotic cell cycle; GO:0016773:phosphotransferase …
122	0.903104	1	374				no RNA
83	0.896567	1	374	Plkk1	Polo kinase kinase 1	CG4527;DPlkk1;Polo kinase kinase 1;SLK;slik	CG4527	CG4527	FBgn0035001	; GO:0019538:protein metabolism; GO:0006464:protein modification; GO:0004702 :receptor signaling protein serine/threonine kinase activity; GO:0007242:intracellular signaling cascade; GO:0005057:receptor signaling protein activity; GO:0000166:nucleotide binding; GO:0051242:positive regulation of cellular physiological process; GO:0012502:induction of programmed cell death; GO:0042801:polo kinase k…
21	0.896025	1	374	fs(1)h	female sterile (1) homoeotic	CG2252;FBgn0000809;FBgn0001447;FBgn0025246;FBgn0025884;FBgn0040137;FBgn0040199;N72;anon-EST:Liang-1.81;anon-EST:fe1G2;anon-fast-evolving-1G2;clone 1.81;fs(1)1456;fs(1)26/26A;fs(1)M16;fs(1)R10.4;fsh;fst(1)h;l(1)7Da;l(1)G0093;l(1)G0495;rancor;rnc	CG2252	CG2252	FBgn0004656	; GO:0007276:gametogenesis; GO:0000165:MAPKKK cascade; GO:0007242:intracellular signaling cascade; GO:0016043:cell organization and biogenesis; GO:0050789:regulation of biological process; GO:0007001:chromosome organization and biogenesis (sensu Eukaryota); GO:0048232:male gamete generation; GO:0006366:transcription from RNA polymerase II promoter; GO:0050875:cellular physiological process; GO:00…
267	0.890832	1	374	Pkc[delta]	Protein kinase C delta	CG10524;PKCd;Pkcdelta;Protein kinase C delta;protein kinase C	CG10524	CG10524	FBgn0030387	; GO:0019538:protein metabolism; GO:0006464:protein modification; GO:0004702 :receptor signaling protein serine/threonine kinase activity; GO:0007242:intracellular signaling cascade; GO:0005057:receptor signaling protein activity; GO:0000166:nucleotide binding; GO:0006468:protein amino acid phosphorylation; GO:0019992:diacylglycerol binding; GO:0003824:catalytic activity; GO:0000165:MAPKKK cascad…
118	0.887884	1	374				no RNA
247	0.887356	1	374	Smg1		CG32743;CG4549;CG4555;FBgn0026002;FBgn0029908;FBgn0029910;FRAP-related;SMG1;anon-EST:Liang-1.24;clone 1.24	CG4549	CG32743;CG4549;CG4555	FBgn0052743	; GO:0019538:protein metabolism; GO:0006464:protein modification; GO:0016301:kinase activity; GO:0004702 :receptor signaling protein serine/threonine kinase activity; GO:0007242:intracellular signaling cascade; GO:0005057:receptor signaling protein activity; GO:0000166:nucleotide binding; GO:0006468:protein amino acid phosphorylation; GO:0016071:mRNA metabolism; GO:0003824:catalytic activity; GO:…
34	0.886279	1	374	CG12169		PP2C	CG12169	CG12169	FBgn0035143	; GO:0019538:protein metabolism; GO:0006464:protein modification; GO:0000165:MAPKKK cascade; GO:0007242:intracellular signaling cascade; GO:0050875:cellular physiological process; GO:0016791:phosphoric monoester hydrolase activity; GO:0043234:protein complex; GO:0003824:catalytic activity; GO:0000287:magnesium ion binding; GO:0042578:phosphoric ester hydrolase activity; GO:0006793:phosphorus meta…
312	0.880524	1	374	Pp4-19C	Protein phosphatase 19C	CG1459;CG1596;CG18339;CG32505;FBgn0005784;FBgn0031112;FBgn0031113;FBgn0042229;FBgn0052505;PP4;PP4 19C;PPX;Protein phosphatase X	CG32505	CG1459;CG1596;CG18339;CG32505	FBgn0023177	; GO:0019538:protein metabolism; GO:0006464:protein modification; GO:0000922:spindle pole; GO:0016043:cell organization and biogenesis; GO:0043232:intracellular non-membrane-bound organelle; GO:0042578:phosphoric ester hydrolase activity; GO:0007017:microtubule-based process; GO:0050875:cellular physiological process; GO:0016791:phosphoric monoester hydrolase activity; GO:0043228:non-membrane-bou…
175	0.877511	1	374				no RNA
14	0.876948	1	374	Pka-C1	cAMP-dependent protein kinase 1	6353;C: Group C;CG4379;CdkA;DC0;Dcpk;FBgn0010695;PKA;PKA Cl;PKAc;PKAcA;Pka-C;dPKA;dco;l(2)01272;l(2)s4402;pka-C1;protein kinase A	CG4379	CG4379	FBgn0000273	GO:0045475:locomotor rhythm; GO:0009605:response to external stimulus; ; GO:0016043:cell organization and biogenesis; GO:0007452:imaginal disc metamorphosis; GO:0051090:regulation of transcription factor activity; GO:0048113:pole plasm assembly (sensu Insecta); GO:0008359:regulation of bicoid mRNA localization; GO:0007456:eye morphogenesis (sensu Endopterygota); GO:0006793:phosphorus metabolism; …
63	0.873627	1	374	MAPk-Ak2	MAP kinase activated protein-kinase-2	CG3086;DmMAPKAPK-2;FBgn0029802;MAP kinase activated protein kinase-2	CG3086	CG3086	FBgn0013987	; GO:0019538:protein metabolism; GO:0006464:protein modification; GO:0000165:MAPKKK cascade; GO:0007242:intracellular signaling cascade; GO:0006950:response to stress; GO:0000166:nucleotide binding; GO:0009653:morphogenesis; GO:0006468:protein amino acid phosphorylation; GO:0000902:cellular morphogenesis; GO:0003824:catalytic activity; GO:0007155:cell adhesion; GO:0004702 ; GO:0016310:phosphoryla…
262	0.864608	1	374	l(1)G0148		CG32742;CG8655;CG8656;CT25076;FBgn0028359;FBgn0029883;FBgn0029884;FBgn0040156;FBgn0052742;l(1)G0149;l(1)G0461	CG8655	CG32742;CG8655;CG8656	FBgn0028360	; GO:0019538:protein metabolism; GO:0006464:protein modification; GO:0004702 :receptor signaling protein serine/threonine kinase activity; GO:0008219:cell death; GO:0005057:receptor signaling protein activity; GO:0035071:salivary gland cell autophagic cell death; GO:0000166:nucleotide binding; GO:0035071:salivary gland cell death; GO:0006468:protein amino acid phosphorylation; GO:0003824:catalyti…
140	0.862674	1	374				no RNA
286	0.861348	1	374	wit	wishful thinking	1262/15;ALK3/BMPRII;CG10776;FBgn0014282;FBgn0015807;FBgn0027362;FBgn0027993;FBgn0035493;SE20;STK-D;Serine/threonine kinase-D;l(3)64Aa;l(3)S126215;l(3)SH12;wishful thinking	CG10776	CG10776	FBgn0024179	; GO:0019538:protein metabolism; GO:0006464:protein modification; GO:0004872:receptor activity; GO:0005057:receptor signaling protein activity; GO:0007517:muscle development; GO:0016301:kinase activity; GO:0009653:morphogenesis; GO:0006468:protein amino acid phosphorylation; GO:0016740:transferase activity; GO:0007274:neuromuscular synaptic transmission; GO:0004674:protein serine/threonine kinase…
364	0.850226	1	374	Cdk8	Cyclin-dependent kinase 8	CDK8;CG10572;Cyclin-dependent kinase 8;DmCdk8;dTRAP56;p58	CG10572	CG10572	FBgn0015618	; GO:0019538:protein metabolism; GO:0006464:protein modification; GO:0000082:G1/S transition of mitotic cell cycle; GO:0005057:receptor signaling protein activity; GO:0000166:nucleotide binding; GO:0051325:interphase; GO:0006367:transcription initiation from RNA polymerase II promoter; GO:0006366:transcription from RNA polymerase II promoter; GO:0006468:protein amino acid phosphorylation; GO:0043…
353	0.849024	1	374	Pitslre		CG4268;FBgn0013968;Galactosyltransferase-associated kinase-like;Gat-like;Gat: Gat-like;Gta;PITSLRE;group 3	CG4268	CG4268	FBgn0016696	; GO:0019538:protein metabolism; GO:0006464:protein modification; GO:0004702 :receptor signaling protein serine/threonine kinase activity; GO:0009987:cellular process; GO:0016043:cell organization and biogenesis; GO:0000166:nucleotide binding; GO:0016772:transferase activity, transferring phosphorus-containing groups; GO:0009653:morphogenesis; GO:0043231:intracellular membrane-bound organelle; GO…
15	0.847107	1	374	Akt1		AKT/PKB;Akt;CG4006;D-Akt;DAKT1/PKB;DPKB;DRAC-PK;DRAC-PK66; DRAC-PK85;Dakt1;FBgn0010837;FBgn0013324;FBgn0017365;PKB/AKT;PKB/dAKT;RacPK;Related to PKA to PKC protein kinases;dAkt;dAkt/PKB;l(3)04226;l(3)89Bq;related to the A and C kinases	CG4006	CG4006	FBgn0010379	; GO:0008219:cell death; GO:0016043:cell organization and biogenesis; GO:0004713 :protein-tyrosine kinase activity; GO:0016310:phosphorylation; GO:0046907:intracellular transport; GO:0006793:phosphorus metabolism; GO:0008152:metabolism; GO:0043118:negative regulation of physiological process; GO:0040014:regulation of body size; GO:0004674:protein serine/threonine kinase activity; GO:0051234:estab…
37	0.840245	1	374	CG10493		CT29458;PP2C	CG10493	CG10493	FBgn0032749	; GO:0019538:protein metabolism; GO:0006464:protein modification; GO:0016301:kinase activity; GO:0004675 ; GO:0050896:response to stimulus; GO:0050875:cellular physiological process; GO:0016791:phosphoric monoester hydrolase activity; GO:0003824:catalytic activity; GO:0007155:cell adhesion; GO:0008372:cellular component unknown; GO:0004888:transmembrane receptor activity; GO:0042578:phosphoric es…
280	0.827955	1	374	CG11533		CK I;CKI-like	CG11533	CG11533	FBgn0039908	; GO:0019538:protein metabolism; GO:0006464:protein modification; GO:0004702 :receptor signaling protein serine/threonine kinase activity; GO:0007242:intracellular signaling cascade; GO:0005057:receptor signaling protein activity; GO:0000166:nucleotide binding; GO:0004680:casein kinase activity; GO:0006468:protein amino acid phosphorylation; GO:0004681 :casein kinase I activity; GO:0003824:cataly…
368	0.827663	1	374	trc	tricornered	0669/17;CG8637;FBgn0014866;FBgn0028111;Ndr;Nuclear Dbf2-related protein kinase;dmTRC;l(3)S066917;trc;tricorner	CG8637	CG8637	FBgn0003744	; GO:0019538:protein metabolism; GO:0006464:protein modification; GO:0004702 :receptor signaling protein serine/threonine kinase activity; GO:0007242:intracellular signaling cascade; GO:0009987:cellular process; GO:0016043:cell organization and biogenesis; GO:0000166:nucleotide binding; GO:0007452:imaginal disc metamorphosis; GO:0016772:transferase activity, transferring phosphorus-containing gro…
298	0.811399	1	374	Pk61C	Protein kinase 61C	CG1201;CG1210;Dstpk61;FBgn0035098;PDK;PDK-1;PDK1;Phosphoinositide dependent kinase 1;dPDK-1;dPDK1;serine/threonine protein kinase.	CG1210	CG1201;CG1210	FBgn0020386	GO:0007292:female gamete generation; ; GO:0008219:cell death; GO:0016043:cell organization and biogenesis; GO:0048232:male gamete generation; GO:0016310:phosphorylation; GO:0006793:phosphorus metabolism; GO:0015980:energy derivation by oxidation of organic compounds; GO:0043118:negative regulation of physiological process; GO:0004674:protein serine/threonine kinase activity; GO:0051234:establishm…
186	0.811021	1	374	tlk	Tousled-like kinase	BcDNA:GH07910;CG2829;CG32782;CG33219;FBgn0028489;FBgn0052782;FBgn0053219;Tousled-like kinase;l(1)G0054	CG2829	CG2829;CG32782;CG33219	FBgn0026698	; GO:0019538:protein metabolism; GO:0006464:protein modification; GO:0004702 :receptor signaling protein serine/threonine kinase activity; GO:0007242:intracellular signaling cascade; GO:0009987:cellular process; GO:0016043:cell organization and biogenesis; GO:0000166:nucleotide binding; GO:0007001:chromosome organization and biogenesis (sensu Eukaryota); GO:0009653:morphogenesis; GO:0043283:biopo…
71	0.802434	1	374	KP78a		CG6715;FBgn0022392;KP78A	CG6715	CG6715	FBgn0026064	; GO:0019538:protein metabolism; GO:0006464:protein modification; GO:0004702 :receptor signaling protein serine/threonine kinase activity; GO:0004713 ; GO:0016043:cell organization and biogenesis; GO:0000166:nucleotide binding; GO:0007010:cytoskeleton organization and biogenesis; GO:0006468:protein amino acid phosphorylation; GO:0019953:sexual reproduction; GO:0003824:catalytic activity; GO:00047…
304	0.799045	1	374	CG1776		MLCK-like	CG1776	CG1776	FBgn0033441	; GO:0019538:protein metabolism; GO:0006464:protein modification; GO:0005200; GO:0004702 :receptor signaling protein serine/threonine kinase activity; GO:0004713 :protein-tyrosine kinase activity; GO:0016043:cell organization and biogenesis; GO:0000166:nucleotide binding; GO:0051242:positive regulation of cellular physiological process; GO:0012502:induction of programmed cell death; GO:0008219:ce…
124	0.780869	1	374				no RNA
245	0.777987	1	374	JIL-1		2Ab17;CG6297;JIL;JIL1;Jil-1;MSK	CG6297	CG6297	FBgn0020412	GO:0007292:female gamete generation; GO:0019538:protein metabolism; GO:0006464:protein modification; GO:0000165:MAPKKK cascade; GO:0007242:intracellular signaling cascade; ; GO:0016043:cell organization and biogenesis; GO:0000166:nucleotide binding; GO:0043232:intracellular non-membrane-bound organelle; GO:0007001:chromosome organization and biogenesis (sensu Eukaryota); GO:0004871:signal transdu…
264	0.775746	1	374	CaMKI	Calcium/calmodulin-dependent protein kinase I	CG1495;Calcium/calmodulin-dependent protein kinase;calmodulin-dependent kinase;camKI;dCKI	CG1495	CG1495	FBgn0016126	; GO:0019538:protein metabolism; GO:0006464:protein modification; GO:0007242:intracellular signaling cascade; GO:0005057:receptor signaling protein activity; GO:0000166:nucleotide binding; GO:0016772:transferase activity, transferring phosphorus-containing groups; GO:0006468:protein amino acid phosphorylation; GO:0007268:synaptic transmission; GO:0003824:catalytic activity; GO:0004684:calmodulin-…
187	0.766557	1	374	wee	wee	CG4488;Dwee;Dwee1;FBgn0010519;Wee;Wee 1;Wee1	CG4488	CG4488	FBgn0011737	; GO:0019538:protein metabolism; GO:0006464:protein modification; GO:0004713 :protein-tyrosine kinase activity; GO:0030554:adenyl nucleotide binding; GO:0000166:nucleotide binding; GO:0016772:transferase activity, transferring phosphorus-containing groups; GO:0043231:intracellular membrane-bound organelle; GO:0006468:protein amino acid phosphorylation; GO:0003824:catalytic activity; GO:0009790:em…
109	0.765293	1	374				no RNA
177	0.761355	1	374				no RNA
180	0.759834	1	374	hep	hemipterous	CG2190;CG4353;DHEP/MKK7;DMKK7;FBgn0013490;FBgn0029076;FBgn0030446;FBgn0040188;JNKK;hem;hp;l(1)7P1;l(1)G0107;l(1)G0208	CG4353	CG2190;CG4353	FBgn0010303	GO:0007292:female gamete generation; GO:0016477:cell migration; ; GO:0002009:morphogenesis of an epithelium; GO:0006366:transcription from RNA polymerase II promoter; GO:0006357:regulation of transcription from RNA polymerase II promoter; GO:0007306:insect chorion formation; GO:0016310:phosphorylation; GO:0006793:phosphorus metabolism; GO:0008152:metabolism; GO:0016043:cell organization and bioge…
72	0.751381	1	374	CG4629			CG4629	CG4629	FBgn0031299	; GO:0019538:protein metabolism; GO:0006464:protein modification; GO:0004702 :receptor signaling protein serine/threonine kinase activity; GO:0007242:intracellular signaling cascade; GO:0016043:cell organization and biogenesis; GO:0000166:nucleotide binding; GO:0009653:morphogenesis; GO:0007010:cytoskeleton organization and biogenesis; GO:0006468:protein amino acid phosphorylation; GO:0000902:cel…
201	0.738221	1	374	CG7378		BcDNA:RH25447;FBgn0063661;MKP-like	CG7378	CG7378	FBgn0030976	; GO:0019538:protein metabolism; GO:0006464:protein modification; GO:0050875:cellular physiological process; GO:0008138 :protein tyrosine/serine/threonine phosphatase activity; GO:0003824:catalytic activity; GO:0008138:protein tyrosine/serine/threonine phosphatase activity; GO:0042578:phosphoric ester hydrolase activity; GO:0006793:phosphorus metabolism; GO:0008152:metabolism; GO:0044238:primary …
4	0.736679	1	374	Bub1		31/13;BcDNA:LD23835;BubR1;CG7838;DmBUB1;FBgn0022226;bub1;dBUB1;l(2)k03113;l(2)k06109	CG7838	CG7838	FBgn0025458	; GO:0019538:protein metabolism; GO:0006464:protein modification; GO:0004702 :receptor signaling protein serine/threonine kinase activity; GO:0005057:receptor signaling protein activity; GO:0000777:condensed chromosome kinetochore; GO:0000166:nucleotide binding; GO:0043232:intracellular non-membrane-bound organelle; GO:0000776:kinetochore; GO:0007049:cell cycle; GO:0006468:protein amino acid phos…
67	0.735422	1	374	CkI[alpha]	Casein kinase I[alpha]	CG2028;CK I;CK1;CK1[alpha];CK1a;CK1alpha;CKI;CKI[alpha];CKIa;Casein kinase 1;CkIalpha;FBgn0029043;casein kinase I;dmCK1;dmckI;l(1)G0492	CG2028	CG2028	FBgn0015024	; GO:0019538:protein metabolism; GO:0006464:protein modification; GO:0006974:response to DNA damage stimulus; GO:0030162:regulation of proteolysis and peptidolysis; GO:0006950:response to stress; GO:0000166:nucleotide binding; GO:0016772:transferase activity, transferring phosphorus-containing groups; GO:0004681:casein kinase I activity; GO:0004680:casein kinase activity; GO:0006281:DNA repair; G…
29	0.720865	1	374	CG7125		PKCm	CG7125	CG7125	FBgn0038603	; GO:0019538:protein metabolism; GO:0006464:protein modification; GO:0016301:kinase activity; GO:0007242:intracellular signaling cascade; GO:0030554:adenyl nucleotide binding; GO:0000166:nucleotide binding; GO:0006468:protein amino acid phosphorylation; GO:0019992:diacylglycerol binding; GO:0003824:catalytic activity; GO:0016310:phosphorylation; GO:0004713:protein-tyrosine kinase activity; GO:001…
9	0.719768	1	374	CG15690			CG15690	CG15690	FBgn0038825
76	0.70616	1	374	CG11660			CG11660	CG11660	FBgn0036187	; GO:0019538:protein metabolism; GO:0006464:protein modification; GO:0016301:kinase activity; GO:0004713 :protein-tyrosine kinase activity; GO:0030554:adenyl nucleotide binding; GO:0000166:nucleotide binding; GO:0050875:cellular physiological process; GO:0003824:catalytic activity; GO:0016310:phosphorylation; GO:0004713:protein-tyrosine kinase activity; GO:0016740:transferase activity; GO:0006793…
16	0.632502	1	374	trbl	tribbles	CG5408;FBgn0036983;tribbles	CG5408	CG5408	FBgn0028978	; GO:0019538:protein metabolism; GO:0006464:protein modification; GO:0004702 :receptor signaling protein serine/threonine kinase activity; GO:0009987:cellular process; GO:0005057:receptor signaling protein activity; GO:0000166:nucleotide binding; GO:0045786:negative regulation of cell cycle; GO:0007154:cell communication; GO:0045839:negative regulation of mitosis; GO:0003824:catalytic activity; G…
330	0.624149	1	374	Cdk9	Cyclin-dependent kinase 9	CDK9;CG5179;Cyclin-dependent kinase9 2.7;P-TEF;P-TEFb;PTefb;Positive transcription elongation factor b, small subunit;p43 PITALRE;positive transcription elongation factor b	CG5179	CG5179	FBgn0019949	; GO:0009605:response to external stimulus; GO:0016043:cell organization and biogenesis; GO:0006366:transcription from RNA polymerase II promoter; GO:0016310:phosphorylation; GO:0006793:phosphorus metabolism; GO:0008152:metabolism; GO:0004674:protein serine/threonine kinase activity; GO:0000278:mitotic cell cycle; GO:0009266:response to temperature; GO:0044238:primary metabolism; GO:0008024:trans…
274	0.618717	1	374	cdc2	cdc2	CDC2;CDCDm;CDK1/CDC2;CG5363;Cdc2 kinase;Dcdc2;Dm cdc2;DmCdk1;Dmcdc2;cdc2Dm;cdk1;group 4;l(2)31Eh	CG5363	CG5363	FBgn0004106	; GO:0016301:kinase activity; GO:0051327:M phase of meiotic cell cycle; GO:0048232:male gamete generation; GO:0006366:transcription from RNA polymerase II promoter; GO:0016310:phosphorylation; GO:0016740:transferase activity; GO:0006793:phosphorus metabolism; GO:0008152:metabolism; GO:0048151:hyperphosphorylation; GO:0004674:protein serine/threonine kinase activity; GO:0000278:mitotic cell cycle;…
371	0.567722	1	374	CG4733		PR-72;dPR72	CG4733	CG4733	FBgn0038744	; GO:0006810:transport; GO:0015276:ligand-gated ion channel activity; GO:0051179:localization; GO:0050875:cellular physiological process; GO:0008601:protein phosphatase type 2A regulator activity; GO:0005623:cell; GO:0008601; GO:0046872:metal ion binding; GO:0015267:channel or pore class transporter activity; GO:0005509:calcium ion binding; GO:0043169:cation binding; GO:0005509; GO:0051234:establ…
55	0.548114	1	374	Nek2		CG17256;DmNek2;NEK2	CG17256	CG17256	FBgn0029970	; GO:0019538:protein metabolism; GO:0006464:protein modification; GO:0000922:spindle pole; GO:0007242:intracellular signaling cascade; GO:0005057:receptor signaling protein activity; GO:0000166:nucleotide binding; GO:0043232:intracellular non-membrane-bound organelle; GO:0015630:microtubule cytoskeleton; GO:0006468:protein amino acid phosphorylation; GO:0043228:non-membrane-bound organelle; GO:00…
282	0.522671	1	374	CG5790		CDC 7-related	CG5790	CG5790	FBgn0032677	; GO:0019538:protein metabolism; GO:0006464:protein modification; GO:0004702 :receptor signaling protein serine/threonine kinase activity; GO:0016043:cell organization and biogenesis; GO:0000166:nucleotide binding; GO:0006468:protein amino acid phosphorylation; GO:0000902:cellular morphogenesis; GO:0003824:catalytic activity; GO:0004702 ; GO:0016310:phosphorylation; GO:0006796:phosphate metabolis…
261	0.338428	1	374	stg	string	0224/06;0245/03;0439/22;0730/13;0896/05;0967/05;0980/06;1083/13;1089/08;1143/02;5473;CG1395;CG5462;Cdc25String;Cdc25stg;EP1213;FBgn0011019;FBgn0011315;FBgn0011317;FBgn0011354;FBgn0011428;FBgn0043376;S(rux)3A;SY3-4;String/Cdc25;Suppressor of rux 3A;anon-EST:Liang-2.21;cdc25;clone 2.21;l(3)01235;l(3)j10B9;l(3)j1D3;l(3)j1E3;l(3)j3D1;l(3)s2213;stgcdc25;string	CG1395	CG1395;CG5462	FBgn0003525	; GO:0019538:protein metabolism; GO:0000086:G2/M transition of mitotic cell cycle; GO:0043232:intracellular non-membrane-bound organelle; GO:0016043:cell organization and biogenesis; GO:0007067:mitosis; GO:0051325:interphase; GO:0004725 ; GO:0006464:protein modification; GO:0007498:mesoderm development; GO:0043231:intracellular membrane-bound organelle; GO:0050875:cellular physiological process; …

## Sheet: Telophase-2
List of all genes tested, in order of confidence of TELOPHASE nuclei-enrichment based on the top TWO experiments for each gene.
group number (our own internal reference)	Mean enrichments in the top two most significantly enriched samples	2nd smallest p value	2nd smallest p value, adjusted for 374 tests	symbol	name	Synonyms	CG number	CGs from FLIGHT	FBgn	GO terms (FLIGHT + Flybase)
92	5.82269	9.91e-13	3.70634e-10	CG8878		BcDNA:LD23371;VRK	CG8878	CG8878	FBgn0027504	; GO:0019538:protein metabolism; GO:0006464:protein modification; GO:0016301:kinase activity; GO:0030554:adenyl nucleotide binding; GO:0000166:nucleotide binding; GO:0006468:protein amino acid phosphorylation; GO:0003824:catalytic activity; GO:0016310:phosphorylation; GO:0006796:phosphate metabolism; GO:0006793:phosphorus metabolism; GO:0008152:metabolism; GO:0044238:primary metabolism; GO:000467…
67	4.05425	5.49624e-07	0.000205559	CkI[alpha]	Casein kinase I[alpha]	CG2028;CK I;CK1;CK1[alpha];CK1a;CK1alpha;CKI;CKI[alpha];CKIa;Casein kinase 1;CkIalpha;FBgn0029043;casein kinase I;dmCK1;dmckI;l(1)G0492	CG2028	CG2028	FBgn0015024	; GO:0019538:protein metabolism; GO:0006464:protein modification; GO:0006974:response to DNA damage stimulus; GO:0030162:regulation of proteolysis and peptidolysis; GO:0006950:response to stress; GO:0000166:nucleotide binding; GO:0016772:transferase activity, transferring phosphorus-containing groups; GO:0004681:casein kinase I activity; GO:0004680:casein kinase activity; GO:0006281:DNA repair; G…
192	2.58699	0.000586768	0.219451	PpN58A***NOTE: Overly influenced by imaging artifact	Protein phosphatase N at 58A	CG3245;PPN;PPN 58A;Protein phosphatase N at 58A	CG3245	CG3245	FBgn0025573	; GO:0019538:protein metabolism; GO:0006464:protein modification; GO:0043231:intracellular membrane-bound organelle; GO:0050875:cellular physiological process; GO:0016791:phosphoric monoester hydrolase activity; GO:0003824:catalytic activity; GO:0042578:phosphoric ester hydrolase activity; GO:0006793:phosphorus metabolism; GO:0008152:metabolism; GO:0044238:primary metabolism; GO:0006796:phosphate…
49	2.17076	0.0021295	0.796434	CG33519		BEST:HL01080;CG18019;CG18020;CG18021;CG30171;CG30175;CG3901;CT12925;CT40322;CT40326;FBgn0034952;FBgn0034953;FBgn0034954;FBgn0034955;FBgn0040499;FBgn0050171;FBgn0050175;PROJECTIN-like	CG30171	CG18019;CG18020;CG18021;CG30171;CG30175;CG33519;CG3901	FBgn0053519	; GO:0030554:adenyl nucleotide binding; GO:0005488:binding; GO:0005524:ATP binding; GO:0017076:purine nucleotide binding; GO:0000166:nucleotide binding; GO:0005524
30	2.38582	0.00216689	0.810418	Tak1	TGF-[beta] activated kinase 1	CG1388;CG18492;D-tak;D10;DTAK1;DTak;DmTak1;FBgn0031120;FBgn0042230;TAK-1;TGF-[beta] activated kinase 1;TGF-beta activated-kinase 1;Tak 1	CG18492	CG1388;CG18492	FBgn0026323	; GO:0009605:response to external stimulus; GO:0004709:MAP kinase kinase kinase activity; GO:0008219:cell death; GO:0002009:morphogenesis of an epithelium; GO:0007452:imaginal disc metamorphosis; GO:0004713 :protein-tyrosine kinase activity; GO:0000287:magnesium ion binding; GO:0016310:phosphorylation; GO:0007456:eye morphogenesis (sensu Endopterygota); GO:0006793:phosphorus metabolism; GO:000815…
193	2.2763	0.00307307	1.14933	Alk		CG8250;DAlk;DAlk53;FBgn0034146;mili	CG8250	CG8250	FBgn0040505	GO:0004716:receptor signaling protein tyrosine kinase activity; GO:0019538:protein metabolism; GO:0006118:electron transport; GO:0016301:kinase activity; GO:0004713 ; GO:0009987:cellular process; GO:0005057:receptor signaling protein activity; GO:0007517:muscle development; GO:0009653:morphogenesis; GO:0006464:protein modification; GO:0042386:hemocyte differentiation (sensu Arthropoda); GO:000646…
182	2.27474	0.00378084	1.41403	CSN8		CG13383;CG33297;CH8;Dch8;Drosophila COP9 signalosome homolog 8;FBgn0032027;FBgn0053297	CG13383	CG13383;CG33297	FBgn0028835	GO:0000338:protein deneddylation; GO:0008180:signalosome complex; GO:0019781:NEDD8 activating enzyme activity; GO:0007275:development; GO:0030154:cell differentiation; GO:0005634:nucleus
269	4.40705	0.00396109	1.48145	mts	microtubule star	5559;CG7109;ER2-6;FBgn0010514;FBgn0010703;FBgn0031953;MTS/PP2A;PP2A 28D;PP2AC;Pp2A-28D;Pp2A-28D: Protein phosphatase 2A at 28D;dPP2A;l(2)02496;l(2)s5286;phosphatase 2A catalytic subunit	CG7109	CG7109	FBgn0004177	GO:0007292:female gamete generation; GO:0019538:protein metabolism; GO:0006464:protein modification; GO:0048477:oogenesis; ; GO:0016043:cell organization and biogenesis; GO:0050875:cellular physiological process; GO:0009653:morphogenesis; GO:0008287:protein serine/threonine phosphatase complex; GO:0007010:cytoskeleton organization and biogenesis; GO:0009993:oogenesis (sensu Insecta); GO:0000902:c…
296	2.25376	0.00710486	2.65722	CG2577		CKIa-like	CG2577	CG2577	FBgn0030384	; GO:0019538:protein metabolism; GO:0006464:protein modification; GO:0004702 :receptor signaling protein serine/threonine kinase activity; GO:0007242:intracellular signaling cascade; GO:0005057:receptor signaling protein activity; GO:0000166:nucleotide binding; GO:0004680:casein kinase activity; GO:0006468:protein amino acid phosphorylation; GO:0004681 :casein kinase I activity; GO:0003824:cataly…
209	2.12769	0.0072639	2.7167	Pp1-13C	Protein phosphatase 1 at 13C	CG9156;FBgn0030632;PP1 13C;PP13C;PP1[alpha]13C;PP1c;Pp1;Protein phosphatase 1 13C	CG9156	CG9156	FBgn0003132	; GO:0019538:protein metabolism; GO:0006464:protein modification; GO:0000163:protein phosphatase type 1 activity; GO:0050875:cellular physiological process; GO:0016791:phosphoric monoester hydrolase activity; GO:0043234:protein complex; GO:0003824:catalytic activity; GO:0042578:phosphoric ester hydrolase activity; GO:0006793:phosphorus metabolism; GO:0008152:metabolism; GO:0000163; GO:0044238:pri…
81	2.22219	0.00797646	2.98319	CG12069		PKA-like	CG12069	CG12069	FBgn0039796	; GO:0019538:protein metabolism; GO:0006464:protein modification; GO:0004702 :receptor signaling protein serine/threonine kinase activity; GO:0008219:cell death; GO:0005057:receptor signaling protein activity; GO:0000166:nucleotide binding; GO:0006468:protein amino acid phosphorylation; GO:0003824:catalytic activity; GO:0004702 ; GO:0016310:phosphorylation; GO:0007242:intracellular signaling casc…
94	2.19817	0.0115391	4.31563				no RNA
336	4.38205	0.01268	4.74231	PpD5	Protein phosphatase D5	CG10138;D5;FBgn0034682;PP1-like;protein phosphatase from PCR fragment D5	CG10138	CG10138	FBgn0005778	; GO:0019538:protein metabolism; GO:0006464:protein modification; GO:0050875:cellular physiological process; GO:0016791:phosphoric monoester hydrolase activity; GO:0003824:catalytic activity; GO:0042578:phosphoric ester hydrolase activity; GO:0006793:phosphorus metabolism; GO:0008152:metabolism; GO:0044238:primary metabolism; GO:0006796:phosphate metabolism; GO:0016788:hydrolase activity, acting …
59	2.64088	0.0194884	7.28866	Lk6		CG17342;CG6929;FBgn0037945;FBgn0037946;LK6;MESR8;MNK/LK6	CG17342	CG17342;CG6929	FBgn0017581	; GO:0019538:protein metabolism; GO:0006464:protein modification; GO:0000922:spindle pole; GO:0004702 :receptor signaling protein serine/threonine kinase activity; GO:0007242:intracellular signaling cascade; GO:0016043:cell organization and biogenesis; GO:0000166:nucleotide binding; GO:0043232:intracellular non-membrane-bound organelle; GO:0016772:transferase activity, transferring phosphorus-con…
230	2.02962	0.0211611	7.91425	ald	altered disjunction	CG7643;FBgn0038534;Mps1;TKK;dMps1	CG7643	CG7643	FBgn0000063	; GO:0019538:protein metabolism; GO:0006464:protein modification; GO:0016301:kinase activity; GO:0051327:M phase of meiotic cell cycle; GO:0000166:nucleotide binding; GO:0030554:adenyl nucleotide binding; GO:0007049:cell cycle; GO:0006468:protein amino acid phosphorylation; GO:0003824:catalytic activity; GO:0016310:phosphorylation; GO:0016740:transferase activity; GO:0006793:phosphorus metabolism…
199	2.04685	0.0214197	8.01098	Gprk2	G protein-coupled receptor kinase 2	CG17998;FBgn0039847;Gprk-2;gprk2	CG17998	CG17998	FBgn0004834	; GO:0019538:protein metabolism; GO:0006464:protein modification; GO:0004702 :receptor signaling protein serine/threonine kinase activity; GO:0005057:receptor signaling protein activity; GO:0000166:nucleotide binding; GO:0004703:G-protein coupled receptor kinase activity; GO:0006468:protein amino acid phosphorylation; GO:0005623:cell; GO:0003824:catalytic activity; GO:0004702 ; GO:0016310:phospho…
100	2.27132	0.0239362	8.95214				no RNA
314	1.99479	0.0287363	10.7474	CG9222			CG9222	CG9222	FBgn0031784	; GO:0019538:protein metabolism; GO:0006464:protein modification; GO:0004702 :receptor signaling protein serine/threonine kinase activity; GO:0016043:cell organization and biogenesis; GO:0000166:nucleotide binding; GO:0007010:cytoskeleton organization and biogenesis; GO:0006468:protein amino acid phosphorylation; GO:0003824:catalytic activity; GO:0004702 ; GO:0016310:phosphorylation; GO:0004713:p…
324	1.85637	0.0299067	11.1851	dnt	doughnut on 2	CG17559;doughnut	CG17559	CG17559	FBgn0024245	GO:0016477:cell migration; GO:0019538:protein metabolism; GO:0006464:protein modification; GO:0004714 ; GO:0004713 ; ; GO:0030554:adenyl nucleotide binding; GO:0007517:muscle development; GO:0009653:morphogenesis; GO:0006928:cell motility; GO:0006468:protein amino acid phosphorylation; GO:0005623:cell; GO:0009888:histogenesis; GO:0003824:catalytic activity; GO:0016310:phosphorylation; GO:0004713:…
70	2.1939	0.0300421	11.2358	CanA-14F	Calcineurin A at 14F	CG9819;Calcineurin A at 14F;PP2B;canA-14F	CG9819	CG9819	FBgn0030758	; GO:0019538:protein metabolism; GO:0006464:protein modification; GO:0050875:cellular physiological process; GO:0016791:phosphoric monoester hydrolase activity; GO:0003824:catalytic activity; GO:0042578:phosphoric ester hydrolase activity; GO:0006793:phosphorus metabolism; GO:0008152:metabolism; GO:0044238:primary metabolism; GO:0006796:phosphate metabolism; GO:0016788:hydrolase activity, acting …
255	3.03956	0.0316765	11.847	CG7236		AC018104;FBgn0043013;KKIALRE	CG7236	CG7236	FBgn0031730	; GO:0019538:protein metabolism; GO:0006464:protein modification; GO:0004702 :receptor signaling protein serine/threonine kinase activity; GO:0007242:intracellular signaling cascade; GO:0009987:cellular process; GO:0005057:receptor signaling protein activity; GO:0000166:nucleotide binding; GO:0006468:protein amino acid phosphorylation; GO:0003824:catalytic activity; GO:0004702 ; GO:0004693 ; GO:0…
74	2.05977	0.0337917	12.6381	Taf1	TBP-associated factor 1	BG:DS00004.13;CG17603;EfW1;FBgn0004775;FBgn0010420;FBgn0016735;SR3-5;Suppressor of Ras85D 3-5;TAF;TAF1;TAF200;TAF250;TAF250/230;TAFII;TAFII-250;TAFII230;TAFII250;TAFII250/230;TATA-associated factor 250;TBP-associated factor 250;TBP-associated factor 250kD;TFIID;TFIID 230 kda subunit;TFIID TAF250;Taf230;Taf250: TBP-associated factor 250kD;cel;cell;cell lethal;d230;dTAF230;dTAF250;dTAFII230;dTAFII2…	CG17603	CG17603	FBgn0010355	; GO:0019538:protein metabolism; GO:0006461:protein complex assembly; GO:0045449:regulation of transcription; GO:0043231:intracellular membrane-bound organelle; GO:0050875:cellular physiological process; GO:0043234:protein complex; GO:0005623:cell; GO:0005667:transcription factor complex; GO:0003676:nucleic acid binding; GO:0008152:metabolism; GO:0043170:macromolecule metabolism; GO:0016301:kinas…
232	2.38175	0.0395595	14.7952	S6kII	RPS6-protein kinase-II	CG17596;RSK;Ribosomal-S6-kinase;Rsk: Ribosomal-S6-kinase;S6KII;dRSK;ign;ignorant;p90 ribosomal S6 kinase	CG17596	CG17596	FBgn0011285	; GO:0019538:protein metabolism; GO:0006464:protein modification; GO:0000165:MAPKKK cascade; GO:0007242:intracellular signaling cascade; GO:0005057:receptor signaling protein activity; GO:0000166:nucleotide binding; GO:0043232:intracellular non-membrane-bound organelle; GO:0006468:protein amino acid phosphorylation; GO:0043234:protein complex; GO:0035106:operant conditioning; GO:0007612:learning;…
165	1.84326	0.042118	15.7521				no RNA
52	2.19871	0.0422716	15.8096	CG7094		CKIa-like	CG7094	CG7094	FBgn0032650	; GO:0019538:protein metabolism; GO:0006464:protein modification; GO:0007242:intracellular signaling cascade; GO:0005057:receptor signaling protein activity; GO:0000166:nucleotide binding; GO:0004680:casein kinase activity; GO:0006468:protein amino acid phosphorylation; GO:0003824:catalytic activity; GO:0016310:phosphorylation; GO:0006796:phosphate metabolism; GO:0006793:phosphorus metabolism; GO…
38	3.829	0.0438352	16.3944	Haspin	Haspin	BcDNA:LD07633;CG40080;FBgn0058080;FBgn0063167;Haspin	CG40080	CG40080	FBgn0046706	; GO:0019538:protein metabolism; GO:0006464:protein modification; GO:0016301:kinase activity; GO:0030554:adenyl nucleotide binding; GO:0000166:nucleotide binding; GO:0016772:transferase activity, transferring phosphorus-containing groups; GO:0006468:protein amino acid phosphorylation; GO:0003824:catalytic activity; GO:0008372:cellular component unknown; GO:0016310:phosphorylation; GO:0016740:tran…
229	2.066	0.047185	17.6472	CG10089		MKP-like	CG10089	CG10089	FBgn0036369	; GO:0016791 ; GO:0006464:protein modification; GO:0000165:MAPKKK cascade; GO:0007242:intracellular signaling cascade; GO:0019538:protein metabolism; GO:0050875:cellular physiological process; GO:0008138 :protein tyrosine/serine/threonine phosphatase activity; GO:0004857:enzyme inhibitor activity; GO:0003824:catalytic activity; GO:0008138:protein tyrosine/serine/threonine phosphatase activity; GO…
343	2.62432	0.0481112	17.9936	ial	IplI-aurora-like kinase	AURORA-like;Aurora B;AuroraB;CG6620;DmAIRK2;DmAurB;DmAuroraB;IAL;IAL1;IplI-aurora-like kinase;aurB;aurora B kinase;aurora-B;dAurora B	CG6620	CG6620	FBgn0024227	; GO:0019538:protein metabolism; GO:0006464:protein modification; GO:0004702 :receptor signaling protein serine/threonine kinase activity; GO:0007242:intracellular signaling cascade; GO:0016043:cell organization and biogenesis; GO:0000166:nucleotide binding; GO:0043232:intracellular non-membrane-bound organelle; GO:0000776:kinetochore; GO:0043283:biopolymer metabolism; GO:0006468:protein amino ac…
73	1.84074	0.0500557	18.7208	CG3008			CG3008	CG3008	FBgn0031643	; GO:0019538:protein metabolism; GO:0006464:protein modification; GO:0016301:kinase activity; GO:0050875:cellular physiological process; GO:0003824:catalytic activity; GO:0016310:phosphorylation; GO:0016740:transferase activity; GO:0006793:phosphorus metabolism; GO:0008152:metabolism; GO:0044238:primary metabolism; GO:0006796:phosphate metabolism; GO:0004672:protein kinase activity; GO:0016773:ph…
334	2.1949	0.0528048	19.749	CG7597		AC017581;FBgn0043014	CG7597	CG7597	FBgn0037093	; GO:0019538:protein metabolism; GO:0006464:protein modification; GO:0004702 :receptor signaling protein serine/threonine kinase activity; GO:0009987:cellular process; GO:0005057:receptor signaling protein activity; GO:0000166:nucleotide binding; GO:0006468:protein amino acid phosphorylation; GO:0000074:regulation of cell cycle; GO:0003824:catalytic activity; GO:0004702 ; GO:0004693 ; GO:0016310:…
141	3.11639	0.0533676	19.9595				no RNA
347	3.10664	0.0558367	20.8829	mbt	mushroom bodies tiny	CG18582;FBgn0025244;FBgn0026024;FBgn0044827;Mbt;Pak2;Ste20;anon-EST:fe1G7;anon-fast-evolving-1G7;dPAK2	CG18582	CG18582	FBgn0025743	; GO:0016043:cell organization and biogenesis; GO:0005488:binding; GO:0007452:imaginal disc metamorphosis; GO:0007420:brain development; GO:0000287:magnesium ion binding; GO:0016310:phosphorylation; GO:0007456:eye morphogenesis (sensu Endopterygota); GO:0000187:activation of MAPK; GO:0006793:phosphorus metabolism; GO:0008152:metabolism; GO:0042051:eye photoreceptor development (sensu Endopterygot…
348	2.00843	0.0559235	20.9154	CG8485		SNRK	CG8485	CG8485	FBgn0033915	; GO:0019538:protein metabolism; GO:0006464:protein modification; GO:0016301:kinase activity; GO:0030554:adenyl nucleotide binding; GO:0000166:nucleotide binding; GO:0016909 :SAP kinase activity; GO:0006468:protein amino acid phosphorylation; GO:0016909 ; GO:0003824:catalytic activity; GO:0016310:phosphorylation; GO:0006796:phosphate metabolism; GO:0006793:phosphorus metabolism; GO:0008152:metabo…
284	1.90223	0.0562431	21.0349	Nipped-A		41Ah;CG10549;CG2905;CG33554;FBgn0002067;FBgn0002172;FBgn0004661;FBgn0020393;FBgn0033013;FBgn0039989;GroupV;Nipped;NippedA;Tra-1;Tra1;dTra1;l(2)41Ah;l(2)C123;l(2)EMS34-12;lethal(2)41Ah	CG2905	CG10549;CG2905;CG33554	FBgn0053554	; GO:0019538:protein metabolism; GO:0006464:protein modification; GO:0008134:transcription factor binding; GO:0004702 :receptor signaling protein serine/threonine kinase activity; GO:0006950:response to stress; GO:0016772:transferase activity, transferring phosphorus-containing groups; GO:0016301:kinase activity; GO:0006281:DNA repair; GO:0006366:transcription from RNA polymerase II promoter; GO:…
303	1.92907	0.058754	21.974	CG3216		GYC	CG3216	CG3216	FBgn0034568	; GO:0019538:protein metabolism; GO:0006464:protein modification; GO:0016301:kinase activity; GO:0007242:intracellular signaling cascade; GO:0009187:cyclic nucleotide metabolism; GO:0030554:adenyl nucleotide binding; GO:0000166:nucleotide binding; GO:0004713 :protein-tyrosine kinase activity; GO:0004930:G-protein coupled receptor activity; GO:0006468:protein amino acid phosphorylation; GO:0001584…
282	1.89227	0.0595773	22.2819	CG5790		CDC 7-related	CG5790	CG5790	FBgn0032677	; GO:0019538:protein metabolism; GO:0006464:protein modification; GO:0004702 :receptor signaling protein serine/threonine kinase activity; GO:0016043:cell organization and biogenesis; GO:0000166:nucleotide binding; GO:0006468:protein amino acid phosphorylation; GO:0000902:cellular morphogenesis; GO:0003824:catalytic activity; GO:0004702 ; GO:0016310:phosphorylation; GO:0006796:phosphate metabolis…
14	1.93581	0.0608197	22.7466	Pka-C1	cAMP-dependent protein kinase 1	6353;C: Group C;CG4379;CdkA;DC0;Dcpk;FBgn0010695;PKA;PKA Cl;PKAc;PKAcA;Pka-C;dPKA;dco;l(2)01272;l(2)s4402;pka-C1;protein kinase A	CG4379	CG4379	FBgn0000273	GO:0045475:locomotor rhythm; GO:0009605:response to external stimulus; ; GO:0016043:cell organization and biogenesis; GO:0007452:imaginal disc metamorphosis; GO:0051090:regulation of transcription factor activity; GO:0048113:pole plasm assembly (sensu Insecta); GO:0008359:regulation of bicoid mRNA localization; GO:0007456:eye morphogenesis (sensu Endopterygota); GO:0006793:phosphorus metabolism; …
26	1.83059	0.0625046	23.3767	sgg	shaggy	CG2621;DMSGG3;DMZ3K25Z;EG:155E2.3;EG:BACR7C10.8;FBgn0026697;FBgn0026849;FBgn0027246;FBgn0028324;FBgn0029071;GSK;GSK-3;GSK-3[beta];GSK3;GSK3[beta];GSK[beta];SGG/GSK3b;Sgg;Zw3 kinase;Zw3-sh;Zw3/GSK3;glycogen synthase kinase 3[Beta];l(1)3Ba;l(1)G0055;l(1)G0183;l(1)G0263;l(1)G0335;l(1)zw3;sgg-zw3;sgg/zw3;sgg10;sgg39;sgg46;shaggy-zeste white 3;zest-white 3;zeste white-3;zeste-white 3;zeste-white3;zw-3…	CG2621	CG2621	FBgn0003371	GO:0045475:locomotor rhythm; GO:0007292:female gamete generation; GO:0030162:regulation of proteolysis and peptidolysis; ; GO:0007350:blastoderm segmentation; GO:0007367:segment polarity determination; GO:0042386:hemocyte differentiation (sensu Arthropoda); GO:0016310:phosphorylation; GO:0046907:intracellular transport; GO:0006793:phosphorus metabolism; GO:0008152:metabolism; GO:0004674:protein s…
35	1.68454	0.0627899	23.4834	CG32944		CG10532;CG9818;FBgn0037246;FBgn0037247	CG32944	CG10532;CG32944;CG9818	FBgn0052944	; GO:0030554:adenyl nucleotide binding; GO:0004702 :receptor signaling protein serine/threonine kinase activity; GO:0016043:cell organization and biogenesis; GO:0000166:nucleotide binding; GO:0007010:cytoskeleton organization and biogenesis; GO:0006468:protein amino acid phosphorylation; GO:0000902:cellular morphogenesis; GO:0003824:catalytic activity; GO:0004702 ; GO:0007275:development; GO:0030…
297	1.85419	0.064746	24.215	tkv	thickveins	Activin-A-receptor-25D;Atkv;Atr25D: Activin-A-receptor-25D;BMP receptor kinase 25D;Brk25D;Brk25D1;Brk25D2;Brk25D: BMP receptor kinase 25D;CG14026;FBgn0010572;STK-A;TKV;dtfr;l(2)04415;l(2)25Da;slater;str;thick veins;thickvein	CG14026	CG14026	FBgn0003716	GO:0007292:female gamete generation; GO:0046845:branch cell fate determination (sensu Insecta); ; GO:0002009:morphogenesis of an epithelium; GO:0005488:binding; GO:0007452:imaginal disc metamorphosis; GO:0007431:salivary gland development; GO:0016310:phosphorylation; GO:0007456:eye morphogenesis (sensu Endopterygota); GO:0051244:regulation of cellular physiological process; GO:0006793:phosphorus …
363	1.87244	0.0653734	24.4497	CG3277			CG3277	CG3277	FBgn0031518	; GO:0019538:protein metabolism; GO:0006464:protein modification; GO:0004713 ; GO:0030554:adenyl nucleotide binding; GO:0000166:nucleotide binding; GO:0006468:protein amino acid phosphorylation; GO:0003824:catalytic activity; GO:0016310:phosphorylation; GO:0004713:protein-tyrosine kinase activity; GO:0006796:phosphate metabolism; GO:0006793:phosphorus metabolism; GO:0008152:metabolism; GO:0016301…
142	1.60555	0.0682837	25.5381				no RNA
268	1.64293	0.0694105	25.9595	lkb1		CG9374;DmLKB1;FBgn0027757;FBgn0045844;LKB1/PEUTZ JEGHERS KINASE;PAR-4;STK11;anon-EST:Posey135;dLKB1	CG9374	CG9374	FBgn0038167	GO:0007292:female gamete generation; GO:0019538:protein metabolism; GO:0006403:RNA localization; GO:0004702 :receptor signaling protein serine/threonine kinase activity; GO:0005057:receptor signaling protein activity; ; GO:0016043:cell organization and biogenesis; GO:0000166:nucleotide binding; GO:0009653:morphogenesis; GO:0006464:protein modification; GO:0007010:cytoskeleton organization and bio…
291	1.67415	0.0742796	27.7806	CG5169		STLK3	CG5169	CG5169	FBgn0038477	; GO:0019538:protein metabolism; GO:0006464:protein modification; GO:0016301:kinase activity; GO:0004702 :receptor signaling protein serine/threonine kinase activity; GO:0004713 ; GO:0016043:cell organization and biogenesis; GO:0000166:nucleotide binding; GO:0051242:positive regulation of cellular physiological process; GO:0012502:induction of programmed cell death; GO:0008219:cell death; GO:0007…
137	1.90924	0.0750884	28.0831				no RNA
143	2.3448	0.0756676	28.2997				no RNA
355	1.92505	0.0771147	28.8409	PpD3	Protein phosphatase D3	CG8402;D3;DmPP5;FBgn0010250;FBgn0023176;FBgn0037740;PP5 85E;Pp5-85E;protein phosphatase from PCR fragment D3	CG8402	CG8402	FBgn0005777	; GO:0019538:protein metabolism; GO:0006464:protein modification; GO:0043231:intracellular membrane-bound organelle; GO:0050875:cellular physiological process; GO:0016791:phosphoric monoester hydrolase activity; GO:0003824:catalytic activity; GO:0042578:phosphoric ester hydrolase activity; GO:0006793:phosphorus metabolism; GO:0008152:metabolism; GO:0005737:cytoplasm; GO:0044238:primary metabolism…
308	1.62189	0.0773299	28.9214	Plip	PTEN-like phosphatase	CG10371;MKP-like;PLIP;PTEN-like phosphatase	CG10371	CG10371	FBgn0039111	; GO:0019538:protein metabolism; GO:0006464:protein modification; GO:0050875:cellular physiological process; GO:0008138 :protein tyrosine/serine/threonine phosphatase activity; GO:0003824:catalytic activity; GO:0008138:protein tyrosine/serine/threonine phosphatase activity; GO:0042578:phosphoric ester hydrolase activity; GO:0006793:phosphorus metabolism; GO:0008152:metabolism; GO:0044238:primary …
288	1.87797	0.0774878	28.9804	CaMKII	Calcium/calmodulin-dependent protein kinase II	CAMKIId;CDPK1;CG18069;Ca2+/calmodulin-dependent protein kinase II;CaM;CaM II;CaM KII;CaM kinase;CaM kinase II;CaMK II;CaMK-II;Calcium/calmodulin-dependent protein kinase;CamKII;CamKII[alpha];DCK;calcium/calmodulin-dependent protein kinase II;calmodulin-dependent kinase;dCaMKII	CG18069	CG18069	FBgn0004624	; GO:0019538:protein metabolism; GO:0005954:calcium- and calmodulin-dependent protein kinase complex; GO:0044237:cellular metabolism; GO:0004702 :receptor signaling protein serine/threonine kinase activity; GO:0007242:intracellular signaling cascade; GO:0005057:receptor signaling protein activity; GO:0007517:muscle development; GO:0007619:courtship behavior; GO:0009653:morphogenesis; GO:0006464:p…
259	2.92946	0.0867352	32.4389	Pp1-87B	Protein phosphatase 1 at 87B	CG5650;FBgn0002338;FBgn0003133;FBgn0003597;FBgn0010090;FBgn0011795;FBgn0038044;PP-1[alpha];PP1 87B;PP1-87B;PP187B;PP1A87B;PP1[alpha]2;PP1[alpha]87B;PP1c;Pp1;Pp1-87Bb;Protein phosphatase 1;Su(Var)3-6;Su(var)(3)6;Su(var)3-6: Suppressor of variegation;Su-var(3)6;Suvar(3)6;ck19;l(3)87Bg;l(3)ck19;l(3)j6E7	CG5650	CG5650	FBgn0004103	GO:0007292:female gamete generation; GO:0019538:protein metabolism; GO:0006464:protein modification; GO:0000163:protein phosphatase type 1 activity; GO:0000819:sister chromatid segregation; ; GO:0016043:cell organization and biogenesis; GO:0007067:mitosis; GO:0042578:phosphoric ester hydrolase activity; GO:0008344:adult locomotory behavior; GO:0007049:cell cycle; GO:0009993:oogenesis (sensu Insec…
241	1.65398	0.0888811	33.2415	myotubularin	myotubularin	CG9115;MTM1;dMTMH1	CG9115	CG9115	FBgn0025742	; GO:0019538:protein metabolism; GO:0006464:protein modification; GO:0050875:cellular physiological process; GO:0008138 :protein tyrosine/serine/threonine phosphatase activity; GO:0003824:catalytic activity; GO:0008138:protein tyrosine/serine/threonine phosphatase activity; GO:0042578:phosphoric ester hydrolase activity; GO:0006793:phosphorus metabolism; GO:0008152:metabolism; GO:0044238:primary …
40	1.69326	0.090749	33.9401	Ack		ACK;ACK2;BcDNA:GH10777;CG14992;DACK;FBgn0060299;p145	CG14992	CG14992	FBgn0028484	; GO:0019538:protein metabolism; GO:0006464:protein modification; GO:0016301:kinase activity; GO:0007242:intracellular signaling cascade; GO:0050896:response to stimulus; GO:0000166:nucleotide binding; GO:0006468:protein amino acid phosphorylation; GO:0042169:SH2 domain binding; GO:0003824:catalytic activity; GO:0016310:phosphorylation; GO:0004713:protein-tyrosine kinase activity; GO:0016740:tran…
164	1.9259	0.0931247	34.8286				no RNA
318	1.58734	0.0932304	34.8682	mei-41	meiotic 41	ATR;CG4252;FBgn0002708;FBgn0002880;MEI41/FRP1;Mei-41;fs(1)M37;mei-195;mei41;meiP41;mus(1)103;mus(1)104;mus-103;mus-104;mus103;mus104	CG4252	CG4252	FBgn0004367	GO:0007292:female gamete generation; GO:0009605:response to external stimulus; GO:0007127:meiosis I; GO:0006974:response to DNA damage stimulus; ; GO:0016043:cell organization and biogenesis; GO:0017053:transcriptional repressor complex; GO:0006793:phosphorus metabolism; GO:0008152:metabolism; GO:0051327:M phase of meiotic cell cycle; GO:0016481:negative regulation of transcription; GO:0004674:pr…
61	1.73366	0.0933387	34.9087	Fps85D	Fps oncogene analog	CG8874;DFer;Dm FPS;DmHD-179;FBgn0022798;dfps;dfps 85D;dfps85D	CG8874	CG8874	FBgn0000723	; GO:0019538:protein metabolism; GO:0006464:protein modification; GO:0007242:intracellular signaling cascade; GO:0016043:cell organization and biogenesis; GO:0000166:nucleotide binding; GO:0009653:morphogenesis; GO:0006468:protein amino acid phosphorylation; GO:0000902:cellular morphogenesis; GO:0005623:cell; GO:0003824:catalytic activity; GO:0007259:JAK-STAT cascade; GO:0000904:cellular morphoge…
286	1.65774	0.0949773	35.5215	wit	wishful thinking	1262/15;ALK3/BMPRII;CG10776;FBgn0014282;FBgn0015807;FBgn0027362;FBgn0027993;FBgn0035493;SE20;STK-D;Serine/threonine kinase-D;l(3)64Aa;l(3)S126215;l(3)SH12;wishful thinking	CG10776	CG10776	FBgn0024179	; GO:0019538:protein metabolism; GO:0006464:protein modification; GO:0004872:receptor activity; GO:0005057:receptor signaling protein activity; GO:0007517:muscle development; GO:0016301:kinase activity; GO:0009653:morphogenesis; GO:0006468:protein amino acid phosphorylation; GO:0016740:transferase activity; GO:0007274:neuromuscular synaptic transmission; GO:0004674:protein serine/threonine kinase…
25	1.84689	0.0963374	36.0302	Pak	PAK-kinase	CG10295;D-Pak;DPAK;Dpak1;FBgn0037437;PAK1;PAK2;p21-associated kinase;p65PAK	CG10295	CG10295	FBgn0014001	GO:0016477:cell migration; GO:0019538:protein metabolism; GO:0006464:protein modification; GO:0000165:MAPKKK cascade; GO:0007242:intracellular signaling cascade; ; GO:0002009:morphogenesis of an epithelium; GO:0000166:nucleotide binding; GO:0043232:intracellular non-membrane-bound organelle; GO:0005924:cell-substrate adherens junction; GO:0009653:morphogenesis; GO:0006928:cell motility; GO:000701…
174	1.87873	0.0972556	36.3736				no RNA
13	1.7531	0.0980871	36.6846	CG14211		MKP-like	CG14211	CG14211	FBgn0031044	; GO:0019538:protein metabolism; GO:0006464:protein modification; GO:0000165:MAPKKK cascade; GO:0007242:intracellular signaling cascade; GO:0051234:establishment of localization; GO:0015980:energy derivation by oxidation of organic compounds; GO:0042578:phosphoric ester hydrolase activity; GO:0006091:generation of precursor metabolites and energy; GO:0050875:cellular physiological process; GO:000…
278	1.80438	0.10012	37.4448	CG17528		CAMK-like;CG40283;FBgn0058283	CG17528	CG17528;CG40283	FBgn0032999	; GO:0019538:protein metabolism; GO:0006464:protein modification; GO:0004702 :receptor signaling protein serine/threonine kinase activity; GO:0007242:intracellular signaling cascade; GO:0016043:cell organization and biogenesis; GO:0000166:nucleotide binding; GO:0043232:intracellular non-membrane-bound organelle; GO:0007010:cytoskeleton organization and biogenesis; GO:0006468:protein amino acid ph…
236	1.68616	0.103771	38.8104	CG6800		AC014407;CDK7-like;FBgn0043015	CG6800	CG6800	FBgn0038902	; GO:0019538:protein metabolism; GO:0006464:protein modification; GO:0016301:kinase activity; GO:0004702 :receptor signaling protein serine/threonine kinase activity; GO:0005057:receptor signaling protein activity; GO:0000166:nucleotide binding; GO:0006468:protein amino acid phosphorylation; GO:0003824:catalytic activity; GO:0004702 ; GO:0004693 ; GO:0016310:phosphorylation; GO:0006796:phosphate …
99	1.60495	0.105431	39.4313				no RNA
31	1.78317	0.109373	40.9055	CG3608			CG3608	CG3608	FBgn0035039	; GO:0019538:protein metabolism; GO:0006464:protein modification; GO:0006732:coenzyme metabolism; GO:0030554:adenyl nucleotide binding; GO:0000166:nucleotide binding; GO:0006468:protein amino acid phosphorylation; GO:0016301:kinase activity; GO:0051189:prosthetic group metabolism; GO:0003824:catalytic activity; GO:0016310:phosphorylation; GO:0016740:transferase activity; GO:0006793:phosphorus met…
166	1.63136	0.116826	43.693				no RNA
66	1.99571	0.118718	44.4004	ird5	immune response deficient 5	CG4201;DIK;DLAK;DmIKK;DmIKK[beta];DmIKKb;FBgn0028725;FBgn0028726;FBgn0029099;FBgn0029160;IKK-[beta];IKK-like protein;IKKB;Ik;Ird-5;LPS-responsive kinase;LPS-responsive-kinase;LRK;Lak;Lipopolysaccharide activated kinase;anon-89Bd;cactus kinase;dIKK;ikk;immune response deficient 5;ird;ird5/DmIkk[beta]	CG4201	CG4201	FBgn0024222	; GO:0009605:response to external stimulus; GO:0006464:protein modification; GO:0016065:humoral defense mechanism (sensu Protostomia); GO:0008063:Toll signaling pathway; GO:0009987:cellular process; GO:0006950:response to stress; GO:0000166:nucleotide binding; GO:0009798:axis specification; GO:0009953:dorsal/ventral pattern formation; GO:0006468:protein amino acid phosphorylation; GO:0008384:Ikap…
97	1.77343	0.122238	45.7169				no RNA
161	1.59374	0.122632	45.8645				no RNA
226	4.61596	0.122636	45.866	S6k	RPS6-p70-protein kinase	7084;CG10539;FBgn0010455;FBgn0011551;S6 kinase;S6K;S6kinase;dS6 kinase;dS6K;dp70S6k;dps6k;fs(3)07084;l(3)07084;p70 S6K;p70S6 kinase;p70S6K;p70S6kinase;s6k11	CG10539	CG10539	FBgn0015806	GO:0007292:female gamete generation; GO:0009605:response to external stimulus; ; GO:0016043:cell organization and biogenesis; GO:0005840:ribosome; GO:0016310:phosphorylation; GO:0006793:phosphorus metabolism; GO:0008152:metabolism; GO:0040014:regulation of body size; GO:0004674:protein serine/threonine kinase activity; GO:0030529:ribonucleoprotein complex; GO:0006996:organelle organization and bi…
120	1.53998	0.125635	46.9877				no RNA
33	1.71188	0.129649	48.4887	Wsck		BcDNA:LD25626;BcDNA:SD05152;CG31127;FBgn0046778;FBgn0051127;FBgn0064782;WSCK	CG31127	CG31127	FBgn0046685	; GO:0019538:protein metabolism; GO:0006118:electron transport; GO:0004713 :protein-tyrosine kinase activity; GO:0030554:adenyl nucleotide binding; GO:0000166:nucleotide binding; GO:0006464:protein modification; GO:0006468:protein amino acid phosphorylation; GO:0003824:catalytic activity; GO:0016310:phosphorylation; GO:0016021:integral to membrane; GO:0006796:phosphate metabolism; GO:0006793:phos…
213	1.5353	0.132729	49.6407	ik2		38D.31;CG2615;DmIKK[epsilon];DmIKK[epsilon]/dIK2;Dmik2;FBgn0043071;Ik2;dIKK;dik2	CG2615	CG2615	FBgn0028633	; GO:0019538:protein metabolism; GO:0006464:protein modification; GO:0006810:transport; GO:0009987:cellular process; GO:0050896:response to stimulus; GO:0000166:nucleotide binding; GO:0030554:adenyl nucleotide binding; GO:0051179:localization; GO:0006468:protein amino acid phosphorylation; GO:0008384 :IkappaB kinase activity; GO:0043234:protein complex; GO:0005215:transporter activity; GO:0003824…
110	1.695	0.134912	50.457				no RNA
311	1.94872	0.134937	50.4666	polo	polo	0256/04;1324/08;CG12306;FBgn0010758;FBgn0016019;FBgn0027987;FBgn0028177;POLO;POLO/PLK1;Polo protein kinase;l(3)01673;l(3)77Aa;l(3)S025604;l(3)S132408	CG12306	CG12306	FBgn0003124	; GO:0051327:M phase of meiotic cell cycle; GO:0000777:condensed chromosome kinetochore; GO:0016310:phosphorylation; GO:0000779:condensed chromosome, pericentric region; GO:0008152:metabolism; GO:0007059:chromosome segregation; GO:0009566:fertilization; GO:0016043:cell organization and biogenesis; GO:0004674:protein serine/threonine kinase activity; GO:0000278:mitotic cell cycle; GO:0007147:femal…
104	1.69506	0.135889	50.8224				no RNA
302	2.47607	0.138932	51.9605	dco	discs overgrown	0538/13;0915/10;1396/02;1447/01;1460/09;CG2048;CK1epsilon;CKI[epsilon];DBT/CK1[epsilon];DCO/CKIe;Dco;Discs overgrown/Double time;Double-time;FBgn0011349;FBgn0011508;FBgn0024895;FBgn0027967;FBgn0028129;ck1[epsilon];dbt;dco-1;ddbt;doubletime;l(3)S053813;l(3)S144701;l(3)dco;l(3)dco-1;l(3)discs overgrown;l(3)discs overgrown-1;l(3)j3B9;l(3)rK215	CG2048	CG2048	FBgn0002413	GO:0045475:locomotor rhythm; GO:0009605:response to external stimulus; GO:0046907:intracellular transport; ; GO:0004681 :casein kinase I activity; GO:0016310:phosphorylation; GO:0006793:phosphorus metabolism; GO:0008152:metabolism; GO:0004674:protein serine/threonine kinase activity; GO:0051234:establishment of localization; GO:0016773:phosphotransferase activity, alcohol group as acceptor; GO:00…
374	1.66285	0.14561	54.458	twf	twinfilin	A6;CG3172;twinfilin	CG3172	CG3172	FBgn0038206	; GO:0019538:protein metabolism; GO:0005200; GO:0004713 ; GO:0016043:cell organization and biogenesis; GO:0051261:protein depolymerization; GO:0005488:binding; GO:0006928:cell motility; GO:0007010:cytoskeleton organization and biogenesis; GO:0050875:cellular physiological process; GO:0008407:bristle morphogenesis; GO:0005623:cell; GO:0008092:cytoskeletal protein binding; GO:0007275:development; G…
212	1.65564	0.147815	55.2828	CG1951			CG1951	CG1951	FBgn0039623	; GO:0019538:protein metabolism; GO:0006464:protein modification; GO:0016301:kinase activity; GO:0030554:adenyl nucleotide binding; GO:0000166:nucleotide binding; GO:0050875:cellular physiological process; GO:0003824:catalytic activity; GO:0016310:phosphorylation; GO:0016740:transferase activity; GO:0006793:phosphorus metabolism; GO:0008152:metabolism; GO:0044238:primary metabolism; GO:0006796:ph…
202	1.53117	0.150351	56.2312	tefu	telomere fusion	ATM;CG6535;FBgn0038308;dATM;tef;telomere fusion	CG6535	CG6535	FBgn0045035	GO:0009059:macromolecule biosynthesis; GO:0019538:protein metabolism; GO:0006464:protein modification; GO:0006417:regulation of protein biosynthesis; GO:0004702 :receptor signaling protein serine/threonine kinase activity; ; GO:0006950:response to stress; GO:0043037:translation; GO:0007001:chromosome organization and biogenesis (sensu Eukaryota); GO:0004871:signal transducer activity; GO:0006281:…
133	1.51236	0.15042	56.2569				no RNA
176	1.65792	0.151993	56.8454				no RNA
10	1.47308	0.151993	56.8454	LIMK1	LIM-kinase1	CG1848;D-LIMK1;DLIMK;DLIMK1;FBgn0030402;LIM kinase;LIM-DOMAIN KINASE;LIM-kinase;LIM-kinase1;Limk	CG1848	CG1848	FBgn0041203	; GO:0019538:protein metabolism; GO:0006464:protein modification; GO:0004702 :receptor signaling protein serine/threonine kinase activity; GO:0016043:cell organization and biogenesis; GO:0000166:nucleotide binding; GO:0030554:adenyl nucleotide binding; GO:0007010:cytoskeleton organization and biogenesis; GO:0006468:protein amino acid phosphorylation; GO:0008270; GO:0009888:histogenesis; GO:000382…
206	1.82468	0.153774	57.5116	CG6498		MAST 205	CG6498	CG6498	FBgn0036511	; GO:0019538:protein metabolism; GO:0006464:protein modification; GO:0016301:kinase activity; GO:0004702 :receptor signaling protein serine/threonine kinase activity; GO:0007242:intracellular signaling cascade; GO:0005057:receptor signaling protein activity; GO:0000166:nucleotide binding; GO:0006468:protein amino acid phosphorylation; GO:0003824:catalytic activity; GO:0004702 ; GO:0016310:phospho…
105	1.64813	0.156458	58.5152				no RNA
329	1.52758	0.167494	62.6426	CG7616			CG7616	CG7616	FBgn0036142	; GO:0019538:protein metabolism; GO:0006732:coenzyme metabolism; GO:0050875:cellular physiological process; GO:0051189:prosthetic group metabolism; GO:0003824:catalytic activity; GO:0008152:metabolism; GO:0044238:primary metabolism; GO:0016740:transferase activity; GO:0004672:protein kinase activity; GO:0016773:phosphotransferase activity, alcohol group as acceptor; GO:0044267:cellular protein me…
248	1.7257	0.171938	64.3048	SAK		CG7186;SAK/PLK	CG7186	CG7186	FBgn0026371	; GO:0019538:protein metabolism; GO:0006464:protein modification; GO:0004702 :receptor signaling protein serine/threonine kinase activity; GO:0004713 ; GO:0005057:receptor signaling protein activity; GO:0000166:nucleotide binding; GO:0006468:protein amino acid phosphorylation; GO:0003824:catalytic activity; GO:0009790:embryonic development; GO:0004702 ; GO:0016310:phosphorylation; GO:0007242:intr…
243	1.55058	0.176934	66.1734	Tor	Target of rapamycin	CG5092;CT16317;CT24745;CT24817;FBgn0032466;FRAP/TOR;Target of rapamycin;dTOR;l(2)k17004;mTOR	CG5092	CG5092	FBgn0021796	GO:0009059:macromolecule biosynthesis; GO:0009605:response to external stimulus; GO:0009582:detection of abiotic stimulus; GO:0050896:response to stimulus; ; GO:0016043:cell organization and biogenesis; GO:0043037:translation; GO:0016772:transferase activity, transferring phosphorus-containing groups; GO:0009653:morphogenesis; GO:0001558:regulation of cell growth; GO:0006445:regulation of transla…
28	2.15061	0.177388	66.343	inaC	inactivation no afterpotential C	CG6518;Dpkc2;FBgn0001262;FBgn0003092;InaC;PKC;PKC 53E;PKC-eye;PKCi;Pkc2: Protein-kinase-2;Protein kinase-c2;dPKC53E;dPKC53E(ey);ePKC;eye PKC;eye-PKC;eye-specific PKC;pkc-2;protein kinase C	CG6518	CG6518	FBgn0004784	; GO:0009605:response to external stimulus; GO:0009416:response to light; GO:0004698 :calcium-dependent protein kinase C activity; GO:0009586:rhodopsin mediated phototransduction; GO:0008406:gonad development; GO:0007600:sensory perception; GO:0006793:phosphorus metabolism; GO:0008152:metabolism; GO:0005509:calcium ion binding; GO:0001565:phorbol ester receptor activity; GO:0004674:protein serine…
281	1.59437	0.18111	67.735	Gyc76C	Guanylyl cyclase at 76C	CG32215;CG8742;DGC1;DrGC-1;FBgn0052215;GYC 76C;drgc;receptor-type guanylate cyclase	CG8742	CG32215;CG8742	FBgn0013974	; GO:0019538:protein metabolism; GO:0006464:protein modification; GO:0016301:kinase activity; GO:0007242:intracellular signaling cascade; GO:0009187:cyclic nucleotide metabolism; GO:0030554:adenyl nucleotide binding; GO:0000166:nucleotide binding; GO:0006468:protein amino acid phosphorylation; GO:0016740:transferase activity; GO:0004872; GO:0003824:catalytic activity; GO:0016310:phosphorylation; …
80	3.18063	0.181256	67.7898	CG4523		BEST:GH23468;FBgn0046284	CG4523	CG4523	FBgn0029891	; GO:0019538:protein metabolism; GO:0006464:protein modification; GO:0016301:kinase activity; GO:0030554:adenyl nucleotide binding; GO:0000166:nucleotide binding; GO:0006468:protein amino acid phosphorylation; GO:0003824:catalytic activity; GO:0016310:phosphorylation; GO:0006796:phosphate metabolism; GO:0006793:phosphorus metabolism; GO:0008152:metabolism; GO:0044238:primary metabolism; GO:000467…
207	2.06288	0.183458	68.6135	PpY-55A	Protein phosphatase Y at 55A	CG10930;D19;FBgn0005781;FBgn0034285;PPY;PPY 55A;PpD19;Protein phosphatase D19;protein phosphatase from PCR fragment D19;protein phosphatase-Y	CG10930	CG10930	FBgn0003140	; GO:0019538:protein metabolism; GO:0006464:protein modification; GO:0043231:intracellular membrane-bound organelle; GO:0050875:cellular physiological process; GO:0016791:phosphoric monoester hydrolase activity; GO:0003824:catalytic activity; GO:0042578:phosphoric ester hydrolase activity; GO:0006793:phosphorus metabolism; GO:0008152:metabolism; GO:0005737:cytoplasm; GO:0044238:primary metabolism…
342	1.53829	0.185577	69.4059	fray	frayed	4624;CG7693;FBgn0010922;FBgn0026023;STE20-like/SPAK;Ste20-like;Ste20-like protein kinase;l(3)07551;lag;laggard	CG7693	CG7693	FBgn0023083	; GO:0019538:protein metabolism; GO:0006464:protein modification; GO:0004702 :receptor signaling protein serine/threonine kinase activity; GO:0004713 :protein-tyrosine kinase activity; GO:0008065:establishment of blood-nerve barrier; GO:0005057:receptor signaling protein activity; GO:0000166:nucleotide binding; GO:0048513:organ development; GO:0012502:induction of programmed cell death; GO:000821…
167	1.50391	0.187141	69.9907				no RNA
365	2.10173	0.187608	70.1654	tws	twins	2414;B/PR55;CG6235;DPR55;FBgn0004906;FBgn0010249;FBgn0010748;FBgn0010780;FBgn0011012;FBgn0011434;FBgn0037791;PP2A;PP2Ac;Pp2A-85F;Protein phosphatase 2A at 85F;aar;aar: abnormal anaphase resolution;l(3)01436;l(3)02414;l(3)j11C8;l(3)s1801;phosphoprotein phosphatase 2A 55 kDa;tw;v158	CG6235	CG6235	FBgn0004889	; GO:0019538:protein metabolism; GO:0006464:protein modification; GO:0000165:MAPKKK cascade; GO:0007242:intracellular signaling cascade; GO:0006950:response to stress; GO:0048513:organ development; GO:0009653:morphogenesis; GO:0051322:anaphase; GO:0050875:cellular physiological process; GO:0016791:phosphoric monoester hydrolase activity; GO:0043234:protein complex; GO:0030234:enzyme regulator act…
195	1.64668	0.187608	70.1654	CG11489		BEST:CK01209;CG9085;FBgn0037157;FBgn0037158;SRPK;SRPK1	CG11489	CG11489;CG9085	FBgn0025702	; GO:0019538:protein metabolism; GO:0006464:protein modification; GO:0004702 :receptor signaling protein serine/threonine kinase activity; GO:0005057:receptor signaling protein activity; GO:0000166:nucleotide binding; GO:0006468:protein amino acid phosphorylation; GO:0003824:catalytic activity; GO:0004702 ; GO:0016310:phosphorylation; GO:0006796:phosphate metabolism; GO:0006793:phosphorus metabol…
102	1.60724	0.193009	72.1853				no RNA
173	1.41707	0.194767	72.8428				no RNA
225	1.51566	0.195866	73.2539	Pkn	Protein kinase related to protein kinase N	3-2;CG2049;CG2055;CT6637;CT6660;Dpkn;FBgn0004459;FBgn0010625;FBgn0015480;FBgn0028556;FBgn0033398;FBgn0033399;PKN;PRK2;Pk45C;Pk?3;Protein kinase related to protein kinase N;Protein kinase-like 45C;l(2)06736;l(2)45Ca;protein kinase c related;v(2)rG232	CG2049	CG2049;CG2055	FBgn0020621	; GO:0019538:protein metabolism; GO:0006464:protein modification; GO:0004702 :receptor signaling protein serine/threonine kinase activity; GO:0007242:intracellular signaling cascade; GO:0002009:morphogenesis of an epithelium; GO:0000166:nucleotide binding; GO:0009653:morphogenesis; GO:0006468:protein amino acid phosphorylation; GO:0005623:cell; GO:0000165:MAPKKK cascade; GO:0009790:embryonic deve…
18	1.56249	0.198086	74.0842	CG14163			CG14163	CG14163	FBgn0036060	; GO:0019538:protein metabolism; GO:0006464:protein modification; GO:0030554:adenyl nucleotide binding; GO:0000166:nucleotide binding; GO:0006468:protein amino acid phosphorylation; GO:0003677; GO:0003824:catalytic activity; GO:0016310:phosphorylation; GO:0016740:transferase activity; GO:0006793:phosphorus metabolism; GO:0008152:metabolism; GO:0040029:regulation of gene expression, epigenetic; GO…
260	1.44863	0.199289	74.5342	CG7028		BcDNA:GH04978;FBgn0027587;PRP4	CG7028	CG7028	FBgn0027587	; GO:0019538:protein metabolism; GO:0006464:protein modification; GO:0004702 :receptor signaling protein serine/threonine kinase activity; GO:0016043:cell organization and biogenesis; GO:0000166:nucleotide binding; GO:0009653:morphogenesis; GO:0006468:protein amino acid phosphorylation; GO:0000902:cellular morphogenesis; GO:0003824:catalytic activity; GO:0007155:cell adhesion; GO:0004702 ; GO:001…
360	1.79402	0.200688	75.0574	Eip63E	Ecdysone-induced protein 63E	CG10579;FBgn0016695;FBgn0024942;L63;PFTAIRE;cdc2-63E	CG10579	CG10579	FBgn0005640	; GO:0019538:protein metabolism; GO:0006464:protein modification; GO:0004702 :receptor signaling protein serine/threonine kinase activity; GO:0004713 :protein-tyrosine kinase activity; GO:0009987:cellular process; GO:0002009:morphogenesis of an epithelium; GO:0000166:nucleotide binding; GO:0006468:protein amino acid phosphorylation; GO:0002164:larval development; GO:0003824:catalytic activity; GO…
196	1.93344	0.204094	76.3312	CG11489		BEST:CK01209;CG9085;FBgn0037157;FBgn0037158;SRPK;SRPK1	CG11489	CG11489;CG9085	FBgn0025702	; GO:0019538:protein metabolism; GO:0006464:protein modification; GO:0004702 :receptor signaling protein serine/threonine kinase activity; GO:0005057:receptor signaling protein activity; GO:0000166:nucleotide binding; GO:0006468:protein amino acid phosphorylation; GO:0003824:catalytic activity; GO:0004702 ; GO:0016310:phosphorylation; GO:0006796:phosphate metabolism; GO:0006793:phosphorus metabol…
101	1.81708	0.207972	77.7815				no RNA
106	1.55104	0.213779	79.9534				no RNA
359	1.56559	0.21624	80.8737	CG10522		Citron	CG10522	CG10522	FBgn0036295	GO:0005083:small GTPase regulator activity; GO:0000910:cytokinesis; GO:0005524:ATP binding; GO:0004674:protein serine/threonine kinase activity; GO:0006468:protein amino acid phosphorylation; GO:0004672:protein kinase activity; GO:0007242:intracellular signaling cascade
153	1.81101	0.218428	81.6922				no RNA
277	1.6819	0.220253	82.3746	babo	baboon	Activin A receptor 45A;Atf1;Atr-1;Atr-I;Atr45A;Atr45A: Activin A receptor 45A;AtrI;Bab;CG8224;FBgn0004835;FBgn0015469;FBgn0021802;G protein-coupled receptor kinase 3;Gprk-3;Gprk3;STK-E;l(2)44Fd;l(2)k16912	CG8224	CG8224	FBgn0011300	; GO:0007420:brain development; GO:0016310:phosphorylation; GO:0005488:binding; GO:0006793:phosphorus metabolism; GO:0008152:metabolism; GO:0048179:activin receptor complex; GO:0040014:regulation of body size; GO:0004674:protein serine/threonine kinase activity; GO:0005024:transforming growth factor beta receptor activity; GO:0004703 ; GO:0004888:transmembrane receptor activity; GO:0004896; GO:00…
84	1.42399	0.220604	82.5059	Btk29A	Btk family kinase at 29A	C-src2;C-src4;CG18355;CG8049;CT2415;CT41718;DSrc28;DTec29;Dm SRC2;Dsrc28C;FBgn0032011;S13;SRC 29A;Src oncogene 29A;Src29A;Src29A: Src oncogene 29A;Tec29A;c-src/fps;dsrc29A;fic;fickle;src-4	CG8049	CG18355;CG8049	FBgn0003502	GO:0007292:female gamete generation; ; GO:0004713 ; GO:0002009:morphogenesis of an epithelium; GO:0007452:imaginal disc metamorphosis; GO:0007485:male genitalia morphogenesis (sensu Endopterygota); GO:0007301:ovarian ring canal formation; GO:0016310:phosphorylation; GO:0006793:phosphorus metabolism; GO:0008152:metabolism; GO:0005576:extracellular region; GO:0007582:physiological process; GO:00001…
369	1.45157	0.221129	82.7024	CG8173			CG8173	CG8173	FBgn0030864	; GO:0019538:protein metabolism; GO:0006464:protein modification; GO:0016301:kinase activity; GO:0030554:adenyl nucleotide binding; GO:0000166:nucleotide binding; GO:0006468:protein amino acid phosphorylation; GO:0016310:phosphorylation; GO:0006796:phosphate metabolism; GO:0006793:phosphorus metabolism; GO:0008152:metabolism; GO:0044238:primary metabolism; GO:0004674:protein serine/threonine kina…
254	1.53054	0.222087	83.0604	nmo	nemo	CG7892;FBgn0014365;FBgn0019910;FBgn0023460;FBgn0046458;NEMO;NEMO/NLK;Nlk;adirondack;adk;anon-EST:Gibbs3;anon-EST:Liang-2.43;anon-WO0172774.138;clone 2.43	CG7892	CG7892	FBgn0011817	GO:0004707:MAP kinase activity; GO:0009605:response to external stimulus; GO:0008219:cell death; ; GO:0002009:morphogenesis of an epithelium; GO:0007452:imaginal disc metamorphosis; GO:0016310:phosphorylation; GO:0007456:eye morphogenesis (sensu Endopterygota); GO:0006793:phosphorus metabolism; GO:0008152:metabolism; GO:0043118:negative regulation of physiological process; GO:0016043:cell organiz…
280	1.45082	0.223978	83.7679	CG11533		CK I;CKI-like	CG11533	CG11533	FBgn0039908	; GO:0019538:protein metabolism; GO:0006464:protein modification; GO:0004702 :receptor signaling protein serine/threonine kinase activity; GO:0007242:intracellular signaling cascade; GO:0005057:receptor signaling protein activity; GO:0000166:nucleotide binding; GO:0004680:casein kinase activity; GO:0006468:protein amino acid phosphorylation; GO:0004681 :casein kinase I activity; GO:0003824:cataly…
95	2.22366	0.224501	83.9632				no RNA
315	1.65604	0.225138	84.2016	CG6036		PP2Cb	CG6036	CG6036	FBgn0039421	; GO:0019538:protein metabolism; GO:0006464:protein modification; GO:0050875:cellular physiological process; GO:0016791:phosphoric monoester hydrolase activity; GO:0043234:protein complex; GO:0003824:catalytic activity; GO:0000287:magnesium ion binding; GO:0042578:phosphoric ester hydrolase activity; GO:0006793:phosphorus metabolism; GO:0008152:metabolism; GO:0044238:primary metabolism; GO:000679…
135	1.72892	0.227014	84.903				no RNA
79	1.96352	0.228409	85.4248	Pka-C2	cAMP-dependent protein kinase 2	CG12066;CdkB;DC1;DC1a;PKA;PKA C2;cAMP-dependent protein kinase type II	CG12066	CG12066	FBgn0000274	; GO:0019538:protein metabolism; GO:0006464:protein modification; GO:0008219:cell death; GO:0005057:receptor signaling protein activity; GO:0000166:nucleotide binding; GO:0006468:protein amino acid phosphorylation; GO:0043234:protein complex; GO:0003824:catalytic activity; GO:0005952:cAMP-dependent protein kinase complex; GO:0016310:phosphorylation; GO:0007242:intracellular signaling cascade; GO:…
112	1.42419	0.229004	85.6474				no RNA
204	1.56629	0.234256	87.6119	ssh	slingshot	CG6238;FBgn0010740;FBgn0039253;FBgn0041200;MAP-kinase-phosphatase;MKP;MKP-like;Mkph;Ssh;l(3)01207	CG6238	CG6238	FBgn0029157	; GO:0019538:protein metabolism; GO:0006464:protein modification; GO:0016301:kinase activity; GO:0000165:MAPKKK cascade; GO:0007242:intracellular signaling cascade; GO:0016043:cell organization and biogenesis; GO:0019207:kinase regulator activity; GO:0050789:regulation of biological process; GO:0008064:regulation of actin polymerization and/or depolymerization; GO:0008330 ; GO:0050875:cellular ph…
148	1.51683	0.237832	88.949				no RNA
218	1.60888	0.238061	89.0347	CG14305			CG14305	CG14305	FBgn0038630	; GO:0019538:protein metabolism; GO:0006464:protein modification; GO:0016301:kinase activity; GO:0004702 :receptor signaling protein serine/threonine kinase activity; GO:0004713 ; GO:0005057:receptor signaling protein activity; GO:0000166:nucleotide binding; GO:0006468:protein amino acid phosphorylation; GO:0003824:catalytic activity; GO:0004702 ; GO:0016310:phosphorylation; GO:0004713:protein-ty…
233	1.55733	0.24203	90.5193	aPKC	atypical protein kinase C	CG10261;DaPKC;FBgn0033986;PKCl,i;apkc;atypical protein kinase C;l(2)k06403;pkc-3;pschur;psu	CG10261	CG10261	FBgn0022131	GO:0007292:female gamete generation; ; GO:0002009:morphogenesis of an epithelium; GO:0006461:protein complex assembly; GO:0016310:phosphorylation; GO:0016327:apicolateral plasma membrane; GO:0006793:phosphorus metabolism; GO:0008152:metabolism; GO:0019992; GO:0016043:cell organization and biogenesis; GO:0001565:phorbol ester receptor activity; GO:0004674:protein serine/threonine kinase activity; …
197	1.4593	0.243351	91.0131	CG10177		MLCK-like	CG10177	CG10177	FBgn0039083	; GO:0019538:protein metabolism; GO:0006464:protein modification; GO:0016301:kinase activity; GO:0007242:intracellular signaling cascade; GO:0030554:adenyl nucleotide binding; GO:0000166:nucleotide binding; GO:0006468:protein amino acid phosphorylation; GO:0003824:catalytic activity; GO:0016310:phosphorylation; GO:0006796:phosphate metabolism; GO:0006793:phosphorus metabolism; GO:0008152:metaboli…
332	1.42337	0.251055	93.8944	CG1906		PP2Cb	CG1906	CG1906	FBgn0039672	; GO:0019538:protein metabolism; GO:0006464:protein modification; GO:0050875:cellular physiological process; GO:0016791:phosphoric monoester hydrolase activity; GO:0043234:protein complex; GO:0003824:catalytic activity; GO:0000287:magnesium ion binding; GO:0042578:phosphoric ester hydrolase activity; GO:0006793:phosphorus metabolism; GO:0008152:metabolism; GO:0044238:primary metabolism; GO:000679…
121	1.58916	0.25215	94.3039				no RNA
228	1.30591	0.25227	94.3491	CG10089		MKP-like	CG10089	CG10089	FBgn0036369	; GO:0016791 ; GO:0006464:protein modification; GO:0000165:MAPKKK cascade; GO:0007242:intracellular signaling cascade; GO:0019538:protein metabolism; GO:0050875:cellular physiological process; GO:0008138 :protein tyrosine/serine/threonine phosphatase activity; GO:0004857:enzyme inhibitor activity; GO:0003824:catalytic activity; GO:0008138:protein tyrosine/serine/threonine phosphatase activity; GO…
275	1.3369	0.25265	94.491	CkII[alpha]	Casein kinase II [alpha] subunit	CG17520;CK II;CK-2;CK-II;CK-II [alpha];CK2;CK2 alpha;CK2[alpha];CK2a;CK2alpha;CKII;CKII-[alpha];CKII[alpha];CKIIa;CKIIalfa;CKIIalpha;Casein kinase II;Cask-II-a;DmCKII[alpha];FBgn0062248;NAP1-kinase;Tik;Timekeeper;casein kinase 2;dCKII	CG17520	CG17520	FBgn0000258	GO:0045475:locomotor rhythm; GO:0019538:protein metabolism; GO:0006464:protein modification; GO:0007622:rhythmic behavior; GO:0004702 :receptor signaling protein serine/threonine kinase activity; GO:0007242:intracellular signaling cascade; GO:0009987:cellular process; GO:0005057:receptor signaling protein activity; GO:0000166:nucleotide binding; GO:0048512:circadian behavior; GO:0009653:morphogen…
304	1.64552	0.253867	94.9464	CG1776		MLCK-like	CG1776	CG1776	FBgn0033441	; GO:0019538:protein metabolism; GO:0006464:protein modification; GO:0005200; GO:0004702 :receptor signaling protein serine/threonine kinase activity; GO:0004713 :protein-tyrosine kinase activity; GO:0016043:cell organization and biogenesis; GO:0000166:nucleotide binding; GO:0051242:positive regulation of cellular physiological process; GO:0012502:induction of programmed cell death; GO:0008219:ce…
341	1.33207	0.254933	95.345	sev	sevenless	7LES;7less;CG18085;CT3980;DROSEV;DROSEV1;DmHD-265;FBgn0022796;FBgn0026795;FBgn0026831;FBgn0026832;Sev;sev(AC)14	CG18085	CG18085	FBgn0003366	; GO:0004713 :protein-tyrosine kinase activity; GO:0016043:cell organization and biogenesis; GO:0007350:blastoderm segmentation; GO:0008293:torso signaling pathway; GO:0016310:phosphorylation; GO:0007456:eye morphogenesis (sensu Endopterygota); GO:0007600:sensory perception; GO:0006793:phosphorus metabolism; GO:0008152:metabolism; GO:0008595:determination of anterior/posterior axis, embryo; GO:00…
136	1.52286	0.255213	95.4495				no RNA
37	1.7286	0.255343	95.4983	CG10493		CT29458;PP2C	CG10493	CG10493	FBgn0032749	; GO:0019538:protein metabolism; GO:0006464:protein modification; GO:0016301:kinase activity; GO:0004675 ; GO:0050896:response to stimulus; GO:0050875:cellular physiological process; GO:0016791:phosphoric monoester hydrolase activity; GO:0003824:catalytic activity; GO:0007155:cell adhesion; GO:0008372:cellular component unknown; GO:0004888:transmembrane receptor activity; GO:0042578:phosphoric es…
46	1.46499	0.258543	96.6951	mnb	minibrain	CG7826;Dyrk1;ME-IV;Minibrain;Mnb;min	CG7826	CG7826	FBgn0002777	; GO:0019538:protein metabolism; GO:0006464:protein modification; GO:0004702 :receptor signaling protein serine/threonine kinase activity; GO:0008219:cell death; GO:0007417:central nervous system development; GO:0000166:nucleotide binding; GO:0051242:positive regulation of cellular physiological process; GO:0012502:induction of programmed cell death; GO:0007420:brain development; GO:0006468:prote…
131	1.63309	0.259062	96.8891				no RNA
68	1.39831	0.260885	97.5712	Cdk7	Cyclin-dependent kinase 7	CG3319;DmCdk7;DmMO15;cdk7;p40MO15	CG3319	CG3319	FBgn0015617	; GO:0019538:protein metabolism; GO:0000086:G2/M transition of mitotic cell cycle; GO:0004702 :receptor signaling protein serine/threonine kinase activity; GO:0000082:G1/S transition of mitotic cell cycle; GO:0005057:receptor signaling protein activity; GO:0000166:nucleotide binding; GO:0051325:interphase; GO:0016772:transferase activity, transferring phosphorus-containing groups; GO:0006464:prot…
227	1.9287	0.261623	97.847	mos		CG8767;D-mos;DMOS	CG8767	CG8767	FBgn0033773	; GO:0019538:protein metabolism; GO:0006464:protein modification; GO:0016301:kinase activity; GO:0030554:adenyl nucleotide binding; GO:0000166:nucleotide binding; GO:0006468:protein amino acid phosphorylation; GO:0016310:phosphorylation; GO:0006796:phosphate metabolism; GO:0006793:phosphorus metabolism; GO:0008152:metabolism; GO:0044238:primary metabolism; GO:0004674:protein serine/threonine kina…
239	1.44786	0.263724	98.6326	cdc2rk	cdc2-related-kinase	CG1362;Dcdrk	CG1362	CG1362	FBgn0013435	; GO:0019538:protein metabolism; GO:0006464:protein modification; GO:0004702 :receptor signaling protein serine/threonine kinase activity; GO:0009987:cellular process; GO:0005057:receptor signaling protein activity; GO:0000166:nucleotide binding; GO:0006468:protein amino acid phosphorylation; GO:0000074:regulation of cell cycle; GO:0003824:catalytic activity; GO:0004702 ; GO:0004693 ; GO:0016310:…
4	1.6277	0.266676	99.7367	Bub1		31/13;BcDNA:LD23835;BubR1;CG7838;DmBUB1;FBgn0022226;bub1;dBUB1;l(2)k03113;l(2)k06109	CG7838	CG7838	FBgn0025458	; GO:0019538:protein metabolism; GO:0006464:protein modification; GO:0004702 :receptor signaling protein serine/threonine kinase activity; GO:0005057:receptor signaling protein activity; GO:0000777:condensed chromosome kinetochore; GO:0000166:nucleotide binding; GO:0043232:intracellular non-membrane-bound organelle; GO:0000776:kinetochore; GO:0007049:cell cycle; GO:0006468:protein amino acid phos…
96	1.67607	0.271575	101.569				no RNA
216	1.5832	0.272067	101.753	CG8866		UNC 51-like	CG8866	CG8866	FBgn0037679	; GO:0019538:protein metabolism; GO:0006464:protein modification; GO:0004702 :receptor signaling protein serine/threonine kinase activity; GO:0004713 ; GO:0005057:receptor signaling protein activity; GO:0000166:nucleotide binding; GO:0006468:protein amino acid phosphorylation; GO:0003824:catalytic activity; GO:0004702 ; GO:0016310:phosphorylation; GO:0004713:protein-tyrosine kinase activity; GO:0…
90	1.3641	0.272292	101.837	Egfr	Epidermal growth factor receptor	C-erb;CG10079;D-EGFR;D-Egf;DER;DER flb;DER-Ellipse;DER/EGFR;DER/faint little ball;DER/top;DER\torpedo;Degfr;Der: Drosophila epidermal growth factor receptor homologue;DmHD-33;EGF Receptor;EGF-receptor;EGFr;EK2-6;Egf-r;El: Ellipse;Ellipse torpedo;Elp;Elp-1;Elp-B1;Elp-B1RB1;FBgn0010599;FBgn0022793;Torpedo/DER;c-erbB;dEGFR1;flb: faint little ball;l(2)05351;l(2)09261;l(2)57DEFa;l(2)57EFa;l(2)57Ea;top…	CG10079	CG10079	FBgn0003731	GO:0007292:female gamete generation; GO:0016477:cell migration; GO:0004713 ; ; GO:0002009:morphogenesis of an epithelium; GO:0005488:binding; GO:0007350:blastoderm segmentation; GO:0048232:male gamete generation; GO:0007420:brain development; GO:0042386:hemocyte differentiation (sensu Arthropoda); GO:0042692:muscle cell differentiation; GO:0009950:dorsal/ventral axis specification; GO:0007431:sal…
251	1.29929	0.28007	104.746	drl	derailed	CG10758;CG17348;DRL;FBgn0032764;FBgn0032765;derailed;lin;linotte;lio;lio/drl;lio: linotte;lionette	CG17348	CG10758;CG17348	FBgn0015380	GO:0016477:cell migration; GO:0019538:protein metabolism; GO:0006464:protein modification; GO:0004714 ; GO:0004713 ; ; GO:0030554:adenyl nucleotide binding; GO:0007517:muscle development; GO:0050875:cellular physiological process; GO:0009653:morphogenesis; GO:0006928:cell motility; GO:0044260:cellular macromolecule metabolism; GO:0006468:protein amino acid phosphorylation; GO:0007613:memory; GO:0…
54	1.5421	0.282096	105.504	CG31711		CG4588;FBgn0032164;MAK	CG31711	CG31711;CG4588	FBgn0051711	; GO:0019538:protein metabolism; GO:0006464:protein modification; GO:0004702 :receptor signaling protein serine/threonine kinase activity; GO:0007242:intracellular signaling cascade; GO:0009987:cellular process; GO:0005057:receptor signaling protein activity; GO:0000166:nucleotide binding; GO:0048232:male gamete generation; GO:0006468:protein amino acid phosphorylation; GO:0019953:sexual reproduc…
77	1.45846	0.283671	106.093	CG13197		BcDNA:RE27552;FBgn0033647	CG13197	CG13197	FBgn0062449	; GO:0019538:protein metabolism; GO:0006464:protein modification; GO:0050875:cellular physiological process; GO:0008138 :protein tyrosine/serine/threonine phosphatase activity; GO:0003824:catalytic activity; GO:0008138:protein tyrosine/serine/threonine phosphatase activity; GO:0042578:phosphoric ester hydrolase activity; GO:0006793:phosphorus metabolism; GO:0008152:metabolism; GO:0044238:primary …
118	1.2853	0.284247	106.308				no RNA
321	1.51514	0.28426	106.313	Atg1	Autophagy-specific gene 1	ATG1;Autophagy-specific gene 1;CG10967;FBgn0036313;UNC 51-like;l(3)00305	CG10967	CG10967	FBgn0010715	; GO:0019538:protein metabolism; GO:0006464:protein modification; GO:0016301:kinase activity; GO:0007242:intracellular signaling cascade; GO:0005057:receptor signaling protein activity; GO:0000166:nucleotide binding; GO:0006468:protein amino acid phosphorylation; GO:0003824:catalytic activity; GO:0016310:phosphorylation; GO:0004713:protein-tyrosine kinase activity; GO:0016740:transferase activity…
170	1.30195	0.287577	107.554				no RNA
231	1.67365	0.290401	108.61	sax	saxophone	Bkr43E;Brk43E;CG1891;STK-B;Sax	CG1891	CG1891	FBgn0003317	GO:0007292:female gamete generation; ; GO:0016301:kinase activity; GO:0005488:binding; GO:0007350:blastoderm segmentation; GO:0016310:phosphorylation; GO:0007456:eye morphogenesis (sensu Endopterygota); GO:0051244:regulation of cellular physiological process; GO:0006793:phosphorus metabolism; GO:0008152:metabolism; GO:0004674:protein serine/threonine kinase activity; GO:0005024:transforming growt…
301	2.02111	0.294278	110.06	Pp1[alpha]-96A	Protein phosphatase 1[alpha] at 96A	CG6593;PP1;PP1 96A;PP1[alpha]1;PP1[alpha]96A;PP1c;Pp1-96A;Pp1alpha-96A	CG6593	CG6593	FBgn0003134	; GO:0019538:protein metabolism; GO:0006464:protein modification; GO:0000163:protein phosphatase type 1 activity; GO:0050875:cellular physiological process; GO:0016791:phosphoric monoester hydrolase activity; GO:0043234:protein complex; GO:0003824:catalytic activity; GO:0042578:phosphoric ester hydrolase activity; GO:0006793:phosphorus metabolism; GO:0008152:metabolism; GO:0000163; GO:0044238:pri…
168	1.55646	0.295358	110.464				no RNA
98	1.39297	0.301929	112.922				no RNA
56	1.26713	0.302918	113.291	CG15072		EMK/KIAA0999	CG15072	CG15072	FBgn0034376	; GO:0019538:protein metabolism; GO:0006464:protein modification; GO:0016301:kinase activity; GO:0004702 :receptor signaling protein serine/threonine kinase activity; GO:0004713 ; GO:0016043:cell organization and biogenesis; GO:0000166:nucleotide binding; GO:0007010:cytoskeleton organization and biogenesis; GO:0006468:protein amino acid phosphorylation; GO:0019953:sexual reproduction; GO:0003824:…
289	1.37459	0.303442	113.487	Cad96Ca		CG10239;CG10244;CT28779;DCad96Ca;DmHD-14;FBgn0039289;FGFR1-like	CG10244	CG10239;CG10244	FBgn0022800	; GO:0019538:protein metabolism; GO:0006464:protein modification; GO:0004714 ; GO:0004713 ; GO:0030554:adenyl nucleotide binding; GO:0000166:nucleotide binding; GO:0016339:calcium-dependent cell-cell adhesion; GO:0009653:morphogenesis; GO:0007154:cell communication; GO:0044260:cellular macromolecule metabolism; GO:0006468:protein amino acid phosphorylation; GO:0016337:cell-cell adhesion; GO:00082…
17	1.3765	0.308473	115.369	Eph	Eph receptor tyrosine kinase	CG1511;CT3831;Dek7;Deph;Drosophila eph;Ek7;FBgn0015726;FBgn0023093;RPTK Dek7;dek	CG1511	CG1511	FBgn0025936	; GO:0019538:protein metabolism; GO:0006464:protein modification; GO:0004714 ; GO:0004713 ; GO:0030554:adenyl nucleotide binding; GO:0000166:nucleotide binding; GO:0005003:ephrin receptor activity; GO:0009653:morphogenesis; GO:0006468:protein amino acid phosphorylation; GO:0016740:transferase activity; GO:0003824:catalytic activity; GO:0004888:transmembrane receptor activity; GO:0016310:phosphory…
119	1.3033	0.315543	118.013				no RNA
252	1.26627	0.320831	119.991	Src42A	Src oncogene at 42A	CG7873;Dm SRC41;DmHD-29;Dsrc41;Dsrc42A;FBgn0010284;FBgn0014884;FBgn0021964;FBgn0022795;FBgn0024932;SK2-4;SRC 42A;Src41;Src42;Su(D-raf)1;Su(Raf)1;Su(phl)1;Su1;Suppressor of pole hole;Suppressor of raf-like-oncogene;Tk5: Tyrosine kinase 5;dtk-5;dtk5;l(2)k10108	CG7873	CG7873	FBgn0004603	; GO:0019538:protein metabolism; GO:0006464:protein modification; GO:0000165:MAPKKK cascade; GO:0007242:intracellular signaling cascade; GO:0009987:cellular process; GO:0002009:morphogenesis of an epithelium; GO:0000166:nucleotide binding; GO:0016772:transferase activity, transferring phosphorus-containing groups; GO:0004713 :protein-tyrosine kinase activity; GO:0009653:morphogenesis; GO:0006468:…
6	1.92639	0.325072	121.577	ballchen	ballchen	BcDNA:LD09009;CG6386;NHK-1;VRK;ballchen;nucleosomal histone kinase-1	CG6386	CG6386	FBgn0027889	; GO:0019538:protein metabolism; GO:0006464:protein modification; GO:0016043:cell organization and biogenesis; GO:0000166:nucleotide binding; GO:0007001:chromosome organization and biogenesis (sensu Eukaryota); GO:0006468:protein amino acid phosphorylation; GO:0016572:histone phosphorylation; GO:0003824:catalytic activity; GO:0035173:histone kinase activity; GO:0016310:phosphorylation; GO:0006796…
27	1.48824	0.325603	121.775	Gcn2		CG1609;EIF2;GCN2;dGCN2	CG1609	CG1609	FBgn0019990	GO:0009059:macromolecule biosynthesis; GO:0019538:protein metabolism; GO:0006464:protein modification; GO:0016301:kinase activity; GO:0004702 :receptor signaling protein serine/threonine kinase activity; ; GO:0005057:receptor signaling protein activity; GO:0000166:nucleotide binding; GO:0043037:translation; GO:0016874:ligase activity; GO:0006445:regulation of translation; GO:0006468:protein amino…
373	1.42466	0.326389	122.07	CG7177			CG7177	CG7177	FBgn0037098	; GO:0019538:protein metabolism; GO:0006464:protein modification; GO:0004702 :receptor signaling protein serine/threonine kinase activity; GO:0007242:intracellular signaling cascade; GO:0005057:receptor signaling protein activity; GO:0000166:nucleotide binding; GO:0006468:protein amino acid phosphorylation; GO:0003824:catalytic activity; GO:0007254:JNK cascade; GO:0004702 ; GO:0016310:phosphoryla…
11	1.23616	0.326759	122.208	twe	twine	BG:DS02740.1;CG4965;FBgn0016862;TWINE;cdc25;l(2)35Fh;mat(2)syn-A;mat(2)synHB5;twn;twn: twain	CG4965	CG4965	FBgn0002673	; GO:0019538:protein metabolism; GO:0006464:protein modification; GO:0016043:cell organization and biogenesis; GO:0007053:male meiotic spindle assembly (sensu Metazoa); GO:0043232:intracellular non-membrane-bound organelle; GO:0004725 ; GO:0048232:male gamete generation; GO:0015630:microtubule cytoskeleton; GO:0050875:cellular physiological process; GO:0008138 :protein tyrosine/serine/threonine p…
134	1.61498	0.329323	123.167				no RNA
184	1.51365	0.329451	123.215	Gprk1	G protein-coupled receptor kinase 1	CG40129;CT4320;FBgn0058129;GPRK1;Gprk-1	CG40129	CG40129	FBgn0004833	; GO:0019538:protein metabolism; GO:0006464:protein modification; GO:0004702 :receptor signaling protein serine/threonine kinase activity; GO:0007242:intracellular signaling cascade; GO:0005057:receptor signaling protein activity; GO:0000166:nucleotide binding; GO:0004703:G-protein coupled receptor kinase activity; GO:0006468:protein amino acid phosphorylation; GO:0003824:catalytic activity; GO:0…
306	1.9702	0.331983	124.162	CG9783		GYC	CG9783	CG9783	FBgn0037256	; GO:0009605:response to external stimulus; GO:0006464:protein modification; GO:0050953:sensory perception of light; GO:0007242:intracellular signaling cascade; GO:0009187:cyclic nucleotide metabolism; GO:0019538:protein metabolism; GO:0007601:visual perception; GO:0016301:kinase activity; GO:0006468:protein amino acid phosphorylation; GO:0004872; GO:0003824:catalytic activity; GO:0016310:phospho…
294	1.29251	0.334256	125.012	Pdk	Pyruvate dehydrogenase kinase	BcDNA:LD09837;CG8808;DmPDK;FBgn0062465;pyruvate dehydrogenase kinase	CG8808	CG8808	FBgn0017558	; GO:0019538:protein metabolism; GO:0006464:protein modification; GO:0004740:[pyruvate dehydrogenase (lipoamide)] kinase activity; GO:0019220:regulation of phosphate metabolism; GO:0030554:adenyl nucleotide binding; GO:0000166:nucleotide binding; GO:0015980:energy derivation by oxidation of organic compounds; GO:0046356:acetyl-CoA catabolism; GO:0006090:pyruvate metabolism; GO:0006099:tricarboxyl…
194	1.43204	0.336778	125.955				BcDNA:RE60792 (CG40478)
326	1.28605	0.336778	125.955	Ror		CG4926;DmHD-2;Dror;FBgn0022797;ROR	CG4926	CG4926	FBgn0010407	; GO:0019538:protein metabolism; GO:0006464:protein modification; GO:0004714 ; GO:0004713 :protein-tyrosine kinase activity; GO:0007417:central nervous system development; GO:0000166:nucleotide binding; GO:0009653:morphogenesis; GO:0006468:protein amino acid phosphorylation; GO:0005515:protein binding; GO:0005623:cell; GO:0009888:histogenesis; GO:0019838:growth factor binding; GO:0003824:catalyti…
327	1.29776	0.337847	126.355	InR	Insulin-like receptor	CG18402;DIHR;DILR;DIRH;DIR[beta];DInr;Dir-a;Dir-b;FBgn0000456;FBgn0000457;FBgn0002393;FBgn0010868;Inr-[alpha];Inr-[beta];InsR;dInsR;dir;er10;inr;insulin receptor;insulin receptor homolog;insulin/insulin-like growth factor receptor;l(3)05545;l(3)93Dj;l(3)er10;lethal(3)93Dj	CG18402	CG18402	FBgn0013984	GO:0007292:female gamete generation; GO:0009605:response to external stimulus; GO:0004713 ; ; GO:0002009:morphogenesis of an epithelium; GO:0005009:insulin receptor activity; GO:0042169:SH2 domain binding; GO:0005520:insulin-like growth factor binding; GO:0016310:phosphorylation; GO:0005488:binding; GO:0005911:intercellular junction; GO:0008152:metabolism; GO:0040014:regulation of body size; GO:0…
221	1.64902	0.338468	126.587	KP78b		CG17216;FBgn0022392;KP78B	CG17216	CG17216	FBgn0026063	; GO:0019538:protein metabolism; GO:0006464:protein modification; GO:0004702 :receptor signaling protein serine/threonine kinase activity; GO:0004713 ; GO:0016043:cell organization and biogenesis; GO:0000166:nucleotide binding; GO:0007010:cytoskeleton organization and biogenesis; GO:0006468:protein amino acid phosphorylation; GO:0007242:intracellular signaling cascade; GO:0003824:catalytic activi…
290	1.46012	0.340782	127.452	CG6114		SNF1-related	CG6114	CG6114	FBgn0036544	; GO:0019538:protein metabolism; GO:0006464:protein modification; GO:0004702 :receptor signaling protein serine/threonine kinase activity; GO:0004713 ; GO:0005057:receptor signaling protein activity; GO:0000166:nucleotide binding; GO:0006468:protein amino acid phosphorylation; GO:0007242:intracellular signaling cascade; GO:0003824:catalytic activity; GO:0004702 ; GO:0016310:phosphorylation; GO:00…
299	2.11917	0.34257	128.121	Ret	Ret oncogene	CG1061;CG14396;D-ret;DmHD-59;Dret;FBgn0022789;FBgn0032930;FBgn0032931;Reto	CG14396	CG1061;CG14396	FBgn0011829	; GO:0019538:protein metabolism; GO:0006464:protein modification; GO:0004714 ; GO:0046872:metal ion binding; GO:0004713 ; GO:0030554:adenyl nucleotide binding; GO:0000166:nucleotide binding; GO:0009653:morphogenesis; GO:0006468:protein amino acid phosphorylation; GO:0016740:transferase activity; GO:0016337:cell-cell adhesion; GO:0008283:cell proliferation; GO:0009888:histogenesis; GO:0007155:cell…
372	1.69812	0.344707	128.921	shark	Src homology 2, ankyrin repeat, tyrosine kinase	CG18247;FBgn0004605;FBgn0010286;FBgn0028603;FBgn0034090;SYK/SHARK;Shark;Tk7;Tyrosine kinase 7;dtk7;l(2)W4;l(2R)W4	CG18247	CG18247	FBgn0015295	GO:0007292:female gamete generation; GO:0019538:protein metabolism; GO:0006464:protein modification; GO:0044237:cellular metabolism; GO:0000165:MAPKKK cascade; GO:0007242:intracellular signaling cascade; ; GO:0002009:morphogenesis of an epithelium; GO:0000166:nucleotide binding; GO:0016772:transferase activity, transferring phosphorus-containing groups; GO:0009653:morphogenesis; GO:0007010:cytosk…
235	2.30388	0.348684	130.408	CG12147		CKIa-like	CG12147	CG12147	FBgn0037325	; GO:0019538:protein metabolism; GO:0006464:protein modification; GO:0004702 :receptor signaling protein serine/threonine kinase activity; GO:0007242:intracellular signaling cascade; GO:0005057:receptor signaling protein activity; GO:0000166:nucleotide binding; GO:0004680:casein kinase activity; GO:0006468:protein amino acid phosphorylation; GO:0004681 :casein kinase I activity; GO:0003824:cataly…
107	1.55201	0.348818	130.458				no RNA
[truncated: 205 more rows]

## Sheet: Telophase-3
List of all genes tested, in order of confidence of TELOPHASE nuclei-enrichment based on the top THREE experiments for each gene.
group number (our own internal reference)	Mean enrichments in the top three most significantly enriched samples	3rd smallest p value (i.e. the median)	3rd smallest p value, adjusted for 374 tests	symbol	name	Synonyms	CG number	CGs from FLIGHT	FBgn	GO terms (FLIGHT + Flybase)
[truncated: 374 more rows]
