# Supplementary material for: CellProfiler Analyst: data exploration and analysis software for complex image-based screens
Source: BMC Bioinformatics. 2008 Nov 15;9:482. doi: 10.1186/1471-2105-9-482 (PMC2614436; doi:10.1186/1471-2105-9-482)
Supplement: Additional file 3 — Source code for CellProfiler Analyst (most recent version is available at ). Additional File 3 must be uncompressed. Doubleclicking the file often activates the computer's native decompression software; otherwise download free software online (e.g., StuffIt Expander) for this purpose. [file 1471-2105-9-482-S3.zip]

Archive with 171 entries (147 files):
- CPA_src/
- CPA_src/build.xml
- CPA_src/CPAnalyst.bat
- CPA_src/CPAnalyst.command
- CPA_src/jCPAnalyst/
- CPA_src/jCPAnalyst/AboutDialog.java
- CPA_src/jCPAnalyst/classifier/
- CPA_src/jCPAnalyst/classifier/CellBoard.java
- CPA_src/jCPAnalyst/classifier/CellCollectionPicker.java
- CPA_src/jCPAnalyst/classifier/CellComponent.java
- CPA_src/jCPAnalyst/classifier/CellGatedPicker.java
- CPA_src/jCPAnalyst/classifier/CellImage.java
- CPA_src/jCPAnalyst/classifier/CellInfo.java
- CPA_src/jCPAnalyst/classifier/CellPicker.java
- CPA_src/jCPAnalyst/classifier/ClassifierGUI.java
- CPA_src/jCPAnalyst/classifier/ClassifyBoardsInterface.java
- CPA_src/jCPAnalyst/classifier/ClassifyController.java
- CPA_src/jCPAnalyst/classifier/CrossValidate.py
- CPA_src/jCPAnalyst/classifier/GentleBooster.java
- CPA_src/jCPAnalyst/classifier/TrainWeakLearner.java
- CPA_src/jCPAnalyst/classifier/WeakLearner.java
- CPA_src/jCPAnalyst/CVInternalFrame.java
- CPA_src/jCPAnalyst/CVProperties.java
- CPA_src/jCPAnalyst/databaseLayer/
- CPA_src/jCPAnalyst/databaseLayer/DbConnect.java
- CPA_src/jCPAnalyst/databaseLayer/InMemConnect.java
- CPA_src/jCPAnalyst/databaseLayer/MySqlConnect.java
- CPA_src/jCPAnalyst/databaseLayer/OracleConnect.java
- CPA_src/jCPAnalyst/databaseLayer/OracleMappings.java
- CPA_src/jCPAnalyst/DotFile.java
- CPA_src/jCPAnalyst/Events/
- CPA_src/jCPAnalyst/Events/DisplayModelListenerInterface.java
- CPA_src/jCPAnalyst/Events/DisplayModelListenerList.java
- CPA_src/jCPAnalyst/Exceptions/
- CPA_src/jCPAnalyst/Exceptions/EmptyResultSetException.java
- CPA_src/jCPAnalyst/Exceptions/ImageNotFoundException.java
- CPA_src/jCPAnalyst/Exceptions/InvalidVarCharException.java
- CPA_src/jCPAnalyst/Exceptions/JDBCException.java
- CPA_src/jCPAnalyst/Exceptions/ObjectNotFoundException.java
- CPA_src/jCPAnalyst/Exceptions/ViewUnchangeableException.java
- CPA_src/jCPAnalyst/JCPA.java
- CPA_src/jCPAnalyst/JCPAnalyst.java
- CPA_src/jCPAnalyst/MainWindow.java
- CPA_src/jCPAnalyst/MDIDesktopPane.java
- CPA_src/jCPAnalyst/ShowInfo/
- CPA_src/jCPAnalyst/ShowInfo/ImageReader/
- CPA_src/jCPAnalyst/ShowInfo/ImageReader/AbstractImageReader.java
- CPA_src/jCPAnalyst/ShowInfo/ImageReader/DIBImageReader.java
- CPA_src/jCPAnalyst/ShowInfo/ImageReader/HTTPFileProtocol.java
- CPA_src/jCPAnalyst/ShowInfo/ImageReader/ImageCollection.java
- CPA_src/jCPAnalyst/ShowInfo/ImageReader/ImageFileProtocol.java
- CPA_src/jCPAnalyst/ShowInfo/ImageReader/ImageReader.java
- CPA_src/jCPAnalyst/ShowInfo/ImageReader/JAIImageReader.java
- CPA_src/jCPAnalyst/ShowInfo/ImageReader/LocalFileProtocol.java
- CPA_src/jCPAnalyst/ShowInfo/ImageReader/ShowImageReader.java
- CPA_src/jCPAnalyst/ShowInfo/ImageReader/SMBFileProtocol.java
- CPA_src/jCPAnalyst/ShowInfo/ImageReader/SSHFileProtocol.java
- CPA_src/jCPAnalyst/ShowInfo/ImageSelector.java
- CPA_src/jCPAnalyst/ShowInfo/MetaInfo.java
- CPA_src/jCPAnalyst/ShowInfo/ShowDetails.java
- CPA_src/jCPAnalyst/ShowInfo/ShowImage.java
- CPA_src/jCPAnalyst/ShowInfo/ShowMontage.java
- CPA_src/jCPAnalyst/ShowInfo/ShowSubPlot.java
- CPA_src/jCPAnalyst/ShowInfo/ShowWebInfo.java
- CPA_src/jCPAnalyst/SplashScreen.java
- CPA_src/jCPAnalyst/SplashScreen.png
- CPA_src/jCPAnalyst/Statistics/
- CPA_src/jCPAnalyst/Statistics/Constants.java
- CPA_src/jCPAnalyst/Statistics/CVStatMethods.java
- CPA_src/jCPAnalyst/Statistics/Gamma.java
- CPA_src/jCPAnalyst/Statistics/Gaus8.java
- CPA_src/jCPAnalyst/Statistics/Gaus8_fcn.java
- CPA_src/jCPAnalyst/Statistics/LogOddsIntegrate.java
- CPA_src/jCPAnalyst/Statistics/MeasureSummary.java
- CPA_src/jCPAnalyst/Statistics/NelderMead.java
- CPA_src/jCPAnalyst/Statistics/Polynomial.java
- CPA_src/jCPAnalyst/Statistics/Probability.java
- CPA_src/jCPAnalyst/Statistics/ROCPlotGUI.java
- CPA_src/jCPAnalyst/temp/
- CPA_src/jCPAnalyst/temp/Images/
- CPA_src/jCPAnalyst/util/
- CPA_src/jCPAnalyst/util/DataTable.java
- CPA_src/jCPAnalyst/util/ExampleFileFilter.java
- CPA_src/jCPAnalyst/util/HashtableMultiEntry.java
- CPA_src/jCPAnalyst/util/ImageDisplay.java
- CPA_src/jCPAnalyst/util/JSpacer.java
- CPA_src/jCPAnalyst/util/PropertiesEditor.java
- CPA_src/jCPAnalyst/util/RecursiveComboBox.java
- CPA_src/jCPAnalyst/util/RecursiveHashtable.java
- CPA_src/jCPAnalyst/util/RecursiveListMap.java
- CPA_src/jCPAnalyst/util/ResultSetScrollableTableModel.java
- CPA_src/jCPAnalyst/util/ResultSetUnscrollableTableModel.java
- CPA_src/jCPAnalyst/util/SortableTableModel.java
- CPA_src/jCPAnalyst/util/TableSorter.java
- CPA_src/jCPAnalyst/util/TimedDialog.java
- CPA_src/jCPAnalyst/util/VTextIcon.java
- CPA_src/jCPAnalyst/Visualize/
- CPA_src/jCPAnalyst/Visualize/AbstractDisplayModel.java
- CPA_src/jCPAnalyst/Visualize/AbstractPlotFigure.java
- CPA_src/jCPAnalyst/Visualize/AbstractXYPlot.java
- CPA_src/jCPAnalyst/Visualize/CDF.java
- CPA_src/jCPAnalyst/Visualize/CPSettings/
- CPA_src/jCPAnalyst/Visualize/CPSettings/AbstractSettings.java
- CPA_src/jCPAnalyst/Visualize/CPSettings/ChangeAxisForm.java
- CPA_src/jCPAnalyst/Visualize/CPSettings/CPSetable.java
- CPA_src/jCPAnalyst/Visualize/CPSettings/DensityPlotSettings.java
- CPA_src/jCPAnalyst/Visualize/CPSettings/HistogramSettings.java
- CPA_src/jCPAnalyst/Visualize/CPSettings/JUnit/
- CPA_src/jCPAnalyst/Visualize/CPSettings/JUnit/ChangeAxisFormTest.java
- CPA_src/jCPAnalyst/Visualize/CPSettings/JUnit/SelectionListBoxTest.java
- CPA_src/jCPAnalyst/Visualize/CPSettings/SelectionListBox.java
- CPA_src/jCPAnalyst/Visualize/CPSettings/Settings1D.java
- CPA_src/jCPAnalyst/Visualize/CPSettings/Settings2D.java
- CPA_src/jCPAnalyst/Visualize/CPSettings/SettingsMultiD.java
- CPA_src/jCPAnalyst/Visualize/DensityPlot.java
- CPA_src/jCPAnalyst/Visualize/DisplayFactory.java
- CPA_src/jCPAnalyst/Visualize/DisplayModel.java
- CPA_src/jCPAnalyst/Visualize/Histogram.java
- CPA_src/jCPAnalyst/Visualize/JFreeChartExt/
- CPA_src/jCPAnalyst/Visualize/JFreeChartExt/CVChartPanel.java
- CPA_src/jCPAnalyst/Visualize/JFreeChartExt/CVConstants.java
- CPA_src/jCPAnalyst/Visualize/JFreeChartExt/FastXYSeriesCollection.java
- CPA_src/jCPAnalyst/Visualize/JFreeChartExt/PlotToolBar.java
- CPA_src/jCPAnalyst/Visualize/JFreeChartExt/PlotToolBarListener.java
- CPA_src/jCPAnalyst/Visualize/JFreeChartExt/StandardXYItemRendererFast.java
- CPA_src/jCPAnalyst/Visualize/JFreeChartExt/test/
- CPA_src/jCPAnalyst/Visualize/JFreeChartExt/test/ScatterplotTest.java
- CPA_src/jCPAnalyst/Visualize/JFreeChartExt/toolbarGraphics/
- CPA_src/jCPAnalyst/Visualize/JFreeChartExt/toolbarGraphics/Pointer24.gif
- CPA_src/jCPAnalyst/Visualize/JFreeChartExt/toolbarGraphics/Thumbs.db
- CPA_src/jCPAnalyst/Visualize/JFreeChartExt/toolbarGraphics/ZoomIn24.gif
- CPA_src/jCPAnalyst/Visualize/JFreeChartExt/toolbarGraphics/ZoomOut24.gif
- CPA_src/jCPAnalyst/Visualize/MenuObjects/
- CPA_src/jCPAnalyst/Visualize/MenuObjects/DisabledMenuBar.java
- CPA_src/jCPAnalyst/Visualize/MenuObjects/MenuActions.java
- CPA_src/jCPAnalyst/Visualize/Model/
- CPA_src/jCPAnalyst/Visualize/Model/CommonModels.java
- CPA_src/jCPAnalyst/Visualize/Model/HighlightModel.java
- CPA_src/jCPAnalyst/Visualize/Model/InfoModel.java
- CPA_src/jCPAnalyst/Visualize/Model/InfoModelStats.java
- CPA_src/jCPAnalyst/Visualize/Model/Range.java
- CPA_src/jCPAnalyst/Visualize/Model/SqlEql.java
- CPA_src/jCPAnalyst/Visualize/Model/Strategy/
- CPA_src/jCPAnalyst/Visualize/Model/Strategy/BasicDataStrategy.java
- CPA_src/jCPAnalyst/Visualize/Model/Strategy/CellDataStrategy.java
- CPA_src/jCPAnalyst/Visualize/Model/Strategy/DataStrategyInterface.java
- CPA_src/jCPAnalyst/Visualize/Model/Strategy/GroupedSpotDataStrategy.java
- CPA_src/jCPAnalyst/Visualize/Model/Strategy/SpotDataStrategy.java
- CPA_src/jCPAnalyst/Visualize/Model/Strategy/SpotFromCellDataStrategy.java
- CPA_src/jCPAnalyst/Visualize/Model/TableColumn.java
- CPA_src/jCPAnalyst/Visualize/Model/TableGroups.java
- CPA_src/jCPAnalyst/Visualize/ParallelCoordinates.java
- CPA_src/jCPAnalyst/Visualize/ResultSetTableModel.java
- CPA_src/jCPAnalyst/Visualize/Scatterplot.java
- CPA_src/jCPAnalyst/Visualize/Stats/
- CPA_src/jCPAnalyst/Visualize/Stats/BoxPlotPlotable.java
- CPA_src/jCPAnalyst/Visualize/Stats/BoxPlotStats.java
- CPA_src/jCPAnalyst/Visualize/streamplot/
- CPA_src/jCPAnalyst/Visualize/streamplot/ParallelPlot.java
- CPA_src/jCPAnalyst/Visualize/streamplot/Stream2DPlot.java
- CPA_src/jCPAnalyst/Visualize/streamplot/StreamDensityPlot.java
- CPA_src/jCPAnalyst/Visualize/streamplot/StreamScatterPlot.java
- CPA_src/jCPAnalyst/Visualize/StreamScatter.java
- CPA_src/jCPAnalyst/Visualize/Tableview.java
- CPA_src/jCPAnalyst/WindowMenu.java
- CPA_src/MANIFEST.MF
- CPA_src/Scripts/
- CPA_src/Scripts/CrossValidate.py
- CPA_src/Scripts/FastGentleBoosting.py
- CPA_src/Scripts/FastGentleBoosting.pyc
- CPA_src/Scripts/FastGentleBoostingWorker.py
