# Supplementary material for: CellProfiler Analyst: data exploration and analysis software for complex image-based screens
Source: BMC Bioinformatics. 2008 Nov 15;9:482. doi: 10.1186/1471-2105-9-482 (PMC2614436; doi:10.1186/1471-2105-9-482)
Supplement: Additional file 3 — Source code for CellProfiler Analyst (most recent version is available at ). Additional File 3 must be uncompressed. Doubleclicking the file often activates the computer's native decompression software; otherwise download free software online (e.g., StuffIt Expander) for this purpose. [file 1471-2105-9-482-S3.zip › CPA_src/build.xml]

<?xml version="1.0" encoding="UTF-8"?>
<!-- WARNING: Eclipse auto-generated file.
              Any modifications will be overwritten.
              To include a user specific buildfile here, simply create one in the same
              directory with the processing instruction <?eclipse.ant.import?>
              as the first entry and export the buildfile again. -->
<project basedir="." default="build" name="JCPAnalystBroad">
    <property environment="env"/>
    <property name="debuglevel" value="source,lines,vars"/>
    <property name="target" value="1.5"/>
    <property name="source" value="1.5"/>
    <path id="JCPAnalystBroad.classpath">
        <pathelement location="."/>
        <pathelement location="lib/foxtrot.jar"/> <!-- BSD license -->
        <pathelement location="lib/ostermillerutils.jar"/> <!-- GPL -->
        <pathelement location="lib/jsch-0.1.28.jar"/> <!-- BSD license -->
        <pathelement location="lib/jfeechart-1.0.0/lib/jcommon-1.0.0.jar"/>
        <pathelement location="lib/jfeechart-1.0.0/lib/jfreechart-1.0.0.jar"/> <!-- LGPL -->
        <pathelement location="lib/jcifs_1.2.6/jcifs-1.2.6.jar"/><!-- LGPL -->
        <pathelement location="lib/hsqldb/lib/hsqldb.jar"/> <!-- BSD based -->
        <pathelement location="lib/hsqldb/lib/servlet.jar"/> <!-- BSD based -->
        <pathelement location="lib/ojdbc14.jar"/> <!-- Oracle license -->
        <pathelement location="lib/jai-1_1_2_01/ext/jai_core.jar"/> <!-- Java Distribution License (JDL) -->
        <pathelement location="lib/jai-1_1_2_01/ext/mlibwrapper_jai.jar"/> <!-- Java Distribution License (JDL) -->
        <pathelement location="lib/jai-1_1_2_01/ext/jai_codec.jar"/> <!-- Java Distribution License (JDL) -->
        <pathelement location="lib/mysql-connector-java-3.1.10/mysql-connector-java-3.1.10-bin.jar"/> <!--  -->
        <pathelement location="lib/commons-math-1.2/commons-math-1.2.jar"/> <!--  -->
    </path>
    <target name="init">
        <copy includeemptydirs="false" todir=".">
            <fileset dir="." excludes="**/*.launch, **/*.java"/>
        </copy>
    </target>
    <target name="clean">
        <delete>
            <fileset dir="." includes="**/*.class"/>
        </delete>
    </target>
    <target depends="clean" name="cleanall"/>
    <target depends="build-subprojects,build-project" name="build"/>
    <target name="build-subprojects"/>
    <target depends="init" name="build-project">
        <echo message="${ant.project.name}: ${ant.file}"/>
        <javac debug="true" debuglevel="${debuglevel}" destdir="."
               source="${source}" target="${target}" excludes="**/Test*.java">
            <src path="."/>
            <classpath refid="JCPAnalystBroad.classpath"/>
        </javac>
    </target>
    <target description="Build all projects which reference this project. Useful to propagate changes." name="build-refprojects"/>
    <target name="JCPA (2)">
        <java classname="jCPAnalyst.JCPA" failonerror="true" fork="yes">
            <classpath refid="JCPAnalystBroad.classpath"/>
        </java>
    </target>
    <target name="jar" depends="build-project">
        <manifest file="MANIFEST.MF">
          <attribute name="Main-Class" value="jCPAnalyst.JCPA"/>
        </manifest>
        <jar destfile="CPAnalyst.jar" basedir="."
             includes="jCPAnalyst/SplashScreen.png **/*.class"
             excludes="**/TestCPAStatMethods.class" manifest="MANIFEST.mf">
          <zipgroupfileset dir=".">
            <include name="lib/**/*.jar" />
          </zipgroupfileset>
        </jar>
    </target>
      
</project>
