# Supplementary material for: CellProfiler Analyst: data exploration and analysis software for complex image-based screens
Source: BMC Bioinformatics. 2008 Nov 15;9:482. doi: 10.1186/1471-2105-9-482 (PMC2614436; doi:10.1186/1471-2105-9-482)
Supplement: Additional file 3 — Source code for CellProfiler Analyst (most recent version is available at ). Additional File 3 must be uncompressed. Doubleclicking the file often activates the computer's native decompression software; otherwise download free software online (e.g., StuffIt Expander) for this purpose. [file 1471-2105-9-482-S3.zip › CPA_src/CPAnalyst.command]

#!/bin/bash
cd `dirname $0`
if [ `uname` == "Darwin" ]; then
    java -jar -Xmx512m -Xdock:name="CellProfiler Analyst" CPAnalyst.jar
else
    java -jar -Xmx512m CPAnalyst.jar
fi
