# Supplementary material for: CellProfiler Analyst: data exploration and analysis software for complex image-based screens
Source: BMC Bioinformatics. 2008 Nov 15;9:482. doi: 10.1186/1471-2105-9-482 (PMC2614436; doi:10.1186/1471-2105-9-482)
Supplement: Additional file 3 — Source code for CellProfiler Analyst (most recent version is available at ). Additional File 3 must be uncompressed. Doubleclicking the file often activates the computer's native decompression software; otherwise download free software online (e.g., StuffIt Expander) for this purpose. [file 1471-2105-9-482-S3.zip › CPA_src/jCPAnalyst/AboutDialog.java]

package jCPAnalyst;

import java.io.IOException;
import java.awt.*;
import java.awt.event.*;
import javax.swing.*;

import com.Ostermiller.util.Browser;

class AboutDialog extends JDialog implements ActionListener {
	String url;

	public AboutDialog(Frame mainWindow, String url) {
		super(mainWindow, true);
		this.url = url;
		setLocationRelativeTo(mainWindow);
		setLayout(new BorderLayout());
				
		JButton imageButton = new JButton(
				new ImageIcon( JCPA.class.getResource("/jCPAnalyst/SplashScreen.png") ));
		imageButton.setActionCommand("Image");
		imageButton.addActionListener(this);
		imageButton.setBorderPainted(false);
		imageButton.setCursor(new Cursor(Cursor.HAND_CURSOR));
		add(imageButton, BorderLayout.CENTER);

		final JButton okButton = new JButton("OK");
		//          okButton.setBounds(400, 825, 100, 25);
		okButton.setActionCommand("OK");
		okButton.addActionListener(this);
		JPanel buttonPanel = new JPanel();
		buttonPanel.setLayout(new FlowLayout());
		buttonPanel.add(okButton);
		add(buttonPanel, BorderLayout.PAGE_END);
		pack();
	}

	public void actionPerformed(ActionEvent e) {
		if (e.getActionCommand().equals("OK"))
			setVisible(false);
		else if (e.getActionCommand().equals("Image")) {
			Browser.init();
			try {
				Browser.displayURL(url);
			} catch (IOException exception) {
				System.out.println(exception);
			}
		}
	}
}
