# Supplementary material for: CellProfiler Analyst: data exploration and analysis software for complex image-based screens
Source: BMC Bioinformatics. 2008 Nov 15;9:482. doi: 10.1186/1471-2105-9-482 (PMC2614436; doi:10.1186/1471-2105-9-482)
Supplement: Additional file 3 — Source code for CellProfiler Analyst (most recent version is available at ). Additional File 3 must be uncompressed. Doubleclicking the file often activates the computer's native decompression software; otherwise download free software online (e.g., StuffIt Expander) for this purpose. [file 1471-2105-9-482-S3.zip › CPA_src/jCPAnalyst/classifier/CellBoard.java]

package jCPAnalyst.classifier;

import jCPAnalyst.CVProperties;
import jCPAnalyst.ShowInfo.ShowImage;
import jCPAnalyst.ShowInfo.ImageReader.ImageCollection;

import java.awt.BorderLayout;
import java.awt.Color;
import java.awt.Dimension;
import java.awt.Graphics;
import java.awt.Graphics2D;
import java.awt.Image;
import java.awt.Point;
import java.awt.RenderingHints;
import java.awt.event.ActionEvent;
import java.awt.event.ActionListener;
import java.awt.event.MouseEvent;
import java.awt.event.MouseListener;
import java.awt.image.BufferedImage;
import java.util.ArrayList;
import java.util.Collections;

import javax.swing.ImageIcon;
import javax.swing.JComponent;
import javax.swing.JLabel;
import javax.swing.JMenuItem;
import javax.swing.JPanel;
import javax.swing.JPopupMenu;
import javax.swing.JSeparator;
import javax.swing.SwingConstants;

/**
 * A container for cells.
 * This class is used by ClassifierGUI in particular for phenotyping. 
 */
public class CellBoard extends JComponent implements MouseListener{
	static final long serialVersionUID = 2342525242L;
	
	private ArrayList<BufferedImage[]> cellSlices;  // Stores each of the RGB cell image slices drawn on this board
	private ArrayList<CellInfo> cellInfoList;       // Stores the CellInfo of cells in this CellBoard
	private ArrayList<Integer> selectedCells;   	// contains indices of selected cells in cellInfoList
												 	// IMPORTANT: Adding or removing cells does not update the selection
												 	//  and therefore invalidates it.
	private JPanel imagePanel;                   	// Panel the image is drawn on
	private JLabel imageLabel;                   	// Contains the image itself as an icon
	private JPopupMenu popupMenu;				 	// Right click menu (this is only visible from cell montage since classifier uses it's own right click menu)
	//private CellInfo lastClickedCell;          	 // eh, could probably go away
	private BufferedImage drawnImage;            	// The cell board image itself
	public int COLS;                             	// Number of Columns in the CellBoard
	boolean red=true;
	boolean green=true;
	boolean blue=true;
	
	// Pixel width (and height) of Cell image slices
	private static final int PPC = Integer.parseInt(CVProperties.getPropertyField("cell_size"));
		
	
	/**
	 * Constructor
	 */
	public CellBoard(boolean r, boolean g, boolean b ) {
		red = r;
		green = g;
		blue = b;
		COLS = 450/PPC;
		cellSlices = new ArrayList<BufferedImage[]>();
		selectedCells = new ArrayList<Integer>();
		this.addMouseListener(this);
		this.setLayout(new BorderLayout());
		// initialize the list of cells in this board
		this.cellInfoList = new ArrayList<CellInfo>();
		this.drawnImage = new BufferedImage(COLS*PPC, PPC, BufferedImage.TYPE_INT_ARGB);
		this.redrawImage();
		this.setDoubleBuffered(true);
		createPopupMenu();
	}
	
	
	/**
	 * Updates COLS to fit within the specified width.
	 */
	public void setWidth( int width ){
		COLS = width/PPC;
		int height = (( (this.cellInfoList.size()-1) / COLS) + 1) * PPC;
		this.setMinimumSize( new Dimension(width, height) );
		repaint();
		updateDrawnImage();
	}
	
	
	/**
	 * Sets the channels that this board will render it's icons with.
	 */
	public void setRGB( boolean r, boolean g, boolean b) {
		red = r;
		green = g;
		blue = b;	
	}
	
	/**
	 * Creates a popup menu.
	 */
	private void createPopupMenu(){
		popupMenu = new JPopupMenu();
		
		JMenuItem menuItem = new JMenuItem("Show Full Images of Selected Cells");
		menuItem.addActionListener(new ActionListener(){
			public void actionPerformed(ActionEvent evt){
				showEntireImage();
			}
		});
		popupMenu.add(menuItem);
		
		popupMenu.add(new JSeparator() );
		
		menuItem = new JMenuItem("Select All");
		menuItem.addActionListener(new ActionListener(){
			public void actionPerformed(ActionEvent evt){
				selectAll();
			}
		});
		popupMenu.add(menuItem);
		
		menuItem = new JMenuItem("Deselect All");
		menuItem.addActionListener(new ActionListener(){
			public void actionPerformed(ActionEvent evt){
				deselectAll();
			}
		});
		popupMenu.add(menuItem);
	}
	
	
	/**
	 * updates drawnImage based on the current cellInfoList and cellSlices
	 */
	public void updateDrawnImage(){
		// Calculate the number of rows of cells we'll draw
		int numCells = this.cellInfoList.size();
		int rows = ( (numCells-1) / COLS) + 1;
		
		drawnImage = new BufferedImage(COLS*PPC, rows*PPC, BufferedImage.TYPE_INT_ARGB);
		Graphics2D gfx = (Graphics2D)drawnImage.getGraphics();		
		int xCoord, yCoord;
		Image thisImg;
		for(int i=0; i<numCells; i++){
			thisImg = ImageCollection.computeRGBImage(cellSlices.get(i), red, green, blue);
			xCoord = (i % COLS) * PPC;
			yCoord = (i / COLS) * PPC;
			gfx.drawImage(thisImg, xCoord, yCoord, null);
		}
		
		this.redrawImage();
		this.repaint();
	}
	
	
	/**
	 * Recreates the image panel, and draws the current state of
	 * the image on it.
	 */
	public void redrawImage(){
		if(imagePanel != null)
			this.remove(imagePanel);
		imagePanel = new JPanel();
		imagePanel.setLayout(new BorderLayout());
		
		imageLabel = new JLabel(new ImageIcon(drawnImage));
		imageLabel.setHorizontalAlignment(SwingConstants.LEFT);
		imageLabel.setVerticalAlignment(SwingConstants.NORTH);
		imagePanel.setBackground(Color.BLACK);
		imagePanel.add(imageLabel, BorderLayout.CENTER);
		this.add(imagePanel, BorderLayout.CENTER);
		paintComponent(drawnImage.getGraphics());
	}
	
	
	/**
	 * Adds icon to the cellboard.
	 */
	public void addCellComponent(CellComponent comp){
		CellInfo cell = new CellInfo(comp.getTableName(), comp.getImageNumber(),
				comp.getObjectNumber(), comp.getXLocation(), comp.getYLocation());

		cellSlices.add(comp.getImages());
		this.cellInfoList.add(cell);
		//this.selectedCells.clear();
		this.selectedCells.add(cellInfoList.size()-1);
		this.updateDrawnImage();
	}
	
	
	/**
	 * Removes the given cell from the board and redraws the board.
	 * @param cell
	 */
	public void removeCellComponent(CellComponent cell){
		int index = this.findCellComp(cell);
		if(index != -1){
			this.cellSlices.remove(index);
			this.cellInfoList.remove(index);
			this.selectedCells = new ArrayList<Integer>();
			this.updateDrawnImage();
			this.redrawImage();
		}
	}
	
	
	/**
	 * Removes the given cell from the board and redraws the board.
	 * @param cell
	 */
	public void removeSelectedCells(){
		// Note: the method of selection should eventually be rewritten.
		// IMPORTANT: Adding or removing cells does not update the selection
		//            and therefore invalidates it.
		Collections.sort( selectedCells );
		int index;
		for(int i=selectedCells.size()-1; i>=0; i--){
			index = selectedCells.get(i);
			this.cellSlices.remove(index);
			this.cellInfoList.remove(index);
		}
		this.selectedCells = new ArrayList<Integer>();
		this.updateDrawnImage();
		this.redrawImage();
	}
	
	
	/**
	 * Moves selected cells from this board to the specified board.
	 * @param CellBoard
	 */
	public void moveSelectedCellsTo(CellBoard cellBoard){
		cellBoard.deselectAll();
		int index;
		for(int i=0; i<selectedCells.size(); i++){
			index = selectedCells.get(i);
			CellComponent cellComp = new CellComponent(cellSlices.get(index),
					cellInfoList.get(index).getTableName(), 
					cellInfoList.get(index).getImageNumber(),
					cellInfoList.get(index).getObjectNumber(),
					cellInfoList.get(index).getXLocation(),
					cellInfoList.get(index).getYLocation());
			cellBoard.addCellComponent(cellComp);
		}
		this.removeSelectedCells();
	}
	
	
	/**
	 * @return the index of the given a CellComponent in the cellInfoList.
	 * @param cellComp
	 */
	private int findCellComp(CellComponent cellComp){
		CellInfo find = new CellInfo(cellComp.getTableName(), cellComp.getImageNumber(),
				cellComp.getObjectNumber(), cellComp.getXLocation(), cellComp.getYLocation());
		CellInfo cell;
		for(int i=0; i<cellInfoList.size(); i++){
			cell = (CellInfo)cellInfoList.get(i);
			if(cell.equals(find)){			
				return i;
			}
		}
		return -1;
	}
	
	
	/**
	 * Clears cellInfoList and redraws the image.
	 */
	public void removeAllCellComponents(){
		this.cellInfoList = new ArrayList<CellInfo>();
		this.cellSlices = new ArrayList<BufferedImage[]>();
		this.selectedCells = new ArrayList<Integer>();
		this.updateDrawnImage();
	}
	
	
	/**
	 * @return the cellComponent at a given x,y position on the board.
	 */
	public CellComponent getCellComponentAt(int xCoord, int yCoord){
		return this.getCellComponentAt( this.getIndexAt(xCoord,yCoord) );
	}
	
	
	/**
	 * @return the cellComponent at a given index in the cellInfoList
	 */
	public CellComponent getCellComponentAt(int index){
		if(index<0)
			return null;
		CellInfo cellInfo = this.getCellInfoAt(index);
		if(cellInfo == null)
			return null;
		CellComponent cellComp = new CellComponent(cellSlices.get(index), cellInfo.getTableName(), 
				cellInfo.getImageNumber(), cellInfo.getObjectNumber(), cellInfo.getXLocation(), cellInfo.getYLocation());
		
		return cellComp;
	}
	
	
	/**
	 * @return the CellInfo for the cell at a given x,y position on the board.
	 */
	public CellInfo getCellInfoAt(int xCoord, int yCoord){
		return this.getCellInfoAt( this.getIndexAt(xCoord,yCoord) );
	}
	
	
	/**
	 * @return the index of the cell at the given x,y position on the board
	 */
	public int getIndexAt(int x, int y){
		if( x<0 || x>drawnImage.getWidth() || y<0 || y>drawnImage.getHeight() )
			return -1;
		int col = x / PPC;
		int row = y / PPC;
		return (row*COLS + col);
	}
	
	
	/**
	 * @return the CellInfo for the cell at a given index in the cellInfoList
	 */
	public CellInfo getCellInfoAt(int index){
		if(index >= this.cellInfoList.size() || index<0)
			return null;
		return (CellInfo)this.cellInfoList.get(index);
	}
	
	
	/**
	 * @return the current list of cells on the board.
	 */
	public ArrayList<CellInfo> getCellInfoList(){
		return this.cellInfoList;
	}
	
	
	/**
	 * @return the number of cells on the board
	 */
	public int getCellCount(){
		return this.cellInfoList.size();
	}
	
	
	/**
	 * @return the JLabel container of the drawn image.
	 */
	public JLabel getJLabel(){
		return this.imageLabel;
	}

	
	/**
	 * @return the given cellComponent's Point location on the board
	 */
	public Point computeCellCompLoc(CellComponent cell){
		int index = this.findCellComp(cell);
		if(index == -1)
			return null;
		int xLoc = (index % COLS) * PPC;
		int yLoc = (index / COLS) * PPC;
		return new Point(xLoc, yLoc);
	}
	
	
	/**
	 *  redraws channels set to true 
	 */
	public void recolorBoard(boolean red, boolean green, boolean blue){
		this.red = red;
		this.green = green;
		this.blue = blue;
		this.updateDrawnImage();
		this.redrawImage();
	}
	
	
	/**
	 * Paint the checkerboard squares.
	 * @param g graphics context on which to paint the squares
	 */
	public void paintComponent(Graphics g) {
		super.paintComponent(g);
		
		// Turn on antialiasing to smooth lines   
		Graphics2D g2 = (Graphics2D) g;
		g2.setRenderingHint(RenderingHints.KEY_ANTIALIASING, RenderingHints.VALUE_ANTIALIAS_ON);
				
		// Draw black separating lines
		// First the vertical lines
		g2.setColor(Color.BLACK);
		for(int i=1; i<COLS; i++){
			g2.drawLine(i*PPC, 0, i*PPC, this.getHeight());
			g2.drawLine(i*PPC-1, 0, i*PPC-1, this.getHeight());
		}
		// Then the horizontal lines
		int rows = this.cellInfoList.size() / COLS;
		for(int i=1; i<rows+1; i++){
			g2.drawLine(0, i*PPC, this.getWidth(), i*PPC);
			g2.drawLine(0, i*PPC-1, this.getWidth(), i*PPC-1);
		}
		// Draw a rectangle around the entire background
		g2.drawRect(0, 0, this.getPreferredSize().width-1, this.getPreferredSize().height-1);
		
		// Paint a border around the selected cells
		this.paintSelectedCells(g);
	}
	
	
	/**
	 * Paint a border around the selected cell.
	 */
	public void paintSelectedCells(Graphics g){
		if(selectedCells == null || selectedCells.size() == 0)
			return;
		
		Graphics2D g2 = (Graphics2D)g;
		g2.setColor(Color.WHITE);
		for (int i=0; i<selectedCells.size(); i++) {
			int xCoord = (selectedCells.get(i) % COLS) * PPC;
			int yCoord = (selectedCells.get(i) / COLS) * PPC;
			g2.drawRect(xCoord, yCoord, PPC-1, PPC-1);
		}
	}
	
	
	/**
	 * Selects the cell at (x,y).
	 * If there is no cell at this point then it removes the selection
	 */
	public void setSelectedCell(int x, int y){
		selectedCells.clear();
		if( getCellComponentAt(this.getIndexAt(x, y)) != null){
			selectedCells.add( this.getIndexAt(x, y) );
		}
		paintComponent(this.drawnImage.getGraphics());
		this.repaint();
	}
	

	/**
	 * Adds the cell at (x,y) to the list of selected cells. 
	 * If cell is already in the list it is removed (deselected).
	 */
	public void addOrRemFromSelection(int x, int y) {
		if( getCellComponentAt(this.getIndexAt(x, y)) == null)
			return;
		
		if(selectedCells.contains(this.getIndexAt(x, y))){
			selectedCells.remove( selectedCells.indexOf(this.getIndexAt(x, y)));
			selectedCells.trimToSize();
		} else {
			selectedCells.add(this.getIndexAt(x, y));
		}
		paintComponent(this.drawnImage.getGraphics());
		this.repaint();
	}
	
	
	/**
	 * Adds the cell at (x,y) to the list of selected cells. 
	 * If cell is already in the list nothing happens.
	 */
	public void addToSelection(int x, int y) {
		if( getCellComponentAt(this.getIndexAt(x, y)) == null)
			return;
		
		if(selectedCells.contains(this.getIndexAt(x, y))){
			return;
		} else {
			selectedCells.add(this.getIndexAt(x, y));
		}
		paintComponent(this.drawnImage.getGraphics());
		this.repaint();
	}
	
	
	/**
	 * Selects all cells on the board.
	 */
	public void selectAll(){
		selectedCells = new ArrayList<Integer>();
		for(int i=0; i<cellInfoList.size(); i++){
			selectedCells.add(i);
		}
		paintComponent(this.drawnImage.getGraphics());
		this.repaint();
	}
	
	
	/**
	 * Deselects all cells on the board.
	 */
	public void deselectAll(){
		selectedCells.clear();
		paintComponent(this.drawnImage.getGraphics());
		this.repaint();
	}
	
	
	/**
	 * Creates a new ShowImage window for each selected cell.
	 */
	public void showEntireImage(){
		for(int i=0; i<selectedCells.size(); i++){
			ShowImage newShowUI = new ShowImage(cellInfoList.get(selectedCells.get(i)).getTableName(),
					cellInfoList.get(selectedCells.get(i)).getImageNumber());
			int[] cellID = {cellInfoList.get(selectedCells.get(i)).getObjectNumber()};
			newShowUI.locateCellOnFigure(cellID);
		}
	}
	
	
	/**
	 * Returns whether the cell at the given coordinates is selected
	 */
	public boolean isSelected(int x, int y) {
		return selectedCells.contains( this.getIndexAt(x, y));
	}
	
	
	// ============================== Mouse and Key Listeners =============================
	// NOTE: MouseEvents will trigger on the CellBoard before they trigger in ClassifierGUI
	public void mouseEntered(MouseEvent evt){}
	public void mouseExited(MouseEvent evt){}
	public void mouseClicked(MouseEvent evt){
        if(evt.getButton() == MouseEvent.BUTTON1){
            if (evt.isControlDown()) {   // Mac right-click (ctrl+click)
            	return;
            }
            if( evt.isShiftDown() ){
                this.addOrRemFromSelection(evt.getX(), evt.getY());
            } else {
                this.setSelectedCell(evt.getX(), evt.getY());
            }
        }
	}
	public void mouseReleased(MouseEvent evt){}

	
	/**
	 * LeftClick selects a cell. 
	 * Shift+LeftClick adds to a selection.
	 * RightClick sets lastClickedCell the popup menu in ClassifierGUI
	 */
	public void mousePressed(MouseEvent evt){
		boolean showPopup = (evt.getButton() == MouseEvent.BUTTON3) ||
							((evt.getButton() == MouseEvent.BUTTON1) && evt.isControlDown());
		if ( showPopup) {
			this.popupMenu.show(evt.getComponent(), evt.getX(), evt.getY());
		}
	}


}
