# Supplementary material for: CellProfiler Analyst: data exploration and analysis software for complex image-based screens
Source: BMC Bioinformatics. 2008 Nov 15;9:482. doi: 10.1186/1471-2105-9-482 (PMC2614436; doi:10.1186/1471-2105-9-482)
Supplement: Additional file 3 — Source code for CellProfiler Analyst (most recent version is available at ). Additional File 3 must be uncompressed. Doubleclicking the file often activates the computer's native decompression software; otherwise download free software online (e.g., StuffIt Expander) for this purpose. [file 1471-2105-9-482-S3.zip › CPA_src/jCPAnalyst/classifier/CellCollectionPicker.java]

package jCPAnalyst.classifier;

import jCPAnalyst.CVProperties;
import jCPAnalyst.Exceptions.ImageNotFoundException;
import jCPAnalyst.Exceptions.ObjectNotFoundException;
import jCPAnalyst.Visualize.Model.InfoModel;
import jCPAnalyst.Visualize.Model.TableColumn;
import jCPAnalyst.Visualize.Model.TableGroups;
import jCPAnalyst.Visualize.Model.Strategy.SpotDataStrategy;

import java.sql.ResultSet;
import java.sql.SQLException;
import java.util.ArrayList;
import java.util.Arrays;
import java.util.List;
import java.util.Random;


public class CellCollectionPicker implements CellPicker{
	
	// Holds what table was used to create this imageCollection
	private String cellTable;
	private InfoModel infoModel;
	private boolean isSet;
	private int[] spotIDs;
	private int[] spotIDObjCt;
    private Random rander;
	
	public CellCollectionPicker(){
		this.isSet = false;
        this.rander = new Random();
	}
	
	public CellCollectionPicker(String cellTable) throws SQLException{
		this.cellTable = cellTable;
		this.infoModel = CellCollectionPicker.createInfoModel(cellTable);
		List newOrderByList = new ArrayList();
		newOrderByList.add(CVProperties.getUniqueID());
		this.infoModel.setOrderBy(newOrderByList);
		this.fetchSpotCellIDs();
		this.isSet = true;
        this.rander = new Random();
	}

	/**
	 * This construction takes in an infomodel (e.g. from a
	 * display model) and sets it up so we can use the classifier
	 * @param infoModel
	 * @throws SQLException
	 */
	public CellCollectionPicker(InfoModel infoModel) throws SQLException{
		TableColumn tabCol = infoModel.getTableColumnAt(0);
		this.cellTable = TableGroups.computeCellTable(tabCol.getRepTable());
		this.infoModel = CellCollectionPicker.convertFromSpotModel(infoModel);
		List newOrderByList = new ArrayList();
		newOrderByList.add(CVProperties.getUniqueID());
		this.infoModel.setOrderBy(newOrderByList);
		this.fetchSpotCellIDs();
		this.isSet = true;
        
		this.rander = new Random();
	}

	
	/**
	 * Queries the database for a completely random object.
	 * @return spotcell[0] = image number,
	 *         spotcell[1] = object number
	 */
	public int[] computeRandObjNum() throws SQLException {
        try {
            int[] spotCell = new int[2];
            String sqlStr = "select COUNT(*) from " + this.cellTable;
            ResultSet results = CVProperties.getDBConnect().executeStatement(sqlStr);
            results.absolute(1);
            long val = results.getLong(1);
            long celltochoose =  ((this.rander.nextLong() % val) + val) % val; // Java has no unsigned types, but the long random generator returns negatives.
            sqlStr = "select " + CVProperties.getPropertyField("uniqueID") + "," + CVProperties.getPropertyField("objectID") + 
            	" from " + this.cellTable + " limit " + celltochoose + ", 1";
            results = CVProperties.getDBConnect().executeStatement(sqlStr);
            results.absolute(1);
            spotCell[0] = results.getInt(1);
            spotCell[1] = results.getInt(2);
            return spotCell;
        }
		catch(SQLException sqle){
            System.out.println(sqle);
            throw sqle;
		}
	}
	
	 
	/**
	 * @param imgNum
	 * @return A random Object Number from the given image
	 */
	public int[] computeRandObjNumFromImg(int imgNum) throws ImageNotFoundException, ObjectNotFoundException{
		int[] spotCell = new int[2];
		//Random random = new Random();
		int index = Arrays.binarySearch(spotIDs, imgNum);
		if(index < 0)
			throw new ImageNotFoundException("Image " + imgNum + " was not found.");
		if(spotIDObjCt[index] <= 0)
			throw new ObjectNotFoundException("No objects were found in the specified image.");
		int rand = rander.nextInt(spotIDObjCt[index]);
		spotCell[0] = imgNum;
		spotCell[1] = rand+1;
		return spotCell;
	}
	
	
	/**
	 * 
	 * Calculates from just per_image tables
	 *@modifies spotCellIDs
	 */
	public void fetchSpotCellIDs() throws SQLException{
		
		ResultSet spotResults = infoModel.getData(false);
		// Put data into spotIDs 100,000 at a time
		spotIDs = new int[0];
		spotIDObjCt = new int[0];
		int[] tempSpotID = new int[0];
		int[] tempSpotCt = new int[0];
		int count = 0;
		while(spotResults.next()){
			if(count % 100000 == 0){
				tempSpotID = new int[count + 100000];
				System.arraycopy(spotIDs, 0, tempSpotID, 0, count);
				spotIDs = tempSpotID;
				tempSpotCt = new int[count + 100000];
				System.arraycopy(spotIDObjCt, 0, tempSpotCt, 0, count);
				spotIDObjCt = tempSpotCt;
			}
			spotIDs[count] = spotResults.getInt(1);
			spotIDObjCt[count] = spotResults.getInt(2);
			count++;
		}
		// Now set the arrays to be the correct size since
		// they may be too big right now!
		tempSpotID = new int[count];
		System.arraycopy(spotIDs, 0, tempSpotID, 0, count);
		spotIDs = tempSpotID;
		tempSpotCt = new int[count];
		System.arraycopy(spotIDObjCt, 0, tempSpotCt, 0, count);
		spotIDObjCt = tempSpotCt;
	}
	
	public String getCellTable(){
		return this.cellTable;
	}

	public void setCellTable(String newtable){
		this.cellTable = newtable;
	}
	
	public boolean isSet(){
		return this.isSet;
	}
	
	
	private static InfoModel createInfoModel(String cellTable){
		InfoModel testModel = new InfoModel();
		testModel.setStrategy(SpotDataStrategy.getInstance());
		
		// Create tables
		String spotTable = TableGroups.computeSpotTable(cellTable);
		// Create Columns
		List tableColumns = new ArrayList();
		tableColumns.add(new TableColumn(spotTable + "." + CVProperties.getUniqueID()));
		tableColumns.add(new TableColumn(spotTable + "." + CVProperties.getPropertyField("objectCount")));
		testModel.setTableColumns(tableColumns);
		
		return testModel;
	}
	
	
	private static InfoModel convertFromSpotModel(InfoModel iModel){
		InfoModel testModel = new InfoModel();
		testModel.setStrategy(SpotDataStrategy.getInstance());
		
		// Create tables/columns
		TableColumn iTabCol = iModel.getTableColumnAt(0);
		String spotTable = TableGroups.computeSpotTable(iTabCol.getRepTable());
		List tableColumns = new ArrayList();
		tableColumns.add(new TableColumn(spotTable + "." + CVProperties.getUniqueID()));
		tableColumns.add(new TableColumn(spotTable + "." + CVProperties.getPropertyField("objectCount")));
		testModel.setTableColumns(tableColumns);
		
		// Add where clause, including all other necessary tables
		List tables = iModel.getTables();
		testModel.setTables(tables);
		testModel.setWhereList(iModel.getWhereList());
		
		return testModel;
	}
}
