# Supplementary material for: CellProfiler Analyst: data exploration and analysis software for complex image-based screens
Source: BMC Bioinformatics. 2008 Nov 15;9:482. doi: 10.1186/1471-2105-9-482 (PMC2614436; doi:10.1186/1471-2105-9-482)
Supplement: Additional file 3 — Source code for CellProfiler Analyst (most recent version is available at ). Additional File 3 must be uncompressed. Doubleclicking the file often activates the computer's native decompression software; otherwise download free software online (e.g., StuffIt Expander) for this purpose. [file 1471-2105-9-482-S3.zip › CPA_src/jCPAnalyst/classifier/CellGatedPicker.java]

package jCPAnalyst.classifier;

import jCPAnalyst.Exceptions.ImageNotFoundException;

import java.util.Arrays;
import java.util.Random;

public class CellGatedPicker implements CellPicker {

	
	private String cellTable;
	
	private int[][] imageObjectIDs;
	
	
	/**
	 * 
	 * @param spotCellIDs An n x 2 array of spotcell ids
	 */
	public CellGatedPicker(String cellTable, int[][] spotCellIDs){
		this.cellTable = cellTable;
		
		// spotCellIDs is [2][length] array.
		// We need to first convert this to a [length][2] array
		imageObjectIDs = new int[spotCellIDs[0].length][2];
		for(int i=0; i<spotCellIDs[0].length; i++){
			imageObjectIDs[i][0] = spotCellIDs[0][i];
			imageObjectIDs[i][1] = spotCellIDs[1][i];
		}
		spotCellIDs = null;
		// Now sort the array by spot id
		Arrays.sort(imageObjectIDs, new java.util.Comparator() {
			public int compare(Object o1, Object o2) {
				int[] i1 = (int[])o1;
				int[] i2 = (int[])o2;
				if( i1[0] > i2[0] ) {
					return 1;
				} else if(i1[0] < i2[0]) {
					return -1;
				} else {
					return 0;
				}
			}	
		});
	}
	
	public int[] computeRandObjNum() {
		Random rand = new Random();
		int obLoc = rand.nextInt(imageObjectIDs.length);
		// Now find the image/spot ID that corresponds to this
		// object
		int[] imOBID = imageObjectIDs[obLoc];
		return imOBID;
	}

	public int[] computeRandObjNumFromImg(int imageNum) {
		int startLoc = -1;
		int size = 0;
		
		for(int i=0; i<imageObjectIDs.length; i++){
			if(imageObjectIDs[i][0] == imageNum){
				startLoc = i;
				break;
			}
		}
		for(int i=startLoc; i<imageObjectIDs.length; i++){
			if(imageObjectIDs[i][0] != imageNum){
				break;
			}
			size++;
		}
		Random rand = new Random();
		int offSet = rand.nextInt(size);
				
		int[] imObjIDs = imageObjectIDs[startLoc+offSet];
		return imObjIDs;
	}

	public String getCellTable(){
		return this.cellTable;
	}

    public void setCellTable(String newtable){
        this.cellTable = newtable;
    }

    /**
     *  afraser: Not used
     */
    public int[] computeNRandObjNums(int nObjs, int imgNum) throws ImageNotFoundException{
    	return new int[2];
    }
}
