# Supplementary material for: CellProfiler Analyst: data exploration and analysis software for complex image-based screens
Source: BMC Bioinformatics. 2008 Nov 15;9:482. doi: 10.1186/1471-2105-9-482 (PMC2614436; doi:10.1186/1471-2105-9-482)
Supplement: Additional file 3 — Source code for CellProfiler Analyst (most recent version is available at ). Additional File 3 must be uncompressed. Doubleclicking the file often activates the computer's native decompression software; otherwise download free software online (e.g., StuffIt Expander) for this purpose. [file 1471-2105-9-482-S3.zip › CPA_src/jCPAnalyst/classifier/CellInfo.java]

package jCPAnalyst.classifier;


public class CellInfo {

	
	static final long serialVersionUID = 2225342344L;
	
	private String tableName;
	private int imageNumber;
	private int objectNumber;
	private int xLocation;
	private int yLocation;
	
	public CellInfo(String tableName, int imNum, int objNum, int xLoc, int yLoc){
		this.tableName = tableName;
		this.imageNumber = imNum;
		this.objectNumber = objNum;
		this.xLocation = xLoc;
		this.yLocation = yLoc;
	}
	
	/**
	 * @return Returns the imageNumber.
	 */
	public int getImageNumber() {
		return imageNumber;
	}

	/**
	 * @return Returns the objectNumber.
	 */
	public int getObjectNumber() {
		return objectNumber;
	}

	/**
	 * @return Returns the tableName.
	 */
	public String getTableName() {
		return tableName;
	}

	/**
	 * @return Returns the xLocation.
	 */
	public int getXLocation() {
		return xLocation;
	}

	/**
	 * @return Returns the yLocation.
	 */
	public int getYLocation() {
		return yLocation;
	}

	public boolean equals(Object o){
		try{
			CellInfo c = (CellInfo)o;
			if(this == c)
				return true;
			else if(this.tableName.toUpperCase().equals(c.tableName.toUpperCase())
					 && this.imageNumber == c.imageNumber
					 && this.objectNumber == c.objectNumber)
				return true;
			else
				return false;
		}
		catch(ClassCastException c){
			return false;
		}
		
	}
	
	public String toString(){
		return "CellInfo: imageNumber = " + imageNumber + ", objectNumber = " + objectNumber;
	}
}
