# Supplementary material for: CellProfiler Analyst: data exploration and analysis software for complex image-based screens
Source: BMC Bioinformatics. 2008 Nov 15;9:482. doi: 10.1186/1471-2105-9-482 (PMC2614436; doi:10.1186/1471-2105-9-482)
Supplement: Additional file 3 — Source code for CellProfiler Analyst (most recent version is available at ). Additional File 3 must be uncompressed. Doubleclicking the file often activates the computer's native decompression software; otherwise download free software online (e.g., StuffIt Expander) for this purpose. [file 1471-2105-9-482-S3.zip › CPA_src/jCPAnalyst/classifier/CellPicker.java]

	package jCPAnalyst.classifier;
import jCPAnalyst.Exceptions.ImageNotFoundException;

import java.sql.SQLException;

/**
 * 
 * @author InHan Kang
 * This interface defines methods to pick a random cell.
 */
public interface CellPicker {

	public int[] computeRandObjNum() throws SQLException;
	
	public int[] computeRandObjNumFromImg(int imageNum);
	
	public String getCellTable();
    
	public void setCellTable(String newtable);
		
}
