# Supplementary material for: CellProfiler Analyst: data exploration and analysis software for complex image-based screens
Source: BMC Bioinformatics. 2008 Nov 15;9:482. doi: 10.1186/1471-2105-9-482 (PMC2614436; doi:10.1186/1471-2105-9-482)
Supplement: Additional file 3 — Source code for CellProfiler Analyst (most recent version is available at ). Additional File 3 must be uncompressed. Doubleclicking the file often activates the computer's native decompression software; otherwise download free software online (e.g., StuffIt Expander) for this purpose. [file 1471-2105-9-482-S3.zip › CPA_src/jCPAnalyst/classifier/ClassifierGUI.java]

package jCPAnalyst.classifier;

import java.awt.Color;
import java.awt.Component;
import java.awt.Dimension;
import java.awt.Font;
import java.awt.Graphics;
import java.awt.GridBagConstraints;
import java.awt.GridBagLayout;
import java.awt.Insets;
import java.awt.Point;
import java.awt.event.ActionEvent;
import java.awt.event.ActionListener;
import java.awt.event.ComponentEvent;
import java.awt.event.ComponentListener;
import java.awt.event.KeyEvent;
import java.awt.event.MouseEvent;
import java.awt.event.MouseListener;
import java.awt.event.MouseMotionListener;
import java.io.BufferedReader;
import java.io.BufferedWriter;
import java.io.File;
import java.io.FileReader;
import java.io.FileWriter;
import java.io.IOException;
import java.io.InputStreamReader;
import java.sql.ResultSet;
import java.sql.ResultSetMetaData;
import java.sql.SQLException;
import java.util.ArrayList;
import java.util.List;
import java.util.Random;

import javax.swing.BorderFactory;
import javax.swing.BoxLayout;
import javax.swing.JButton;
import javax.swing.JCheckBoxMenuItem;
import javax.swing.JComboBox;
import javax.swing.JComponent;
import javax.swing.JDialog;
import javax.swing.JFileChooser;
import javax.swing.JFrame;
import javax.swing.JInternalFrame;
import javax.swing.JLabel;
import javax.swing.JMenu;
import javax.swing.JMenuBar;
import javax.swing.JMenuItem;
import javax.swing.JOptionPane;
import javax.swing.JPanel;
import javax.swing.JPopupMenu;
import javax.swing.JScrollPane;
import javax.swing.JSeparator;
import javax.swing.JSplitPane;
import javax.swing.JTextArea;
import javax.swing.JTextField;
import javax.swing.border.TitledBorder;
import javax.swing.event.DocumentEvent;
import javax.swing.event.DocumentListener;

import jCPAnalyst.CVProperties;
import jCPAnalyst.Exceptions.ImageNotFoundException;
import jCPAnalyst.Exceptions.ObjectNotFoundException;
import jCPAnalyst.ShowInfo.ShowImage;
import jCPAnalyst.ShowInfo.ImageReader.ImageCollection;
import jCPAnalyst.Statistics.CVStatMethods;
import jCPAnalyst.Visualize.Model.InfoModel;
import jCPAnalyst.Visualize.Model.TableGroups;
import jCPAnalyst.Visualize.Model.Strategy.CellDataStrategy;
import jCPAnalyst.util.DataTable;
import jCPAnalyst.util.SortableTableModel;
import jCPAnalyst.util.TimedDialog;

/**
 * @author afraser
 * 
 * A new class to replace the 2-window classifier
 */

@SuppressWarnings("unchecked")
public class ClassifierGUI extends JInternalFrame implements ActionListener,
		MouseListener, MouseMotionListener, ComponentListener{

    // =================== FIELDS ============================
	
	private static final long serialVersionUID = 1L;
	
	// .....UI Containers.....
	private JPanel grabPanel;
	private JPanel trainPanel;
	private JPanel topLayoutPanel;
	private JPanel cellBoardPanel;
	private JSplitPane splitLayoutPane;
	
	// .....File Menu Items.....
	private JMenuItem saveTrainingSetItem;
	private JMenuItem loadTrainingSetItem;
	private JMenuItem loadRulesItem;
	private JMenuItem saveRulesItem;
	
	// .....Cell Boards and their containers.....
	private CellBoard scratchBoard;
	private CellBoard posBoard;
	private CellBoard negBoard;
	private TitledBorder scratchLabel;
	private TitledBorder posLabel;
	private TitledBorder negLabel;
	private CellBoard dragFrom;
	private CellBoard dragTo;
	private CellBoard lastClickedBoard;
	
	// .....Training UI Elements.....
	private JTextField nRulesField;
	private JButton findRulesBtn;
	private JButton xValidateBtn;
	private JButton scoreSpecificBtn;
	private JButton scoreAllBtn;
	private JTextArea trainingResults;
	
	// .....Cell Grabber UI Elements.....
	private JTextField nObjectsField;
	private JComboBox objComboBox;
	private JComboBox imgComboBox;
	private JTextField imgNumField;
	private JLabel inTableText;
	private JComboBox tableComboBox;
	private JButton grabBtn;
	
	// .....Right-Click popup menu on CellBoards.....
	private JPopupMenu popupMenu;
	private JMenuItem moveToUnMenuItem;
	private JMenuItem moveToNegMenuItem;
	private JMenuItem moveToPosMenuItem;
	
	// .....Machine Learning Related..... 
	private CellPicker cellPicker;
	private GentleBooster booster;
	private String learnerStr = "";
	
	// .....Etc.....
	private Random rander;
	private ArrayList enrichGateList = new ArrayList();
	private CellComponent draggingPiece = null;
	private boolean dragging = false;
	private boolean listenToMouse;
	
	// Color MenuItems
	private boolean blue = true, red = true, green = true;

	private JCheckBoxMenuItem redToggle;
	private JCheckBoxMenuItem greenToggle;
	private JCheckBoxMenuItem blueToggle;

	// 
    private class SingleCellInfo {
        String table;         				// Table Name
        int[] imgObjPair = new int[2];      // (Image#,Object#) Pair
    };
    
    
    
    // =================== METHODS ============================
    
	
    /**
     * Constructor
     */
	public ClassifierGUI() {		
        red   = CVProperties.hasProperty("red_image_path");
	    green = CVProperties.hasProperty("green_image_path");
	    blue  = CVProperties.hasProperty("blue_image_path");
	    
		createUI();
		
		this.getGlassPane().addMouseListener(this);
		this.getGlassPane().addMouseMotionListener(this);
		this.getGlassPane().setVisible(false);
		
		this.setGlassPane(new CellGlassPane());
		this.setSize(this.getPreferredSize());
		this.setResizable(true);
		this.setClosable(true);
		this.setVisible(true);

		loadRulesItem.addActionListener(this);
		saveRulesItem.addActionListener(this);
		loadTrainingSetItem.addActionListener(this);
		saveTrainingSetItem.addActionListener(this);
		findRulesBtn.addActionListener(this);
		xValidateBtn.addActionListener(this);
		scoreSpecificBtn.addActionListener(this);
		scoreAllBtn.addActionListener(this);
		grabBtn.addActionListener(this);
		imgComboBox.addActionListener(this);
		nObjectsField.getDocument().addDocumentListener(new DocumentListener() {
			public void changedUpdate(DocumentEvent e) {
				updateGrabPhrasing();
			}
			public void removeUpdate(DocumentEvent e) {
				updateGrabPhrasing();
			}
			public void insertUpdate(DocumentEvent e) {
				updateGrabPhrasing();
			}
			});
		
		this.booster = new GentleBooster();
		try{
			this.cellPicker = new CellCollectionPicker((String)CVProperties.getCellsTableList().get(0));
		} catch(SQLException e){
			JOptionPane.showMessageDialog(null, "Cell tables list is empty. Check your properties file.", "Error", JOptionPane.ERROR_MESSAGE);
			e.printStackTrace();
		}
		
		rander = new Random();
	}
	
	
    /**
     * Constructor
     * This constructor is only called by ScatterPlot which, itself
     * currently disables the function to call Classifier.  *shrug*
     */
	public ClassifierGUI(CellPicker picker) {
		new ClassifierGUI();
		
		// Set the cell picker and lock the tableComboBox
		this.cellPicker = picker;
		tableComboBox.removeAllItems();
		tableComboBox.addItem(this.cellPicker.getCellTable());
	}


	/**
	 * Builds the UI
	 */
	private void createUI() {
		this.setTitle("Classifier");
		
		this.popupMenu = this.createPopupMenu();
		
		topLayoutPanel = new JPanel();
		topLayoutPanel.setLayout(new BoxLayout(topLayoutPanel, BoxLayout.PAGE_AXIS));
		
		// =============  Setup the Menu Bar ============= 
		JMenuBar menuBar = new JMenuBar();
		// ============= File menu ============= 
		JMenu fileMenu = new JMenu("File");
		fileMenu.setMnemonic(KeyEvent.VK_F);
		menuBar.add(fileMenu);
		loadRulesItem = new JMenuItem("Load Rule Set");
		saveRulesItem = new JMenuItem("Save Rule Set");
		fileMenu.add(loadRulesItem);
		fileMenu.add(saveRulesItem);
		fileMenu.add(new JSeparator());
		loadTrainingSetItem = new JMenuItem("Load Training Set");
		saveTrainingSetItem = new JMenuItem("Save Training Set");
		fileMenu.add(loadTrainingSetItem);
		fileMenu.add(saveTrainingSetItem);
		// =========== Color Channels menu ============= 
		JMenu colorMenu = new JMenu("Channels");
		colorMenu.setMnemonic(KeyEvent.VK_C);
		menuBar.add(colorMenu);
		if(red){
			redToggle = new JCheckBoxMenuItem("Red", true);
			redToggle.addActionListener(this);
			colorMenu.add(redToggle);
		}
		if(green){
			greenToggle = new JCheckBoxMenuItem("Green", true);
			greenToggle.addActionListener(this);
			colorMenu.add(greenToggle);
		}
		if(blue){
			blueToggle = new JCheckBoxMenuItem("Blue", true);
			blueToggle.addActionListener(this);
			colorMenu.add(blueToggle);
		}
		if(!red)
			redToggle = new JCheckBoxMenuItem("Red", false);
		if(!green)
			greenToggle = new JCheckBoxMenuItem("Green", false);
		if(!blue)
			blueToggle = new JCheckBoxMenuItem("Blue", false);
		this.setJMenuBar(menuBar);
		
		
		// Setup the Training Panel
		trainPanel = new JPanel(); 
		trainPanel.setLayout(new BoxLayout(trainPanel, BoxLayout.PAGE_AXIS));
			JPanel trainButtons = new JPanel(); 
			trainButtons.add(new JLabel("Max # of rules to find:"));
			nRulesField = new JTextField("1");
			nRulesField.setColumns(3);
			nRulesField.setToolTipText("The maximum number of rules that classifier will use to classify your objects.");
			findRulesBtn = new JButton("Find Rules");
			findRulesBtn.setToolTipText("Calculates a set of rules based on the current training set (contents of positive and negative bins).");
			xValidateBtn = new JButton("X-Validate");
			xValidateBtn.setToolTipText("Cross validates the current rule set.  (See CellProfiler Analyst Manual)");
			scoreSpecificBtn = new JButton("Score Specific Image");
			scoreSpecificBtn.setToolTipText("Locates positive matches in a particular image based on the current rule set.");
			scoreAllBtn = new JButton("Score All Images");
			scoreAllBtn.setToolTipText("Scores all images for enrichments of positively classified cells.");
			trainButtons.add(nRulesField);
			trainButtons.add(findRulesBtn);
			// TODO: Fix cross validate
//			trainButtons.add(xValidateBtn);
			trainButtons.add(scoreSpecificBtn);
			trainButtons.add(scoreAllBtn);
			trainButtons.setMaximumSize( new Dimension(700,30) );
			trainingResults = new JTextArea("");
			trainingResults.setFont(new Font("Courier New", Font.PLAIN, 11));
			trainingResults.setRows(3);
			JScrollPane scrollableTrainingResults = new JScrollPane(trainingResults);
			trainPanel.add(scrollableTrainingResults);
			trainPanel.add(trainButtons);
		TitledBorder trainPanelTitle = BorderFactory.createTitledBorder("Train Classifier");
		trainPanel.setBorder(trainPanelTitle);
			
		// Setup the Object Grabbing Panel
		grabPanel = new JPanel(); 
			grabPanel.add(new JLabel("Grab"));
			nObjectsField = new JTextField("24");
			nObjectsField.setColumns(5);
			nObjectsField.setToolTipText("The number of cells you would like to retrieve.  eg: '10', or 'All' to grab all cells from a particular image.");
			grabPanel.add(nObjectsField);
			objComboBox = new JComboBox();
			objComboBox.addItem("random");
			objComboBox.addItem("positive");
			objComboBox.addItem("negative");
			objComboBox.setToolTipText("The class of cells you would like to retrieve.  (Must be random if there is no rule set.)");
			grabPanel.add(objComboBox);
			grabPanel.add(new JLabel("cells from"));
			imgComboBox = new JComboBox();
			imgComboBox.addItem("specific");
			imgComboBox.addItem("any");
			imgComboBox.setToolTipText("Whether you would like to retrieve cells from a specific image, or any image.");
			grabPanel.add(imgComboBox);	
			grabPanel.add(new JLabel("image"));
			imgNumField = new JTextField("1");
			imgNumField.setColumns(5);
			imgNumField.setToolTipText("The image number you would like to retrieve cells from.");
			grabPanel.add(imgNumField);
			inTableText = new JLabel("in table");
			grabPanel.add(inTableText);
			ArrayList<String> tableList = (ArrayList<String>)CVProperties.getCellsTableList();
			tableComboBox = new JComboBox(tableList.toArray());
			tableComboBox.setToolTipText("The table you would like to retrieve images from.");
			grabPanel.add(tableComboBox);
			grabBtn = new JButton("Grab Cells");
			grabBtn.setToolTipText("Grab cells specified by the current retrieval phrase.");
			grabPanel.add(grabBtn);
		TitledBorder grabPanelTitle = BorderFactory.createTitledBorder("Grab Cells to Classify");
		grabPanel.setBorder(grabPanelTitle);
		grabPanel.setMaximumSize( new Dimension(99999,50) );
		grabPanel.setPreferredSize( new Dimension(500,60) );
		
		// Setup the Cell Boards Panel
		cellBoardPanel = new JPanel();
		cellBoardPanel.setLayout(new GridBagLayout());
		
		scratchBoard = new CellBoard(red, green, blue);
		scratchBoard.addMouseListener(this);
		scratchBoard.addMouseMotionListener(this);
		scratchLabel = BorderFactory.createTitledBorder("Unclassified Cells");
		JPanel scratchPanel = new JPanel();
		scratchPanel.add(scratchBoard);
		scratchPanel.setBorder(scratchLabel);
		
		posBoard = new CellBoard(red, green, blue);
		posBoard.addMouseListener(this);
		posBoard.addMouseMotionListener(this);
		posLabel = BorderFactory.createTitledBorder("Positive Cells (0)");
		JPanel posPanel = new JPanel();
		posPanel.add(posBoard);
		posPanel.setBorder(posLabel);
		
		negBoard = new CellBoard(red, green, blue);
		negBoard.addMouseListener(this);
		negBoard.addMouseMotionListener(this);
		negLabel = BorderFactory.createTitledBorder("Negative Cells (0)");
		JPanel negPanel = new JPanel();
		negPanel.add(negBoard);
		negPanel.setBorder(negLabel);
		
		GridBagConstraints c = new GridBagConstraints();
		c.anchor = GridBagConstraints.NORTH;
		c.insets = new Insets(2,2,2,2);
		c.gridwidth = 2;
		c.gridx = 0; c.gridy = 0;
		cellBoardPanel.add(scratchPanel, c);
		c.gridwidth = 1;
		c.gridx = 0; c.gridy = 1;
		cellBoardPanel.add(posPanel, c);
		c.gridx = 1; c.gridy = 1;
		cellBoardPanel.add(negPanel, c);
		
		cellBoardPanel.addComponentListener(this);
		
		// Layout all the panels
		topLayoutPanel.add(grabPanel);
		topLayoutPanel.add(trainPanel);	
		
		splitLayoutPane = new JSplitPane(JSplitPane.VERTICAL_SPLIT, topLayoutPanel, cellBoardPanel);
		this.add(splitLayoutPane);
		splitLayoutPane.setContinuousLayout(true);
		splitLayoutPane.setOneTouchExpandable(true);
		
		this.setMinimumSize( new Dimension(650,400) );
		this.updateUI();
	}
	
	
	/**
	 * @return a popup menu
	 */
	private JPopupMenu createPopupMenu(){
		popupMenu = new JPopupMenu();
		
		JMenuItem menuItem = new JMenuItem("Show Full Images of Selected Cells");
		menuItem.addActionListener(new ActionListener(){
			public void actionPerformed(ActionEvent evt){
				lastClickedBoard.showEntireImage();
			}
		});
		popupMenu.add(menuItem);
		
		popupMenu.add(new JSeparator() );
		
		menuItem = new JMenuItem("Select All");
		menuItem.addActionListener(new ActionListener(){
			public void actionPerformed(ActionEvent evt){
				lastClickedBoard.selectAll();
			}
		});
		popupMenu.add(menuItem);
		
		menuItem = new JMenuItem("Deselect All");
		menuItem.addActionListener(new ActionListener(){
			public void actionPerformed(ActionEvent evt){
				lastClickedBoard.deselectAll();
			}
		});
		popupMenu.add(menuItem);
		
		popupMenu.add(new JSeparator() );
		
		moveToUnMenuItem = new JMenuItem("Move to Unclassified");
		moveToUnMenuItem.addActionListener(new ActionListener(){
			public void actionPerformed(ActionEvent evt){
				addInitialize();
				lastClickedBoard.moveSelectedCellsTo(scratchBoard);
				posLabel.setTitle("Positive Cells (" + posBoard.getCellInfoList().size() + ")");
				negLabel.setTitle("Negative Cells (" + negBoard.getCellInfoList().size() + ")");
				addComplete();
			}
		});
		popupMenu.add(moveToUnMenuItem);
		
		moveToPosMenuItem = new JMenuItem("Move to Positive");
		moveToPosMenuItem.addActionListener(new ActionListener(){
			public void actionPerformed(ActionEvent evt){
				addInitialize();
				lastClickedBoard.moveSelectedCellsTo(posBoard);
				posLabel.setTitle("Positive Cells (" + posBoard.getCellInfoList().size() + ")");
				negLabel.setTitle("Negative Cells (" + negBoard.getCellInfoList().size() + ")");
				addComplete();
			}
		});
		popupMenu.add(moveToPosMenuItem);
		
		moveToNegMenuItem = new JMenuItem("Move to Negative");
		moveToNegMenuItem.addActionListener(new ActionListener(){
			public void actionPerformed(ActionEvent evt){
				addInitialize();
				lastClickedBoard.moveSelectedCellsTo(negBoard);
				posLabel.setTitle("Positive Cells (" + posBoard.getCellInfoList().size() + ")");
				negLabel.setTitle("Negative Cells (" + negBoard.getCellInfoList().size() + ")");
				addComplete();
			}
		});
		popupMenu.add(moveToNegMenuItem);
		
		return popupMenu;
	}
	
	
	/**
	 * Updates the phrasing of the grab statement displayed so it
	 * makes sense based on the values set in certain text fields
	 * and ComboBoxes.
	 */
	public void updateGrabPhrasing(){
		if( nObjectsField.getText().toLowerCase().equals("all") ){
			imgComboBox.setVisible(false);
			imgComboBox.setSelectedIndex(0);  //  0 = "specific"
			objComboBox.setVisible(false);
			imgNumField.setVisible(true);
			inTableText.setVisible(true);
			tableComboBox.setVisible(true);
		} else {
			imgComboBox.setVisible(true);
			objComboBox.setVisible(true);
			if( imgComboBox.getSelectedItem().equals("any") ){
				imgNumField.setVisible(false);
				inTableText.setVisible(false);
				tableComboBox.setVisible(false);
			} else {
				imgNumField.setVisible(true);
				inTableText.setVisible(true);
				tableComboBox.setVisible(true);
			}
		}
	}
	
	
	/**
	 * Displays a file-choose dialog to pick a classifier file
	 */
	public void loadTrainingSet(){
		JFileChooser fileChooser = new JFileChooser();
		fileChooser.setDialogTitle("Load File");
		int returnVal = fileChooser.showOpenDialog(new JDialog(new JDialog(), true));
		if(returnVal == JFileChooser.APPROVE_OPTION){
			File file = fileChooser.getSelectedFile();
			try{
                long t0 = System.currentTimeMillis();
                this.loadTrainingSet(file);
                long t1 = System.currentTimeMillis();
                System.out.println(t1 - t0 + " ms elapsed");
			}
			catch(SQLException sqle){
				sqle.printStackTrace();
			}
			catch(IOException io){
				System.out.println("Can't load file.");
			}
		}
		else{
			return;  // User cancels file saving
		}
	}
	
	
	public void loadTrainingSet(File file) throws SQLException, IOException{
		BufferedReader br = new BufferedReader(new FileReader(file));
		String line = br.readLine();
		ArrayList<String> cellsTablesList = CVProperties.getCellsTableList();

		// For now, read the first line to figure out that
		// table that is being used
		line = br.readLine();
		String[] tokens = line.split(" ");
		String cellTable = (String)cellsTablesList.get(Integer.parseInt(tokens[1]));
		this.cellPicker = new CellCollectionPicker(cellTable);
		// This line must be read as a cell
		int[][] cell = new int[1][2];
		scratchBoard.removeAllCellComponents();
		posBoard.removeAllCellComponents();
		negBoard.removeAllCellComponents();
		this.addInitialize();
		do{
			tokens = line.split(" ");
			if(tokens[0].equals("+1")){
				cell[0][0] = Integer.parseInt(tokens[2]);
				cell[0][1] = Integer.parseInt(tokens[3]);
				this.addToPositive((String)cellsTablesList.get(Integer.parseInt(tokens[1])), cell);		
			}
			else if(tokens[0].equals("-1")){
				cell[0][0] = Integer.parseInt(tokens[2]);
				cell[0][1] = Integer.parseInt(tokens[3]);
				this.addToNegative((String)cellsTablesList.get(Integer.parseInt(tokens[1])), cell);
			}
		} while( (line = br.readLine()) != null);
		this.addComplete();
		br.close();
	}

	
	/**
	 * Displays a file-save dialog to save a classifier file
	 */
	public void saveTrainingSet(){
		JFileChooser fileChooser = new JFileChooser();
		fileChooser.setDialogTitle("Save As");
		int returnVal = fileChooser.showSaveDialog(new JDialog(new JDialog(), true));
		if(returnVal == JFileChooser.APPROVE_OPTION){
			File saveFile = fileChooser.getSelectedFile();
			this.saveTrainingFile(saveFile);			
		}
		else{
			return;  // User cancels file saving
		}
	}
	
	
	/**
	 * Saves the data to the file of the user's choosing.
	 * @param file
	 */
	private void saveTrainingFile(File file){
		try{
			BufferedWriter writer = new BufferedWriter(new FileWriter(file));
			writer.write("label table imagenumber objectnumber");
			writer.newLine();
			// Compute what table is being used
			ArrayList<String> cellsTablesList = CVProperties.getSpotsTableList();
			// Write all the positive cells
			CellInfo cell;
			ArrayList<CellInfo> cellList = this.getPositiveCellInfoList();
			for(int i=0; i<cellList.size(); i++){
				cell = (CellInfo)cellList.get(cellList.size() - (i+1));
				writer.write("+1 " + cellsTablesList.indexOf(cell.getTableName()) + " " + cell.getImageNumber() + " " + cell.getObjectNumber());
				writer.newLine();
			}
			cellList = this.getNegativeCellInfoList();
			for(int i=0; i<cellList.size(); i++){
				cell = (CellInfo)cellList.get(cellList.size() - (i+1));
				writer.write("-1 " + cellsTablesList.indexOf(cell.getTableName()) + " " + cell.getImageNumber() + " " + cell.getObjectNumber());
				writer.newLine();
			}
			writer.close();
		}
		catch(IOException ioe){
			JOptionPane.showMessageDialog(null, "Error saving file.", "Error", JOptionPane.ERROR_MESSAGE);
		}
	}
	
	private void saveRuleSet(){
		JFileChooser fileChooser = new JFileChooser();
		fileChooser.setDialogTitle("Save As");
		int returnVal = fileChooser.showSaveDialog(new JDialog(new JDialog(), true));
		if(returnVal == JFileChooser.APPROVE_OPTION){
			File saveFile = fileChooser.getSelectedFile();
			this.saveRuleSet(saveFile);			
		}
		else{
			return;  // User cancels file saving
		}
	}

	public void saveRuleSet(File file){
		try{
			BufferedWriter writer = new BufferedWriter(new FileWriter(file));
			writer.write(this.learnerStr);
			writer.close();
		}
		catch(IOException ioe){
			JOptionPane.showMessageDialog(null, "Error saving file.", "Error", JOptionPane.ERROR_MESSAGE);
		}
	}
	
	
	
	
	/**
	 * Displays a file-choose dialog to pick a rule set file
	 */
	public void loadRuleSet(){
		JFileChooser fileChooser = new JFileChooser();
		fileChooser.setDialogTitle("Load Rule Set");
		int returnVal = fileChooser.showOpenDialog(new JDialog(new JDialog(), true));
		if(returnVal == JFileChooser.APPROVE_OPTION){
			File file = fileChooser.getSelectedFile();
			try{
                long t0 = System.currentTimeMillis();
                this.loadRuleSet(file);
                long t1 = System.currentTimeMillis();
                System.out.println(t1 - t0 + " ms elapsed");
			}
			catch(SQLException sqle){
				sqle.printStackTrace();
			}
			catch(IOException io){
				System.out.println("Can't load file.");
			}
		}
		else{
			return;  // User cancels file saving
		}
	}

	
	public void loadRuleSet(File file) throws SQLException, IOException{
		BufferedReader br = new BufferedReader(new FileReader(file));
		String line;

		learnerStr = "";
		while( (line = br.readLine()) != null){
			learnerStr += line.trim().replace("\r","") + "\r\n";
		}
		br.close();
		
		trainingResults.setText(learnerStr);
		setLearners();
	}
	
	
	/**
	 * Parses the training queries currently stored in trainingResults
	 * then passes them to setWeakLearners.
	 * This should be called before any classifying is done.
	 * (ie: grabbing +/- cells, scoring images, x-validating)
	 */
	private void setLearners(){
		String trainTxt = trainingResults.getText();
		String[] trainStr = trainTxt.split("\n");
		learnerStr = "";
		String[] colNames = new String[1];
		try{
			CellInfo sampleCell = new CellInfo(cellPicker.getCellTable(), 1,1,1,1);
			System.out.println((String)tableComboBox.getSelectedItem());
			System.out.println("image 1, object 1, isn't being used for calculations but just to pull column names");
			int[] cellImObj = {sampleCell.getImageNumber(), sampleCell.getObjectNumber()}; 
			ResultSet result = fetchCellData((String)tableComboBox.getSelectedItem(), cellImObj);
			ResultSetMetaData metaData = result.getMetaData();
			int numCols = metaData.getColumnCount();
			colNames = new String[numCols];
			for(int i=1; i<=numCols; i++)
				colNames[i-1] = metaData.getColumnName(i);

		}catch(SQLException sqle){
		}
		for(int i = 0; i < trainStr.length; i++){
			learnerStr += trainStr[i].trim().replace("\r","") + "\r\n";
		}
		booster.setWeakLearners(trainStr,colNames);
	}
	
	
	public void addComplete(){
		this.reDrawClassifier();
		this.setListenToMouse(true);
	}
	
	public void reDrawClassifier(){
		this.revalidate();
		this.repaint();
		this.setSize(this.getPreferredSize());
	}
		
	public ArrayList<CellInfo> getPositiveCellInfoList(){
		return this.posBoard.getCellInfoList();
	}
	
	public ArrayList<CellInfo> getNegativeCellInfoList(){
		return this.negBoard.getCellInfoList();
	}
	
	public ArrayList<CellInfo> getUnclassifiedCellInfoList(){
		return this.scratchBoard.getCellInfoList();
	}
	
	public void addInitialize(){
		this.setListenToMouse(false);
	}
	
	public void setListenToMouse( boolean mouse ){
		this.listenToMouse = mouse;
	}
	
	
	/**
	 * Adds specified cells to the unclassified board.
	 * Kludgy... is only ever called to add 1 cell to the board at a time.
	 * @param table
	 * @param cells 
	 */
	public void addToUnclassified(String table, int[][] cells){
		CellComponent cell;
		for(int i=0; i<cells.length; i++){
			cell = ImageCollection.fetchCellComp(table, cells[i], true,true,true);
			this.scratchBoard.addCellComponent(cell);
		}
                scratchBoard.deselectAll();
	}
	
	public void addToPositive(String table, int[][] cells){
		CellComponent cell;
		for(int i=0; i<cells.length; i++){
			cell = ImageCollection.fetchCellComp(table, cells[i], true,true,true);
			this.posBoard.addCellComponent(cell);
		}
        posLabel.setTitle("Postive Cells (" + posBoard.getCellInfoList().size() + ")");
	}
	
	public void addToNegative(String table, int[][] cells){
		CellComponent cell;
		for(int i=0; i<cells.length; i++){
			cell = ImageCollection.fetchCellComp(table, cells[i], true,true,true);
			this.negBoard.addCellComponent(cell);
		}
		negLabel.setTitle("Negative Cells (" + negBoard.getCellInfoList().size() + ")");
	}
	
	
	/**
	 * Called when any of the object retrieval buttons (+, -, ?) IN THE FIRST ROW in classifier are pressed.
	 * Calls grabMoreAndSort to get nObjects from imgNum, then calls addCellsToBoard to draw them.
	 * @param group:
	 *   (-1  :  Negatives) 
	 *   ( 1  :  Positives)
	 *   ( 0  :  Any)
	 */
	private void grabFromSpecificImgPressed(int group){
		int nObjects;                       // number of objects (cells) to retrieve
		try{
			nObjects = Integer.parseInt(this.nObjectsField.getText());
		}
		catch(NumberFormatException nfe){
			nObjects = 24;                  // default to 24
		}
		try{
			int imgNum = Integer.parseInt(this.imgNumField.getText());
			List cells = this.grabCells(imgNum, nObjects, group);
			this.grabCells(cells);
		}
		catch(ImageNotFoundException infe){
			JOptionPane.showMessageDialog(null, "Image requested not found.", "Error", JOptionPane.ERROR_MESSAGE);
		}
		catch(SQLException sqle){
			JOptionPane.showMessageDialog(null, "Error accessing data from the database.", "Error", JOptionPane.ERROR_MESSAGE);
		}
		catch(NumberFormatException nfe){
			JOptionPane.showMessageDialog(null, "Please Enter an integer in the Image Number textfield.", "Error", JOptionPane.ERROR_MESSAGE);
		}	
	}
	
	
	/**
	 * Called when any of the object retrieval buttons (+, -, ?) IN THE SECOND ROW in classifier are pressed.
	 * Calls grabMoreAndSort to get nObjects from imgNum, then calls addCellsToBoard to draw them.
	 * @param group:
	 *   (-1  :  Negatives) 
	 *   ( 1  :  Positives)
	 *   ( 0  :  Any)
	 */
	private void grabFromRandImagesPressed(int group){
		int nObjects ;
		try{
			nObjects = Integer.parseInt(this.nObjectsField.getText());
		}
		catch(NumberFormatException nfe){
			nObjects = 20;
		}
		try{
			List cells = this.grabCells(0, nObjects, group);  // Passes 0 as imgNum to tell it to use random images
            this.grabCells(cells);
		}
		catch(ImageNotFoundException infe){
			JOptionPane.showMessageDialog(null, "Image requested not found.", "Error", JOptionPane.ERROR_MESSAGE);
		}
		catch(SQLException sqle){
			JOptionPane.showMessageDialog(null, "Error accessing data from the database.", "Error", JOptionPane.ERROR_MESSAGE);
		}
	}
	
	
	/**
	 * Gets all cells from an image and adds them to the unclassified board.
	 */
	private void grabAllCellsFromImg(){
		try{
			int imNum = Integer.parseInt(this.imgNumField.getText());
			String sqlStr = "SELECT COUNT(*) FROM " + (String)tableComboBox.getSelectedItem() + " WHERE " + CVProperties.getUniqueID() + "=" + imNum;
			ResultSet spotResults = CVProperties.getDBConnect().executeStatement(sqlStr);
			
			int count = 0;
			while(spotResults.next()){
				count = spotResults.getInt(1);
			}
			
			ArrayList<SingleCellInfo> allCells = new ArrayList<SingleCellInfo>();
			for(int i=1; i < count+1; i++){
                SingleCellInfo thecell = new SingleCellInfo();
                thecell.table = (String)tableComboBox.getSelectedItem();
                thecell.imgObjPair[0] = imNum;
                thecell.imgObjPair[1] = i;
                allCells.add(thecell);
			}
			this.grabCells(allCells);
		}
		catch(ImageNotFoundException infe){
			JOptionPane.showMessageDialog(null, "Image requested not found.", "Error", JOptionPane.ERROR_MESSAGE);
		}
		catch(SQLException sqle){
			JOptionPane.showMessageDialog(null, "Error accessing data from the database.", "Error", JOptionPane.ERROR_MESSAGE);
		}
		catch(NumberFormatException nfe){
			JOptionPane.showMessageDialog(null, "Please Enter an integer in the Image Number textfield.", "Error", JOptionPane.ERROR_MESSAGE);
		}	

	}

	
	/**
	 * Clears the unclassified board and adds cells to it.
	 * @param cells a List<SingleCellInfo> of cells to add
	 * 
	 * TODO: Add a UI checkbox to allow "adding to" rather than "replacing" cells on this board.
	 */
	private void grabCells(List cells){
        this.addInitialize();
        
        scratchBoard.removeAllCellComponents();  // first clear the board
        
        // Kludgy: We're passing a 1 element array to
        //   addToUnclassified over and over again.
        int [][] vals = new int[1][2];
        for( int i=0; i<cells.size(); i++ ) {
            SingleCellInfo thecell = (SingleCellInfo)cells.get(i);
            vals[0] = thecell.imgObjPair;
            this.addToUnclassified(thecell.table, vals);
        }
        this.addComplete();
	}
	
	
	public static ResultSet fetchCellData(String tableName, int[] spotCell) throws SQLException{
		InfoModel fetchModel = new InfoModel();
		fetchModel.setStrategy(CellDataStrategy.getInstance());
		fetchModel.addTableColumn(TableGroups.computeCellTable(tableName) + ".*");
		String whereStr = CVProperties.getUniqueID() + "=" + spotCell[0] + " and " + CVProperties.getPropertyField("objectID") + "=" + spotCell[1];
		fetchModel.addWhere(whereStr);
		return fetchModel.getData(false);
	}


	private static double[] convertCellData(ResultSet cellResult) throws SQLException{
		ResultSetMetaData metaData = cellResult.getMetaData();
		int numCols = metaData.getColumnCount();

		double[] cellData = new double[numCols];
		cellResult.next();
		for(int i=1; i<=numCols; i++)
			cellData[i-1] = cellResult.getFloat(i);
		return cellData;
	}
	
	
	/**
	 * Called by grabFromSpecificImgPressed and grabFromRandImagesPressed
	 *   to get the cells to draw.
	 * @param imgNum (0: grab from random images)
	 * @param nObjects Number of cells to grab.
	 * @param group (-1:get negatives, 1:get positives, 0:get any)
	 * @return List<SingleCellInfo> of cells to draw
	 */
	private List grabCells(int imgNum, int nObjects, int group) 
			throws ImageNotFoundException, SQLException{
		
		// Set cellPicker if not yet set
		if(CellCollectionPicker.class.isInstance(cellPicker)){
			if( ((CellCollectionPicker)cellPicker).isSet() == false){
				try {
					cellPicker = new CellCollectionPicker((String)this.tableComboBox.getSelectedItem());
				} catch(SQLException e){
					e.printStackTrace();
				}
			}
		}

		// If user wants to get any cells (unclassified), then get them now. 
		if(group==0)
			return this.grabUnclassifiedCells(imgNum, nObjects);

        List cellsToReturn = new ArrayList();
        ArrayList<int[]> cellsGrabbed = new ArrayList<int[]>();
		int[] thisCell;
		double score;
		int dupsEncountered = 0;
        
        // Set the current table
        cellPicker.setCellTable((String)this.tableComboBox.getSelectedItem());

        // Grab nObjects cells from image(s)
        while( cellsToReturn.size() < nObjects ) {
			// Choose from random image tables
			if(imgNum == 0) {
                List cellTablesList = TableGroups.getCellsTablesList();
                cellPicker.setCellTable( (String)cellTablesList.get(rander.nextInt(cellTablesList.size())) );
                thisCell = this.cellPicker.computeRandObjNum();
            }
			// Else: Choose from the specified image table
			else {
				try{
					thisCell = this.cellPicker.computeRandObjNumFromImg(imgNum);
				} catch(ObjectNotFoundException e){
					JOptionPane.showMessageDialog(null, e.getMessage(), "Object Not Found", JOptionPane.ERROR_MESSAGE);
					return new ArrayList();
				}
            }
			
			if( alreadyAdded(thisCell, cellsGrabbed) ){
            	dupsEncountered++;
            	System.out.println("==Duplicate Removed==  " + dupsEncountered + " failures.");
            	if(dupsEncountered>1000 && dupsEncountered%1000==0){
            		System.gc();
    				JOptionPane pane = new JOptionPane("Found " + cellsGrabbed.size() + " random objects while attempting to grab " + nObjects + " from the database.\r\n" +
    						"Since the search is random, there is a chance of encountering the same object more than once.\r\n" +
    						"So far we've encountered " + dupsEncountered + " duplicate objects.\r\n\r\n" + 
    						"Do you want to keep looking for more matches?", JOptionPane.QUESTION_MESSAGE, JOptionPane.YES_NO_OPTION);
    				JDialog dialog = pane.createDialog(new JFrame(), "Retrieve More?");
    				TimedDialog timedDialog = new TimedDialog(dialog);
    				timedDialog.setVisible(true);
    				Object value = pane.getValue();
    				if(value.equals(JOptionPane.UNINITIALIZED_VALUE))
    					value = new Integer(0);
    				int val = ((Integer)value).intValue();
    				if(val == 1){
    					return cellsToReturn;
    				}
            	}
            	continue;
			}
			
			cellsGrabbed.add(thisCell);
		
            ResultSet result = fetchCellData(cellPicker.getCellTable(), thisCell);
            double[] cellData = this.convertCellData(result);
            result.close();
            score = this.booster.score(cellData);	
            if((group == 1) && (score >=0)){
                SingleCellInfo newCell = new SingleCellInfo();
                newCell.table = cellPicker.getCellTable();
                newCell.imgObjPair = thisCell;
                cellsToReturn.add(newCell);

            }
            else if((group == -1) && (score <= 0)){
                SingleCellInfo newCell = new SingleCellInfo();
                newCell.table = cellPicker.getCellTable();
                newCell.imgObjPair = thisCell;
                cellsToReturn.add(newCell);
            }

		}
		return cellsToReturn;
	}


	/**
	 * @param thisCell
	 * @param cells
	 * @return whether cells already contains thisCell
	 */
	boolean alreadyAdded(int[] thisCell, ArrayList<int[]> cells){
		for (int i=0; i<cells.size(); i++) {
			if( thisCell[0] == cells.get(i)[0] &&
				thisCell[1] == cells.get(i)[1] ){
				return true;
			}
		}
		return false;
	}
	
	
	/**
	 * Called by grabMoreAndSort to grab cells without regard to classification.
	 *  afraser: Modified to stop producing duplicate cells.
	 * 
	 * @param imgNum (0: to grab from random images)
	 * @param nObjects Number of objects to grab.
	 * @return List of nObjects cells from specified image.
	 * @throws SQLException
	 */
	private List grabUnclassifiedCells(int imgNum, int nObjects) throws SQLException{
        cellPicker.setCellTable( (String)this.tableComboBox.getSelectedItem() );
        List cellsToReturn = new ArrayList();
        List cellScores = new ArrayList();
        ArrayList<int[]> cellsGrabbed = new ArrayList<int[]>();
        int[] thisCell = new int[2];
        int dupsEncountered = 0;
        
        // get nObjects 
        while( cellsGrabbed.size() < nObjects ) {
            if(imgNum == 0) {
                // choose from random image tables
                List tables = TableGroups.getCellsTablesList();
                cellPicker.setCellTable((String)tables.get(rander.nextInt(tables.size())));
                thisCell = this.cellPicker.computeRandObjNum();
            } else {
            	// choose from specified image table 
				try{
					thisCell = this.cellPicker.computeRandObjNumFromImg(imgNum);
				} catch(ObjectNotFoundException e){
					JOptionPane.showMessageDialog(null, e.getMessage(), "Object Not Found", JOptionPane.ERROR_MESSAGE);
					return new ArrayList();
				}
        	}
            if( alreadyAdded(thisCell, cellsGrabbed) ){
            	dupsEncountered++;
            	if(dupsEncountered>1000 && dupsEncountered%1000==0){
    				JOptionPane pane = new JOptionPane("Found " + cellsGrabbed.size() + " random objects while attempting to grab " + nObjects + " from the database.\r\n" +
    						"Since the search is random, there is a chance of encountering the same object more than once.\r\n" +
    						"So far we've encountered " + dupsEncountered + " duplicate objects.\r\n\r\n" + 
    						"Do you want to keep looking for more matches?", JOptionPane.QUESTION_MESSAGE, JOptionPane.YES_NO_OPTION);
    				JDialog dialog = pane.createDialog(new JFrame(), "Retrieve More?");
    				TimedDialog timedDialog = new TimedDialog(dialog);
    				timedDialog.setVisible(true);
    				Object value = pane.getValue();
    				if(value.equals(JOptionPane.UNINITIALIZED_VALUE))
    					value = new Integer(0);
    				int val = ((Integer)value).intValue();
    				if(val == 1){
    					return cellsToReturn;
    				}
            	}
            	continue;
            }
            
            cellsGrabbed.add(thisCell);
            
        	SingleCellInfo cellInfo = new SingleCellInfo();
            cellInfo.table = cellPicker.getCellTable();
            cellInfo.imgObjPair = thisCell;

            ResultSet result = fetchCellData(cellPicker.getCellTable(), cellInfo.imgObjPair);
            double[] cellData = this.convertCellData(result);
            result.close();
            double score = new Double(Math.abs(this.booster.score(cellData)));

            // Find where to insert this cell
            boolean found = false;
            for (int idx = 0; idx < cellScores.size(); idx++) {
                if (score < (Double)cellScores.get(idx)) {
                    found = true;
                    cellScores.add(idx, score);
                    cellsToReturn.add(idx, cellInfo);
                    break;
                }
            }
            if (! found) {
                cellScores.add(score);
                cellsToReturn.add(cellInfo);
            }
        }
        System.gc();

        return cellsToReturn;
	}


	public void showEnrichment(){
		try{
			String trainTxt = trainingResults.getText();
			String[] trainStr = trainTxt.split("\n");

			String table = (String)tableComboBox.getSelectedItem();
			if(trainStr.length == 0){
				JOptionPane.showMessageDialog(null, "Need at least 1 trainer.", "Error", JOptionPane.ERROR_MESSAGE);
				return ;
			}

			// prompt user for grouping method
			Object[] groupChoices = {"By Groups", "By Images"};
			String grouping = (String)JOptionPane.showInputDialog(null,
					"How do you want to group your results?",
					"Group results how?",
					JOptionPane.PLAIN_MESSAGE,
					null,
					groupChoices,
					"By Groups");
			
			// afraser:
			//  This now permits the user to calculate enrichments for all tables
			// (currently disabled)
			// prompt user for tables to run on
//			Object[] tableChoices = {"Current Table Only", "All Tables"};
//			String whichTables = (String)JOptionPane.showInputDialog(null,
//					"Which tables would you like to include?",
//					"Include Which tables?",
//					JOptionPane.PLAIN_MESSAGE,
//					null,
//					tableChoices,
//					"Current Table Only");
			
			// Calculate for current table alone
//			if( whichTables.equals("Current Table Only") ){
				if(grouping == null) return ;
				if(grouping.equals("By Groups")){
					List pValsList = ClassifyController.computeEnrichByGroup(table, trainStr, this.enrichGateList, "");
					CVStatMethods.displayPValueTable(pValsList, table, false);
				}
				else if(grouping.equals("By Images")){
					List pValsList = ClassifyController.computeEnrichByImage(table, trainStr, this.enrichGateList, "");
					CVStatMethods.displayPValueTable(pValsList, table, true);
				}
//			}
			// Calculate for all tables
			// TODO: need to modify computeEnrichByGroup and computeEnrichByImage to handle
			// multiple tables or write new functions to do so
//			else if( whichTables.equals("All Tables") ){
//				String thisTable = new String();
//				String tables = new String();
//				// Build a string containing all tables
//				for (int i = 0; i < TableGroups.getCellsTablesList().size(); i++) {
//					thisTable = (String)TableGroups.getCellsTablesList().get(i);
//					tables = tables + thisTable + ","; 
//				}
//				tables = tables.substring(0, tables.length()-1);
//				
//				if(grouping == null) return ;
//				if(grouping.equals("By Groups")){
//					List pValsList = ClassifyController.computeEnrichByGroup(tables, trainStr, this.enrichGateList, "");
//					CVStatMethods.displayPValueTable(pValsList, thisTable, false);
//				}
//				else if(grouping.equals("By Images")){
//					List pValsList = ClassifyController.computeEnrichByImage(tables, trainStr, this.enrichGateList, "");
//					CVStatMethods.displayPValueTable(pValsList, thisTable, true);
//				}					
//				
//			}
//			else {
//				System.out.println("Error: Grouping \'" + grouping + "\' is not an option.");
//			}
			
		}
		catch(SQLException sql){
			sql.printStackTrace();
			throw new RuntimeException();
		}
	}
	
	
	/**
	 * This function brings up an image and draws boxes around
	 * all of the positively classified cells in that image.
	 */
	private void showPositiveHitsInImage( int imageID, String tableStr){
		String trainTxt = trainingResults.getText();
		if(trainTxt.trim().equals("")){
			new ShowImage(tableStr, imageID);
			return;
		}

		String sqlStr = "Select " + CVProperties.getPropertyField("objectID") + "," 
		+ "(";
		String[] trainStr = trainTxt.split("\n");
		for(int i=0; i<trainStr.length; i++){
			if(i>0)
				sqlStr += " + "; 
			sqlStr += trainStr[i]; 
		}
		sqlStr += ") FROM " + tableStr;
		sqlStr += " WHERE " + CVProperties.getUniqueID() + "=" + imageID;
		List objectList = new ArrayList();
		try{
			ResultSet results = CVProperties.getDBConnect().executeStatement(sqlStr);
			float score;
			while(results.next()){
				score = results.getFloat(2);
				if(score > 0)
					objectList.add(new Integer(results.getInt(1)));
			}
			int[] objectIDs = new int[objectList.size()];
			for(int i=0; i<objectList.size(); i++)
				objectIDs[i] = ((Integer)objectList.get(i)).intValue();
			new ShowImage(tableStr, imageID, objectIDs);
		}
		catch(SQLException sqle){
			sqle.printStackTrace();
		}
	}
	
	
	/**
	 * For X-Validate
	 */
	protected void partitionTrainingSet(){
		String skFolds = JOptionPane.showInputDialog("How many folds do you want?");
                if (skFolds == "")
                    return;
		int kFolds = Integer.parseInt(skFolds);
		if(kFolds<2){
			JOptionPane.showMessageDialog(null, "Must have more than 1 fold.", "Error", JOptionPane.ERROR_MESSAGE);
			partitionTrainingSet();
		}else{
			String learners = JOptionPane.showInputDialog("How many rules do you want to use in classifying?");
			int numLearners = Integer.parseInt(learners);
			if(numLearners<1){
				JOptionPane.showMessageDialog(null, "Must have at least 1 rule.", "Error", JOptionPane.ERROR_MESSAGE);
				partitionTrainingSet();
			}else{
				List posCellList = this.getPositiveCellInfoList();
				List negCellList = this.getNegativeCellInfoList();
				if(posCellList.size()==0 && negCellList.size()==0){
					JOptionPane.showMessageDialog(null, "No training file loaded.", "Error", JOptionPane.ERROR_MESSAGE);
					partitionTrainingSet();
				}else{

					ResultSet results;

					CellInfo cell;
					String posCells = "";
					String negCells = "";
					String table = cellPicker.getCellTable();		
					String spotTable = TableGroups.computeSpotTable(table);

					for(int i=0; i<posCellList.size(); i++){
						cell = (CellInfo)posCellList.get(posCellList.size() - (i+1));
						if(i==0)
							posCells = "((" + table + "." + CVProperties.getUniqueID() + " = " + cell.getImageNumber() + " AND " + table + "." + CVProperties.getPropertyField("objectID") + " = " + cell.getObjectNumber() + ")";
						else
							posCells += " OR (" + table + "." + CVProperties.getUniqueID() + " = " + cell.getImageNumber() + " AND " + table + "." + CVProperties.getPropertyField("objectID") + " = " + cell.getObjectNumber() + ")";
					}
					posCells += ")";
					for(int i=0; i<negCellList.size(); i++){
						cell = (CellInfo)negCellList.get(negCellList.size() - (i+1));
						if(i==0)
							negCells = "((" + table + "." + CVProperties.getUniqueID() + " = " + cell.getImageNumber() + " AND " + table + "." + CVProperties.getPropertyField("objectID") + " = " + cell.getObjectNumber() + ")";
						else
							negCells += " OR (" + table + "." + CVProperties.getUniqueID() + " = " + cell.getImageNumber() + " AND " + table + "." + CVProperties.getPropertyField("objectID") + " = " + cell.getObjectNumber() + ")";
					}
					negCells += ")";
					// Get the tables that are going to be used

					// Now find how imagenumbers are linked to the groups
					String groupTable = CVProperties.getPropertyField("classifier_group_table");
					String groupColStr = CVProperties.getPropertyField("classifier_group_col");
					if(groupColStr.trim().equals(""))
						JOptionPane.showMessageDialog(null, "Must have classify by group column entry to use k-folds.", "Error", JOptionPane.ERROR_MESSAGE);
					else{
						String[] groupCols = groupColStr.split(",");
						boolean infoLinked = false; // indicates whether grouping is linked by an infotable field
						String groupByClause = "";
						if(!groupTable.equals(spotTable) && !groupTable.equals("spot_table"))
							infoLinked = true;
						String possqlStr = "SELECT CONCAT(" ;
						for(int i=0; i<groupCols.length; i++){
							if(i==0){
								possqlStr += groupTable + "." + groupCols[i]; 
								groupByClause = groupTable + "." + groupCols[i];
							}
							else{
								possqlStr += ", '_', " + groupTable + "." + groupCols[i];
								groupByClause += ", " + groupTable + "." + groupCols[i];
							}
						}

						possqlStr += ") AS GroupLabel, '+1' AS ClassLabel, " + table + ".* FROM " + spotTable + "," + table;
						if(infoLinked){
							possqlStr += "," + groupTable;
							possqlStr += " WHERE ";
							List linkCols = CVProperties.getLinkedInfoFields();
							for(int i=0; i<linkCols.size(); i++){
								if(i > 0)
									possqlStr += " AND ";
								possqlStr += groupTable + "." + linkCols.get(i) + "=" + spotTable + "." + linkCols.get(i);
							}
						}
						if(!infoLinked)
							possqlStr += " WHERE ";
						else
							possqlStr += " AND ";					
						possqlStr += spotTable + "." + CVProperties.getUniqueID() + "=" + table + "." + CVProperties.getUniqueID();
						//Need to copy string so far and make two +/- strings
						possqlStr += " AND " + posCells; // + " GROUP BY " + groupByClause;
						String negsqlStr = " UNION SELECT CONCAT(" ;
						for(int i=0; i<groupCols.length; i++){
							if(i==0){
								negsqlStr += groupTable + "." + groupCols[i]; 
								groupByClause = groupTable + "." + groupCols[i];
							}
							else{
								negsqlStr += ", '_', " + groupTable + "." + groupCols[i];
								groupByClause += ", " + groupTable + "." + groupCols[i];
							}
						}

						negsqlStr += ") AS GroupLabel, '-1' AS ClassLabel, " + table + ".* FROM " + spotTable + "," + table;
						if(infoLinked){
							negsqlStr += "," + groupTable;
							negsqlStr += " WHERE ";
							List linkCols = CVProperties.getLinkedInfoFields();
							for(int i=0; i<linkCols.size(); i++){
								if(i > 0)
									negsqlStr += " AND ";
								negsqlStr += groupTable + "." + linkCols.get(i) + "=" + spotTable + "." + linkCols.get(i);
							}
						}
						if(!infoLinked)
							negsqlStr += " WHERE ";
						else
							negsqlStr += " AND ";					
						negsqlStr += spotTable + "." + CVProperties.getUniqueID() + "=" + table + "." + CVProperties.getUniqueID();
						//Need to copy string so far and make two +/- strings
						negsqlStr += " AND " + negCells;// + " GROUP BY " + groupByClause;
						String sqlStr = possqlStr + negsqlStr;
						try {
							results = CVProperties.getDBConnect().executeStatement(sqlStr);
							BufferedWriter writer = new BufferedWriter(new FileWriter("temp/xvalidateData.txt"));
							ResultSetMetaData metaData = results.getMetaData();
							int numberOfDataColumns = metaData.getColumnCount();
							String ignoreStr = CVProperties.getPropertyField("classifier_per_object_ignore_substr");
							if(ignoreStr == null)
								ignoreStr = "";
							String[] ignoreCols = ignoreStr.split(",");
							boolean[] ignore_mask = new boolean[numberOfDataColumns];

							for(int c=0; c<ignoreCols.length; c++)
								ignoreCols[c] = ignoreCols[c].toUpperCase();

							for(int j=0; j<numberOfDataColumns; j++){
								for(int c=0; c<ignoreCols.length; c++){
									if(metaData.getColumnName(j+1).toUpperCase().indexOf(ignoreCols[c])!=-1){
										ignore_mask[j] = true;
										break;
									}else{
										ignore_mask[j] = false;
									}		
								}
							}

							for(int i=1; i<=numberOfDataColumns; i++){
								if(!(ignore_mask[i-1])){
									String colName = metaData.getColumnName(i);
									writer.write(colName);

									if(i<numberOfDataColumns) // if i != not the last column
										writer.write("\t");
								}
							}
							writer.newLine();

							while(results.next()){
								for(int j=1; j<=numberOfDataColumns; j++){
									if(!(ignore_mask[j-1])){
										writer.write(results.getString(j));
										if(j<numberOfDataColumns) // if j != not the last column
											writer.write("\t");
									}
								}
								writer.newLine();
							}
							writer.close();
							results.close();
						}catch(SQLException sql){
							sql.printStackTrace();
							throw new RuntimeException();
						}
						catch(IOException ioe){
							JOptionPane.showMessageDialog(null, "Error saving file.", "Error", JOptionPane.ERROR_MESSAGE);
						}		

						try	{  
							BufferedReader subproc_stdout = null;
							BufferedReader subproc_stderr = null;
							String line;
							String exString = "python Scripts/CrossValidate.py " + kFolds + " " + numLearners + " temp/xvalidateData.txt temp/tempRules.txt";
							System.out.println(exString);
							Process proc = Runtime.getRuntime().exec(exString);
							subproc_stdout = new BufferedReader(new InputStreamReader(proc.getInputStream()));
							subproc_stderr = new BufferedReader(new InputStreamReader(proc.getErrorStream()));

							/* Fetch back the output */
							line = null;
							Integer [] truthTable = new Integer[numLearners];
							Integer [] numRulesV = new Integer[numLearners];
							SortableTableModel myTableModel = new SortableTableModel();
							System.out.println("<Output>");
							for(int j = 0; j < numLearners; j++)
								numRulesV[j] = Integer.valueOf(j);
							myTableModel.addColumn("Number of Rules", numRulesV);
							while ( (line = subproc_stdout.readLine()) != null)
							{
								System.out.println(line);
								String[] tempxvalout = line.split(" ");

								for(int i = 1; i<numLearners+1; i++){
									truthTable[i-1] = Integer.valueOf(tempxvalout[i]);
								}
								myTableModel.addColumn(String.valueOf(tempxvalout[0]), truthTable);
							}
							DataTable thisTable = new DataTable();
							thisTable.showTable(myTableModel, "x-validate Truth Table");
							System.out.println("</Output>");
							
							line = null;
							System.out.println("<x-validate StdError>");
							while ( (line = subproc_stderr.readLine()) != null)
								System.out.println(line);
							System.out.println("</x-validate StdError>");

							int exitVal = proc.waitFor();
							System.out.println("Process exitValue: " + exitVal);

						} catch (Throwable t)
						{
							t.printStackTrace();				      
							System.out.println("CrossValidate.py threw exception");
						}

					}

				}
			}
		}
	}
	
	
	public boolean isRedOn(){
		return this.redToggle.isSelected();
	}
	
	
	public boolean isGreenOn(){
		return this.greenToggle.isSelected();
	}
	
	
	public boolean isBlueOn(){
		return this.blueToggle.isSelected();
	}
	
	
	/**
	 * Redraws cell boards with updated colors channels.
	 * Called after user checks/unchecks a color in the channel dropdown menu.
	 */
	private void recolorCellMontage(){
		this.listenToMouse = false;
		// Recolor all the cells in unclassified
		red = redToggle.isSelected();
		green = greenToggle.isSelected();
		blue = blueToggle.isSelected();
		scratchBoard.recolorBoard(red, green, blue);
		posBoard.recolorBoard(red, green, blue);
		negBoard.recolorBoard(red, green, blue);
		this.revalidate();
		this.repaint();
		this.listenToMouse = true;
	}
	

	// Implementing the ActionListener interface
	public void actionPerformed(ActionEvent evt) {
		Object src = evt.getSource();
		if(src == grabBtn){ 
			if( nObjectsField.getText().toLowerCase().equals("all") ){
				System.out.println("Grabbing all " + this.objComboBox.getSelectedItem() + " cells from image "
						+ imgNumField.getText() + " in table " + tableComboBox.getSelectedItem() + "." );
				this.grabAllCellsFromImg();
			}
			else if( imgComboBox.getSelectedItem().equals("any") ){
				System.out.println("Grabbing " + this.nObjectsField.getText() + " " + this.objComboBox.getSelectedItem()
						+ " cells from any images." );
				if( this.objComboBox.getSelectedItem() == "positive" )
					this.grabFromRandImagesPressed(1);
				else if( this.objComboBox.getSelectedItem() == "negative" )
					this.grabFromRandImagesPressed(-1);
				else if( this.objComboBox.getSelectedItem() == "random" )
					this.grabFromRandImagesPressed(0);
					
			}
			else {
				System.out.println("Grabbing " + this.nObjectsField.getText() + " " + this.objComboBox.getSelectedItem()
						+ " cells from image " + imgNumField.getText() + " in table " + tableComboBox.getSelectedItem() + ".");
				if( this.objComboBox.getSelectedItem() == "positive" ){
					if(learnerStr == ""){
						JOptionPane.showMessageDialog(null, "You must first find rules or load a rule set before loading classified (positive or negative) images.", "Error: No rules", JOptionPane.ERROR_MESSAGE);
					} else {
						setLearners();
						this.grabFromSpecificImgPressed(1);
					}
				}
				else if( this.objComboBox.getSelectedItem() == "negative" ){
					if(learnerStr == ""){
						JOptionPane.showMessageDialog(null, "You must first find rules or load a rule set before loading classified (positive or negative) images.", "Error: No rules", JOptionPane.ERROR_MESSAGE);
					} else {
						setLearners();
						this.grabFromSpecificImgPressed(-1);
					}
				}
				else if( this.objComboBox.getSelectedItem() == "random" )
					this.grabFromSpecificImgPressed(0);
			}
		}
		else if( src == findRulesBtn ){
			System.out.println( "Find Rules." );
			this.train();
		} 
		else if( src == loadRulesItem ){
			System.out.println( "Load Rules." );
			this.loadRuleSet();
		} 
		else if( src == saveRulesItem ){
			System.out.println( "Save Rules." );
			this.saveRuleSet();
		} 
		else if( src == loadTrainingSetItem ){
			System.out.println( "Load Training Set." );
			this.loadTrainingSet();
		}
		else if( src == saveTrainingSetItem ){
			System.out.println( "Save Training Set." );
			this.saveTrainingSet();
		} 
		else if( src == xValidateBtn ){
			System.out.println( "X-Validate Rules." );
			setLearners();
			partitionTrainingSet();
		} 
		else if(src == scoreSpecificBtn){
			String tableName = (String)JOptionPane.showInputDialog(
                    null,
                    "Which table?",
                    "Choose Table",
                    JOptionPane.PLAIN_MESSAGE,
                    null,
                    ((ArrayList<String>)CVProperties.getCellsTableList()).toArray(),
                    null);
			int imgNum = Integer.parseInt((String)JOptionPane.showInputDialog(
                    null,
                    "What image number?",
                    "Choose an image number",
                    JOptionPane.PLAIN_MESSAGE,
                    null,
                    null,
                    null));
			System.out.println( "Scoring Image " + imgNum + " from table " + tableName + "." );
			setLearners();
			showPositiveHitsInImage(imgNum, tableName);
		}
		else if( src == scoreAllBtn ){
			System.out.println( "Scoring All Images." );
			setLearners();
			this.showEnrichment();
		} 
		else if( src == imgComboBox ){
			updateGrabPhrasing();
		}
		else if(src == redToggle){
			this.recolorCellMontage();
		}
		else if(src == greenToggle){
			this.recolorCellMontage();
		}
		else if(src == blueToggle){
			this.recolorCellMontage();
		}

	}

	
	private CellBoard computeComponentReleasedAt(MouseEvent evt){
		Point point = null;
		if(evt.getSource().equals(scratchBoard)){
			point = computeLocOnComp(scratchBoard.getLocationOnScreen());
		}
		else if(evt.getSource().equals(posBoard))
			point = computeLocOnComp(posBoard.getLocationOnScreen());
		else if(evt.getSource().equals(negBoard))
			point = computeLocOnComp(negBoard.getLocationOnScreen());
		else{
			return null;		
		}
		point = new Point(point.x + evt.getX(), point.y + evt.getY());
		
		this.getGlassPane().setVisible(false);
		Component releasedComp = this.findComponentAt(point);
		this.getGlassPane().setVisible(true);
		if(releasedComp == scratchBoard.getJLabel())
			return scratchBoard;
		else if(releasedComp == posBoard.getJLabel())
			return posBoard;
		else if(releasedComp == negBoard.getJLabel())
			return negBoard;
		else
			return null;
	}
	
	/**
	 * @param onScreenPoint
	 * @return The location of a point relative to ClassifyBoard,
	 * computed using the locations on screens
	 */
	private Point computeLocOnComp(Point onScreenPoint){
		Point thisPoint = this.getLocationOnScreen();
		
		Point point = new Point(onScreenPoint.x - thisPoint.x, onScreenPoint.y - thisPoint.y);
		return point;
	}
	
	/**
	 * @param dragFrom The CellBoard to remove draggingPiece from
	 * @param dragTo The CellBoard to add draggingPiece to
	 */
	private void moveCellFromTo(CellBoard dragFrom, CellBoard dragTo){
		if(draggingPiece == null || dragFrom == null || dragTo == null || dragFrom == dragTo)
			return;
				
		dragTo.deselectAll();
		dragFrom.moveSelectedCellsTo(dragTo);
		
		posLabel.setTitle("Positive Cells (" + posBoard.getCellInfoList().size() + ")");
		negLabel.setTitle("Negative Cells (" + negBoard.getCellInfoList().size() + ")");
	}
	
	
	private void train(){
		if( posBoard.getCellCount() == 0 ){
			if( negBoard.getCellCount() == 0 ){
				JOptionPane.showMessageDialog(null, "You must first classify cells as positive and negative before\n" +
						"you can train the machine to find rules for you.", "Error", JOptionPane.ERROR_MESSAGE);
			} else{
				JOptionPane.showMessageDialog(null, "You haven't classified any cells as positives.  You must do this\n" +
						"before you can train the machine to find rules for you.", "Error", JOptionPane.ERROR_MESSAGE);
			}
			return;
		} else if( negBoard.getCellCount() == 0 ){
			JOptionPane.showMessageDialog(null, "You haven't classified any cells as negatives.  You must do this\n" +
					"before you can train the machine to find rules for you.", "Error", JOptionPane.ERROR_MESSAGE);
			return;
		}
		
		int numWeakLearners;
		try{
			numWeakLearners = Integer.parseInt(nRulesField.getText());
		}
		catch(NumberFormatException nfe){
			numWeakLearners = 1;
		}
		train(numWeakLearners);
	}
	
	// These methods correspond to boosting
	public void train(int numWeakLearners){

		List positiveList = this.getPositiveCellInfoList();
		List negativeList = this.getNegativeCellInfoList();

		try{
			CellInfo sampleCell = new CellInfo(cellPicker.getCellTable(), 1,1,1,1);
			System.out.println("image 1, object 1, isn't being used for calculations but just to pull column names");
			int[] cellImObj = {sampleCell.getImageNumber(), sampleCell.getObjectNumber()}; 
			ResultSet result = fetchCellData(cellPicker.getCellTable(), cellImObj);
			ResultSetMetaData metaData = result.getMetaData();
			int numCols = metaData.getColumnCount();
			String[] colNames = new String[numCols];
			for(int i=1; i<=numCols; i++)
				colNames[i-1] = metaData.getColumnName(i);

			double[][] posCells = new double[positiveList.size()][numCols];
			double[][] negCells = new double[negativeList.size()][numCols];

			for(int i=0; i<positiveList.size(); i++){
				sampleCell = (CellInfo)positiveList.get(i);
				cellImObj[0] = sampleCell.getImageNumber();
				cellImObj[1] = sampleCell.getObjectNumber();
				result = fetchCellData(sampleCell.getTableName(), cellImObj);
				posCells[i] = convertCellData(result);
				result.close();
			}

			for(int i=0; i<negativeList.size(); i++){
				sampleCell = (CellInfo)negativeList.get(i);
				cellImObj[0] = sampleCell.getImageNumber();
				cellImObj[1] = sampleCell.getObjectNumber();
				result = fetchCellData(sampleCell.getTableName(), cellImObj);
				negCells[i] = convertCellData(result);
				result.close();
			}
			learnerStr = this.booster.trainPos(posCells, negCells, numWeakLearners, colNames);
			trainingResults.setText(learnerStr);

		}
		catch(SQLException sqle){
			trainingResults.setText("Error getting Object Data");
		}
	}
	
	
	// ================== MOUSE LISTENERS =======================
	// NOTE: MouseEvents on CellBoards will register there BEFORE registering here.
	
	public void mouseClicked(MouseEvent evt) {	}
	public void mouseEntered(MouseEvent evt) {	}
	public void mouseExited(MouseEvent evt) {	}

	/**
	 * Determines which cell board the mouse was pressed on and
	 * grabs the cell square at that position as draggingPiece.
	 * This piece gets added to a glassPane where it is represented
	 * during the dragging process.
	 */
	public void mousePressed(MouseEvent evt) {
		if( !this.listenToMouse ) return;
		this.grabFocus();
		if( this.dragging ) return;
		
		moveToUnMenuItem.setEnabled(true);
		moveToPosMenuItem.setEnabled(true);
		moveToNegMenuItem.setEnabled(true);
                
        boolean showPopUp = (evt.getButton() == MouseEvent.BUTTON3) ||
        					((evt.getButton() == MouseEvent.BUTTON1) && evt.isControlDown());

		// Determine which board fired event
		if(evt.getSource().equals(scratchBoard)){
			lastClickedBoard = scratchBoard;
			moveToUnMenuItem.setEnabled(false);
			if(showPopUp){
				this.popupMenu.show(evt.getComponent(), evt.getX(), evt.getY());
				return;
			}
			if(scratchBoard.getCellComponentAt(evt.getX(), evt.getY()) == null)
				return;
			draggingPiece = scratchBoard.getCellComponentAt(evt.getX(), evt.getY());
			dragFrom = scratchBoard;
		}
		else if(evt.getSource().equals(posBoard)){
			lastClickedBoard = posBoard;
			moveToPosMenuItem.setEnabled(false);
			if(showPopUp){
				this.popupMenu.show(evt.getComponent(), evt.getX(), evt.getY());
				return;
			}
			if(posBoard.getCellComponentAt(evt.getX(), evt.getY()) == null)
				return;
			draggingPiece = posBoard.getCellComponentAt(evt.getX(), evt.getY());
			dragFrom = posBoard;
		}
		else if(evt.getSource().equals(negBoard)){
			lastClickedBoard = negBoard;
			moveToNegMenuItem.setEnabled(false);
			if(showPopUp){
				this.popupMenu.show(evt.getComponent(), evt.getX(), evt.getY());
				return;
			}
			if(negBoard.getCellComponentAt(evt.getX(), evt.getY()) == null)
				return;
			draggingPiece = negBoard.getCellComponentAt(evt.getX(), evt.getY());
			dragFrom = negBoard;
		}
		else {
			return;
		}
		
//		CellGlassPane glassPane = (CellGlassPane)this.getGlassPane();
//		glassPane.setVisible(true);
//		glassPane.setCellComponent(draggingPiece, evt);
//		glassPane.setRGB(red, green, blue);
//		glassPane.setMouseCurLoc(evt);
	}
	

	/**
	 * Determines where a cell slice was released if dragged.
	 */
	public void mouseReleased(MouseEvent evt) {
		if(this.dragging){
			dragTo = this.computeComponentReleasedAt(evt);
			this.moveCellFromTo(dragFrom, dragTo);
			this.reDrawClassifier();
		}
		this.getGlassPane().setVisible(false);
		this.dragging = false;
		this.draggingPiece = null;
	}

	public void mouseDragged(MouseEvent evt) {
		if(this.dragging == false && draggingPiece != null){
			if(evt.isShiftDown())
				dragFrom.addToSelection(evt.getX(), evt.getY());
			else if( ! dragFrom.isSelected(evt.getX(), evt.getY()) )
				dragFrom.setSelectedCell(evt.getX(), evt.getY());
			CellGlassPane glassPane = (CellGlassPane)this.getGlassPane();
			glassPane.setVisible(true);
			glassPane.setCellComponent(draggingPiece, evt);
			glassPane.setRGB(red, green, blue);
			glassPane.setMouseCurLoc(evt);
		}
		
		if(this.draggingPiece == null)
			return;
		
		this.dragging = true;
		
		// Draw the component being moved in the correct location
		((CellGlassPane)this.getGlassPane()).setMouseCurLoc(evt);
		repaint();
	}

	public void mouseMoved(MouseEvent evt) {}
	public void componentHidden(ComponentEvent e) {}
	public void componentMoved(ComponentEvent e) {}
	

	public void componentResized(ComponentEvent e) {
		scratchBoard.setWidth(this.getWidth()-20);
		posBoard.setWidth(this.getWidth()/2-20);
		negBoard.setWidth(this.getWidth()/2-20);
		this.reDrawClassifier();
	}


	public void componentShown(ComponentEvent e) {
		scratchBoard.setWidth(this.getWidth());
		posBoard.setWidth(this.getWidth()/2);
		negBoard.setWidth(this.getWidth()/2);
		this.reDrawClassifier();
	}
    
}  //==============  END OF ClassifyBoardsGUI ======================


/**
 * We have to provide our own glass pane so that it can paint.
 */
class CellGlassPane extends JComponent {
	private CellComponent cellComp;
	// The offset from where the mouse was clicked to 
	// where the component initially was in the glassPane
	private Point offSet;
	// Current Location of Mouse
	private Point curLoc;
	private boolean red=true;
	private boolean green=true;
	private boolean blue=true;
	
	// Pixel width (and height) of Cell image slices
	private static final int PPC = Integer.parseInt(CVProperties.getPropertyField("cell_size"));
	
	static final long serialVersionUID = 234234;
	
	protected void paintComponent(Graphics gfx) {
		if (cellComp != null) {
			gfx.setColor(Color.WHITE);
			gfx.drawRect(this.curLoc.x + this.offSet.x-1, this.curLoc.y + this.offSet.y-1, PPC+1 , PPC+1 );
			this.cellComp.getImageIcon(red,green,blue).paintIcon(this, gfx, this.curLoc.x + this.offSet.x, this.curLoc.y + this.offSet.y);
		}
	}
	
	public void setRGB( boolean r, boolean g, boolean b){
		red = r;
		green = g;
		blue = b;
	}
	
	public void setCellComponent(CellComponent component, MouseEvent evt){
		this.cellComp = component;
		this.offSet = this.computeOffSet(evt);
	}
	
	public void setMouseCurLoc(MouseEvent evt){
		
		Point mousePoint = this.computeScreenLoc(evt.getComponent(), evt.getPoint());
		Point glassPoint = this.getLocationOnScreen();
		
		this.curLoc = new Point(mousePoint.x - glassPoint.x, mousePoint.y - glassPoint.y);
	}
	
	private Point computeOffSet(MouseEvent evt){
		CellBoard board = (CellBoard)evt.getComponent();
		Point cellPoint = this.computeScreenLoc(evt.getComponent(), board.computeCellCompLoc(this.cellComp));
		Point mousePoint = this.computeScreenLoc(evt.getComponent(), evt.getPoint());
		
		return new Point(cellPoint.x - mousePoint.x, cellPoint.y - mousePoint.y);
	}
	
	/**
	 * 
	 * @param comp
	 * @param onCompPoint
	 * @return The on-screen location of a point given a component
	 * and a point specified relative to that component. 
	 */
	private Point computeScreenLoc(Component comp, Point onCompPoint){
		Point compPoint = comp.getLocationOnScreen();
		Point point = new Point(compPoint.x + onCompPoint.x, compPoint.y + onCompPoint.y);
		return point;
	}
	
}
