# Supplementary material for: CellProfiler Analyst: data exploration and analysis software for complex image-based screens
Source: BMC Bioinformatics. 2008 Nov 15;9:482. doi: 10.1186/1471-2105-9-482 (PMC2614436; doi:10.1186/1471-2105-9-482)
Supplement: Additional file 3 — Source code for CellProfiler Analyst (most recent version is available at ). Additional File 3 must be uncompressed. Doubleclicking the file often activates the computer's native decompression software; otherwise download free software online (e.g., StuffIt Expander) for this purpose. [file 1471-2105-9-482-S3.zip › CPA_src/jCPAnalyst/classifier/ClassifyBoardsInterface.java]

package jCPAnalyst.classifier;

import java.util.List;


public interface ClassifyBoardsInterface {

	public ClassifyController getController();
	
	public List getPositiveCellInfoList();
	
	public List getNegativeCellInfoList();
	
	public List getUnclassifiedCellInfoList();
	
	/**
	 * 
	 * @param cells where cells is a 2-D array and
	 * where cell[i][0] is imagenumber and cell[i][1] is objectnumber
	 */
    public void addToUnclassified(String table, int[][] cells, boolean clear);
	
	public void addToPositive(String table, int[][] cells);
	
	public void addToNegative(String table, int[][] cells);
	
	/**
	 * Initialize methods to begin adding cell component
	 */
	public void addInitialize();
	
	/**
	 * Call methods after completing add
	 *
	 */
	public void addComplete();
}
