# Supplementary material for: CellProfiler Analyst: data exploration and analysis software for complex image-based screens
Source: BMC Bioinformatics. 2008 Nov 15;9:482. doi: 10.1186/1471-2105-9-482 (PMC2614436; doi:10.1186/1471-2105-9-482)
Supplement: Additional file 3 — Source code for CellProfiler Analyst (most recent version is available at ). Additional File 3 must be uncompressed. Doubleclicking the file often activates the computer's native decompression software; otherwise download free software online (e.g., StuffIt Expander) for this purpose. [file 1471-2105-9-482-S3.zip › CPA_src/jCPAnalyst/classifier/ClassifyController.java]

package jCPAnalyst.classifier;

import jCPAnalyst.CVProperties;

import jCPAnalyst.Statistics.CVStatMethods;
import jCPAnalyst.Visualize.Model.Range;
import jCPAnalyst.Visualize.Model.TableGroups;
import jCPAnalyst.util.HashtableMultiEntry;
import java.sql.ResultSet;
import java.sql.SQLException;
import java.util.ArrayList;
import java.util.List;

/**
 * This class is no longer used for it's UI, however, several functions here
 * are still used by other parts of the program.
 *
 */
@SuppressWarnings("unchecked")
public class ClassifyController{

	CellPicker cellPicker;
	
	public ClassifyController(){
	}

	public ClassifyController(CellPicker picker){
		this.cellPicker = picker;
	}

	/**
	 * 
	 */
	public static ResultSet countsAndHitsByImage(String spotTable, String cellTable, 
			String[] trainStr, List rangeList, String subPlotClassificationStr) throws SQLException{
		
		String sqlStr = "Select " + spotTable + "." + CVProperties.getUniqueID() + ", ";
		if(rangeList != null && rangeList.size() != 0 && trainStr[0].trim().equals(""))
			sqlStr += "COUNT(*),";
		if(rangeList == null || rangeList.size() == 0)
			sqlStr += "COUNT(*),";
		else{
			sqlStr += "FLOOR(SUM( IF( ";
			for(int i=0; i<rangeList.size(); i++){
				if(i!=0)
					sqlStr += " AND ";
				Range range = (Range)rangeList.get(i);
				for(int j=0; j<range.length(); j++){
					if(j!=0)
						sqlStr += " AND ";
					sqlStr += "( " + range.getTableColumn(j).getColumn()+ ">" + range.getMin(j) + 
					" AND " + range.getTableColumn(j).getColumn() + "<" + range.getMax(j) + " )";
				}
				if(!subPlotClassificationStr.equals(""))
					sqlStr += " AND " + subPlotClassificationStr;
				sqlStr += ", 1, 0)";
			}
			// Make sure every classifier is included
			// in the gate
			if(!trainStr[0].trim().equals("")){
				sqlStr += " OR IF((";
				for(int i=0; i<trainStr.length; i++)
					sqlStr += " + " + trainStr[i]; 
				sqlStr += ") >= 0.0, 1.0e0, 0.0e0))),";
			}else{
				sqlStr += "))";
			}
		}

		if(!trainStr[0].trim().equals("")){
			sqlStr += "FLOOR(SUM(IF((";

			for(int i=0; i<trainStr.length; i++){
				if(i==0)
					sqlStr += trainStr[i]; 
				else
					sqlStr += " + " + trainStr[i];
			}
			sqlStr += ") >= 0.0, 1.0e0, 0.0e0)))";
		}

		sqlStr += " FROM " + cellTable + "," + spotTable;
		sqlStr += " WHERE " + spotTable + "." + CVProperties.getUniqueID() + "=" + TableGroups.computeCellTable(spotTable) + "." + CVProperties.getUniqueID();
		sqlStr += " GROUP BY " + spotTable + "." + CVProperties.getUniqueID();
                System.out.println("query" + sqlStr);
		ResultSet results = CVProperties.getDBConnect().executeStatement(sqlStr);
		return results;
	}


	public static List computeEnrichByImage(String table, String[] trainStr,
			List rangeList, String subPlotClassificationStr) throws SQLException{
		// To reduce mySQL disk usage, we find enrichments
		// by imagenumber first, and then do separate calculations
		// to compute group by and other things
		String cellTable = TableGroups.computeCellTable(table);
		String spotTable = TableGroups.computeSpotTable(table);

		ResultSet results = ClassifyController.countsAndHitsByImage(spotTable, cellTable, trainStr, rangeList, subPlotClassificationStr);
		
		List imageIDList = new ArrayList();
		List countList = new ArrayList();
		List hitList = new ArrayList();
		while(results.next()){
			imageIDList.add(results.getString(1));
			countList.add(new Integer(results.getInt(2)));
			hitList.add(new Integer(results.getInt(3)));
		}
		results.close();

		int[][] totalPop = new int[imageIDList.size()][2];
		int[][] selectedPop = new int[imageIDList.size()][2];
		for(int i=0; i<imageIDList.size(); i++){
			totalPop[i][0]    = Integer.parseInt((String)imageIDList.get(i));
			totalPop[i][1]    = ((Integer)countList.get(i)).intValue();
			selectedPop[i][0] = Integer.parseInt((String)imageIDList.get(i));
			selectedPop[i][1] = ((Integer)hitList.get(i)).intValue();
		}
		
		return CVStatMethods.computePValues(totalPop, selectedPop);
	}

	
	public static List computeEnrichByGroup(String table, String[] trainStr, 
			List rangeList, String subPlotClassificationStr) throws SQLException{
		// First make sure grouping is specified
		if (!CVProperties.hasProperty("classifier_group_col"))
			return ClassifyController.computeEnrichByImage(table, trainStr, rangeList, subPlotClassificationStr);

		// To reduce mySQL disk usage, we find enrichments
		// by imagenumber first, and then do separate calculations
		// to compute group by and other things
		String cellTable = TableGroups.computeCellTable(table);
		String spotTable = TableGroups.computeSpotTable(table);

		ResultSet results = ClassifyController.countsAndHitsByImage(spotTable, cellTable, trainStr, rangeList, subPlotClassificationStr);

		List imageIDList = new ArrayList();
		List countList = new ArrayList();
		List hitList = new ArrayList();
		while(results.next()){
			imageIDList.add(results.getString(1));
			countList.add(new Integer(results.getInt(2)));
			hitList.add(new Integer(results.getInt(3)));
		}
		results.close();

		// Now find how imagenumbers are linked to the groups
		String groupTable = CVProperties.getPropertyField("classifier_group_table");
		String groupColStr = CVProperties.getPropertyField("classifier_group_col");
		String[] groupCols = groupColStr.split(",");
		boolean infoLinked = false; // indicates whether grouping
		// is linked by an infotable field
		if(!groupTable.equals(spotTable) && !groupTable.equals("spot_table"))
			infoLinked = true;

		String sqlStr = "SELECT ";
		sqlStr += spotTable + "." + CVProperties.getUniqueID();
		for(int i=0; i<groupCols.length; i++)
			sqlStr += "," + groupTable + "." + groupCols[i]; 
		sqlStr += " FROM " + spotTable;
		if(infoLinked){
			sqlStr += "," + groupTable;
			sqlStr += " WHERE ";
			List linkCols = CVProperties.getLinkedInfoFields();
			for(int i=0; i<linkCols.size(); i++){
				if(i > 0)
					sqlStr += " AND ";
				sqlStr += groupTable + "." + linkCols.get(i) + "=" + spotTable + "." + linkCols.get(i);
			}
		}
		results = CVProperties.getDBConnect().executeStatement(sqlStr);

		List groupedID = new ArrayList();
		List imageID2 = new ArrayList();
		// groupedList stores groupStr(str concat)->all the grouping vals
		HashtableMultiEntry groupedList = new HashtableMultiEntry();
		String group;
		while(results.next()){
			imageID2.add(results.getString(1));
			group = "";
			for(int i=0; i<groupCols.length; i++)
				group += results.getString(i+2) + "|"; 
			groupedID.add(group);
			for(int i=0; i<groupCols.length; i++)
				groupedList.put(group, results.getString(i+2), i);
		}
		results.close();

		// Now group the hits by the groups 
		int totalCount=0, totalHits=0;
		int temp, listLoc;
		String imageNum;
		HashtableMultiEntry groupedHash = new HashtableMultiEntry();
		for(int i=0; i<groupedID.size(); i++){
			group = (String)groupedID.get(i);
			imageNum = (String)imageID2.get(i);
			// The location of the imageNum in the original
			// query, i.e. the query with imagenumber, totalCt, gateCt
			listLoc = imageIDList.indexOf(imageNum);
			if(listLoc > 0){
				if(groupedHash.get(group, 0) != null){
					temp = ((Integer)groupedHash.get(group, 0)).intValue();
					temp += ((Integer)countList.get(listLoc)).intValue();
					groupedHash.put(group, new Integer(temp), 0);
				}
				else
					groupedHash.put(group, countList.get(listLoc), 0);

				if(groupedHash.get(group, 1) != null){
					temp = ((Integer)groupedHash.get(group, 1)).intValue();
					temp += ((Integer)hitList.get(listLoc)).intValue();
					groupedHash.put(group, new Integer(temp), 1);
				}
				else
					groupedHash.put(group, hitList.get(listLoc), 1);
				totalCount += ((Integer)countList.get(listLoc)).intValue();
				totalHits += ((Integer)hitList.get(listLoc)).intValue();
			}
		}
		
		// Build population lists to send to computePValues
		int[][] totalPop = new int[imageIDList.size()][2];
		int[][] selectedPop = new int[imageIDList.size()][2];
		for(int i=0; i<imageIDList.size(); i++){
			totalPop[i][0]    = Integer.parseInt((String)imageIDList.get(i));
			totalPop[i][1]    = ((Integer)countList.get(i)).intValue();
			selectedPop[i][0] = Integer.parseInt((String)imageIDList.get(i));
			selectedPop[i][1] = ((Integer)hitList.get(i)).intValue();
		}

		
		List pValsList = CVStatMethods.computePValues(groupedHash, totalCount, totalHits, totalPop, selectedPop);
		
		
		// Now instead of having just groups be string concatenated
		// let's actually have different columns for the groups
		// Uses the HashtableMultiEntry groupedList that we created
		String[] groups = (String[])pValsList.get(0);
		List displayTable = new ArrayList();
		for(int i=0; i<groupCols.length; i++){
			String[] newGroup = new String[groups.length];
			displayTable.add(newGroup);
		}
		for(int i=0; i<groups.length; i++){
			group = groups[i];
			for(int j=0; j<groupCols.length; j++){
				String[] newGroup = (String[])displayTable.get(j);
				newGroup[i] = (String)groupedList.get(group, j);
			}
		}
		// Display the table now
		displayTable.addAll(pValsList.subList(1, pValsList.size()));
		return displayTable;
	}
}
