# Supplementary material for: CellProfiler Analyst: data exploration and analysis software for complex image-based screens
Source: BMC Bioinformatics. 2008 Nov 15;9:482. doi: 10.1186/1471-2105-9-482 (PMC2614436; doi:10.1186/1471-2105-9-482)
Supplement: Additional file 3 — Source code for CellProfiler Analyst (most recent version is available at ). Additional File 3 must be uncompressed. Doubleclicking the file often activates the computer's native decompression software; otherwise download free software online (e.g., StuffIt Expander) for this purpose. [file 1471-2105-9-482-S3.zip › CPA_src/jCPAnalyst/classifier/CrossValidate.py]

import time
from sys import stdin, stdout, stderr, argv, exit
from numarray import *
from sets import Set
from FastGentleBoosting import train

def usage(name):
    print "usage %s:"%(name)
    print "%s num_folds num_learners              - read from stdin, write to stdout"%(name)
    print "%s num_folds num_learners file         - read from file, write to stdout"%(name)
    print "%s num_folds num_learners file1 file2  - read from file1, write to file2"%(name)
    print ""
    print "Input files should be tab delimited."
    print "Example:"
    print "GroupLabel	ClassLabel	Value1_name	Value2_name	Value3_name"
    print "1	+1	0.1	0.3	1.5"
    print "1	+1	0.5	-0.3	0.5"
    print "2	-1	0.1	1.0	0.5"
    print ""
    print "Group labels should identify examples that should be kept in the same fold."
    print "They do not need to be integers."
    print "Labels should be +1 or -1."
    print "Note that if one learner is sufficient, only one will be written."
    exit(1)

if len(argv) == 3:
    fin = stdin
    fout = stdout
elif len(argv) == 4:
    fin = open(argv[3])
    fout = stdout
elif len(argv) == 5:
    fin = open(argv[3])
    fout = open(argv[4], 'w')
else:
    usage(argv[0])

num_folds = int(argv[1])
assert num_folds >= 2

num_learners = int(argv[2])
assert num_learners > 0

colnames = fin.readline().rstrip().split('\t')[2:]
grouplabels = []
labels = []
values = []
for i in fin.readlines():
    data = i.rstrip().split('\t')
    assert len(data) == len(colnames) + 2

    grouplabel = data[0]
    grouplabels = grouplabels + [grouplabel]
    label = int(data[1])
    assert (label == 1) or (label == -1)
    labels = labels + [label]
    values = values + [[float(v) for v in data[2:]]]

labels = array(labels)
values = array(values)

num_examples = len(labels)
fold_size = (num_examples / num_folds) + 1

untested_groups = Set(grouplabels)
tested_groups = Set()

# Compute how large each group is
group_sizes = dict(zip(grouplabels, [0]*len(grouplabels)))
for gl in grouplabels:
    group_sizes[gl] += 1

TP = zeros(num_learners+1)
TN = zeros(num_learners+1)
FP = zeros(num_learners+1)
FN = zeros(num_learners+1)

# loop over the number of folds
for fold in range(num_folds):
    current_test_set_size = 0
    current_test_groups = Set()

    # add untested groups to the hold-out fold until it's big enough
    for gl in untested_groups:
        current_test_groups.add(gl)
        current_test_set_size += group_sizes[gl]
        if current_test_set_size >= fold_size:
            break
    untested_groups.difference_update(current_test_groups)
    tested_groups.union_update(current_test_groups)

    # since each test set can end up a little large, make sure we
    # still have examples to test
    if current_test_set_size == 0:
        break

    # figure out the test and training sets for this fold
    mask = array([gl in current_test_groups for gl in grouplabels], Bool)
    testlabels = labels[mask]
    testvals = values[mask]
    trainlabels = labels[~mask]
    trainvals = values[~mask]

    #print 'about to train', fold, len(trainlabels), len(testlabels), fold_size
    weaklearners = train(num_learners, trainlabels, trainvals, fout)

    # compute the running scores of the test set
    scores = zeros((len(testlabels), num_learners+1), Float)
    for wlidx in range(1,num_learners+1):
        scores[:,wlidx] = scores[:,wlidx-1]
        # this test is necessary in case the training returned only one learner
        if wlidx-1 < num_learners:
            column, thresh, a, b = weaklearners[wlidx-1]
            greater_mask = (testvals[:,column] > thresh).astype(Int)
            scores[:,wlidx] += greater_mask * a + (1 - greater_mask) * b

    for i in range(len(testlabels)):
        if testlabels[i] == 1:
            TP = TP + (scores[i,:] > 0)
            FN = FN + (scores[i,:] <= 0)
        else:
            TN = TN + (scores[i,:] < 0)
            FP = FP + (scores[i,:] >= 0)

print 'TP', ' '.join([str(t) for t in TP])
print 'FN', ' '.join([str(t) for t in FN])
print 'TN', ' '.join([str(t) for t in TN])
print 'FP', ' '.join([str(t) for t in FP])
    

    
