# Supplementary material for: CellProfiler Analyst: data exploration and analysis software for complex image-based screens
Source: BMC Bioinformatics. 2008 Nov 15;9:482. doi: 10.1186/1471-2105-9-482 (PMC2614436; doi:10.1186/1471-2105-9-482)
Supplement: Additional file 3 — Source code for CellProfiler Analyst (most recent version is available at ). Additional File 3 must be uncompressed. Doubleclicking the file often activates the computer's native decompression software; otherwise download free software online (e.g., StuffIt Expander) for this purpose. [file 1471-2105-9-482-S3.zip › CPA_src/jCPAnalyst/classifier/GentleBooster.java]

package jCPAnalyst.classifier;

import jCPAnalyst.CVProperties;

import java.io.BufferedReader;
import java.io.BufferedWriter;
import java.io.InputStreamReader;
import java.io.OutputStreamWriter;

import javax.swing.JOptionPane;


public class GentleBooster {
	
	WeakLearner[] weakLearners;
	
	public GentleBooster(){
	}
	
	/**
	 * 
	 * @param posCells is String[][] where
	 * posExamples[][0] holds table name, imagenumber, and objectnumber
	 * @param negCells
	 * @param numWeak
	 * @param colNames
	 * @return
	 */
	public String trainPos(double[][] posCells, double[][] negCells, int nLearners, String[] colNames){
		
		if(posCells.length == 0 || negCells.length == 0)
			return "";
		
		double[][] examples = new double[posCells.length + negCells.length][3];
		double[] labels = new double[posCells.length + negCells.length];
		double[] weights = new double[posCells.length + negCells.length];
		String description = "";
		
		
		System.arraycopy(posCells, 0, examples, 0, posCells.length);
		System.arraycopy(negCells, 0, examples, posCells.length, negCells.length);
		
		// note that the weighting assigns equal weight to positive vs negative examples as a group, 
		// because positive examples are probably outnumbered in the training set (see Kihn & Viola).
		int i, j;
		for(i=0; i< posCells.length; i++){
			labels[i] = 1.0;
			weights[i] = 0.5 / posCells.length;
		}		
		for(; i<examples.length; i++){
			labels[i] = -1.0;
			weights[i] = 0.5 / negCells.length;
		}
		
		weakLearners = new WeakLearner[nLearners];

		
		// put the data into a block of doubles for faster access
		int numCols = examples[0].length;		
		double[][] transpose = new double[numCols][examples.length];
		boolean[] ignore_mask = new boolean[numCols];
		
		// let's first make sure all the colnames are uppercase
		for(int c=0; c<colNames.length; c++){
			colNames[c] = colNames[c].toUpperCase();
		}
		// Retrieve colnames to ignore.
		String ignoreStr = CVProperties.getPropertyField("classifier_per_object_ignore_substr");
		if(ignoreStr == null)
			ignoreStr = "";
		String[] ignoreCols = ignoreStr.split(",");
		for(int c=0; c<ignoreCols.length; c++)
			ignoreCols[c] = ignoreCols[c].toUpperCase();
		
		// loops in different order from Ray
		// because want to do less ignore comparisons.
		boolean ignore = false;
		for(j=0; j<numCols; j++){
			for(int c=0; c<ignoreCols.length; c++)
				if(colNames[j].indexOf(ignoreCols[c]) != -1){
					ignore = true;
					ignore_mask[j] = true;
					break;
				}
			for(i=0; i<examples.length; i++)
				if(ignore)
					transpose[j][i] = 0;
				else
					transpose[j][i] = examples[i][j];
			ignore = false;
		}
		
		/* Use the fast python training script. */
		/* Define these external to the try so that if an error is thrown, we can still access the output. */
		BufferedReader subproc_stdout = null;
		BufferedReader subproc_stderr = null;
	    String line = null;
	    String[] fastTrainingLearners = new String[nLearners];
	    String fastTrainingDesc = "";
	    boolean success = true;
		try
        {   
			Process proc = Runtime.getRuntime().exec("python Scripts/FastGentleBoosting.py " + nLearners);
            /* Java sucks #1: pay attention to the variable names, not the function calls in the next two lines */
            subproc_stdout = new BufferedReader(new InputStreamReader(proc.getInputStream()));
            BufferedWriter subproc_stdin = new BufferedWriter(new OutputStreamWriter(proc.getOutputStream()));  
            subproc_stderr = new BufferedReader(new InputStreamReader(proc.getErrorStream()));
            
            
            /* Write the training data to the subprocess */
            subproc_stdin.write("Labels\t");
    		for (j=0; j<numCols; j++)
    		{
    			if (ignore_mask[j])
    				continue;
    			subproc_stdin.write(colNames[j] + "\t");
    			//subproc_stdin.write("%s\t" + colNames[j]);
    		}
    		subproc_stdin.write("\n");
    		
    		for(i=0; i<examples.length; i++)
    		{
    			subproc_stdin.write(labels[i] + "\t");
    			//subproc_stdin.write("%d\t"+ (int) labels[i]);
    			
    			for (j=0; j<numCols; j++)
    			{
    				if (ignore_mask[j])
    					continue;
    				subproc_stdin.write(Double.toString(examples[i][j]) + "\t");
    			}
    			subproc_stdin.write("\n");
    		}
    		subproc_stdin.close();
          
    		/* Fetch back the output */
    		line = null;
    		int learnercount = 0;
            System.out.println("<Output>");
            while ( (line = subproc_stdout.readLine()) != null)
            {
                System.out.println(line);
                fastTrainingLearners[learnercount] = line;
                if(learnercount==0)
                	fastTrainingDesc = "" + fastTrainingDesc + line;
                else
                	fastTrainingDesc = fastTrainingDesc + "\n" + line;
                //fastTrainingDesc = "%s\n%s" + fastTrainingDesc + line;
                learnercount++;
            }
            System.out.println("</Output>");
     
            line = null;

            // For Debugging only:
            //   UN-COMMENT to see StdError from FastGentleBoostingWorker.py
            
//            System.out.println("<FastWeakLearner StdError>");
//            while ( (line = subproc_stderr.readLine()) != null)
//                System.out.println(line);
//            System.out.println("</FastWeakLearner StdError>");
            
            int exitVal = proc.waitFor();
            success = exitVal==0;
            System.out.println("Process exitValue: " + exitVal);
        } catch (Throwable t)
          {
        	success = false;
            t.printStackTrace();
      
            System.out.println("FastWeakLearner threw exception");
            System.out.println("<FastWeakLearner StdOut>");
            try {
            while ( (line = subproc_stdout.readLine()) != null)
                System.out.println(line);
            System.out.println("</FastWeakLearner StdOut>");
           
            System.out.println("<FastWeakLearner StdError>");
            while ( (line = subproc_stderr.readLine()) != null)
                System.out.println(line);
            } catch (Throwable tt){
            	tt.printStackTrace();
            }
            System.out.println("</FastWeakLearner StdError>");
          }
        
		if (success)
		{
			setWeakLearners(fastTrainingLearners, colNames);
			return fastTrainingDesc;
		}
		
		System.out.println("Reverting to Slow Boosting.");
		
		for(i=0; i<nLearners; i++){
			System.out.println("Training new learner " + i);
			WeakLearner wl = new WeakLearner();
			wl.train(transpose, examples.length, numCols, labels, weights);
			weakLearners[i] = wl;
			double total_weight = 0.0;
			int num_wrong = 0;
			for(j=0; j<examples.length; j++){
				double s = wl.score(examples[j]);
				weights[j] *= Math.exp(-labels[j]*s);
				total_weight += weights[j];
				if(s * labels[j] <= 0.0){
					num_wrong++;
				}
			}
			
//			 normalize weights (not necessary, but keeps numerics cleaner)
			for (j = 0; j < examples.length; j++)
			{
				weights[j] /= total_weight;
			}
			
			description += wl.getSQL(colNames) + "\r\n";
			
			// early escape if a single weak learner is sufficient
			if (num_wrong == 0)	{
				return description;
			}
		}
		
		return description;
	}
	
	public void setWeakLearners(String[] learners, String[] colnames){
		weakLearners = new WeakLearner[learners.length];
		for(int i=0; i<learners.length; i++){
			
			// if fewer learners were returned than maxRules
			if(learners[i] == null)	break;
			
			String tempLearner = learners[i].replace(" ",""); /* ignore whitespace */
			String [] tempPartI = tempLearner.split(">");
			String [] tempNums = tempPartI[1].split(",");
			int index=-1;
			for(int c=0; c<colnames.length; c++){
				if((colnames[c].toUpperCase()).indexOf(tempPartI[0].toUpperCase().replace("IF(","")) != -1){
					index = c;
					break;
				}
			}
			if(index==-1)
				JOptionPane.showMessageDialog(null, "Learner column '"+ tempPartI[0] + "' requested not found.", "Error", JOptionPane.ERROR_MESSAGE);
			double a = (double)(Double.parseDouble(tempNums[1]) - Double.parseDouble(tempNums[2].replace(")","")));
			WeakLearner wl = new WeakLearner();
			wl.setWeakLearner(index, (double)Double.parseDouble(tempNums[0]), a, (double)Double.parseDouble(tempNums[2].replace(")","")));
			weakLearners[i]=wl;
		}
	}
	
	public double score(double[] cellData){
		double score = 0.0;
		
		// Sometimes there is a nullpointerexception
		// for some reason, could not yet track down the cause
		if(weakLearners == null)
			return score;
		for(int i=0; i<weakLearners.length; i++){
			if(weakLearners[i] != null)
				score += weakLearners[i].score(cellData);
		}
		
		return score;
	}
	
}
