# Supplementary material for: CellProfiler Analyst: data exploration and analysis software for complex image-based screens
Source: BMC Bioinformatics. 2008 Nov 15;9:482. doi: 10.1186/1471-2105-9-482 (PMC2614436; doi:10.1186/1471-2105-9-482)
Supplement: Additional file 3 — Source code for CellProfiler Analyst (most recent version is available at ). Additional File 3 must be uncompressed. Doubleclicking the file often activates the computer's native decompression software; otherwise download free software online (e.g., StuffIt Expander) for this purpose. [file 1471-2105-9-482-S3.zip › CPA_src/jCPAnalyst/classifier/TrainWeakLearner.java]

package jCPAnalyst.classifier;

/**
 * 
 * @author InHan Kang
 * Note:  This code is a port from code written in Objective-C
 * by Thouis Jones.  All rights are reserved to Thouis Jones. 
 *
 */
public class TrainWeakLearner {

	
	/**
	 * 
	 * @param numExamples
	 * @param numCols
	 * @param transpose.  The data is transposed, meaning 
	 * data[0] is an array of measurement values,
	 * data[1] is an array of different measurement values.
	 * @param labels
	 * @param weights
	 * @param index
	 * @param thresh
	 * @param a
	 * @param b
	 */
	public static void trainWeakLearner(int numExamples, int numCols, double[][] transpose, double[] labels, double[] weights, int[] index, double[] thresh, double[] a, double[] b){
		double lowestError = 10.0;
		double tempThresh;
		
		// Columns have already been skipped by the time
		// the data gets here
		for(int tempIndex=0; tempIndex < numCols; tempIndex++){
			// Try each possible threshold
			for(int i=0; i<numExamples; i++){
				tempThresh = transpose[tempIndex][i];
				// From Torralba, Murphy, Freeman ("Shared features..."), equations 3-5
				double bNum=0.0, bDen=0.0, abNum=0.0, abDen=0.0;
				double v;
				for (int j = 0; j < numExamples; j++)
				{
					v = transpose[tempIndex][j];
					bNum += weights[j] * labels[j] * STUMP(v <= tempThresh);
					bDen += weights[j] * STUMP(v <= tempThresh);
					abNum += weights[j] * labels[j] * STUMP(v > tempThresh);
					abDen += weights[j] *  STUMP(v > tempThresh);
				}
				if ((abDen == 0.0) || (bDen == 0.0))
					continue;
				double tempb = bNum / bDen;
				double tempa = abNum / abDen - tempb;
				double err = 0.0;
				for (int j = 0; j < numExamples; j++)
				{
					v = transpose[tempIndex][j];
					err += weights[j] * square(labels[j] - weakLearnerEval(v, tempa, tempb, tempThresh));
				}
				
				if (err < lowestError)
				{
					a[0] = tempa;
					b[0] = tempb;
					thresh[0] = tempThresh;
					index[0] = tempIndex;
					lowestError = err;
				}
			}
		}
	}
	
	
	public static double weakLearnerEval(double v, double a, double b, double thresh){
		return (a * STUMP(v > thresh) + b);
	}
	
	private static double STUMP(boolean x){
		return ((x) ? 1.0 : 0.0);
	}
	
	private static double square(double x){
		return Math.pow(x, 2);
	}
	
	
	
}
