# Supplementary material for: CellProfiler Analyst: data exploration and analysis software for complex image-based screens
Source: BMC Bioinformatics. 2008 Nov 15;9:482. doi: 10.1186/1471-2105-9-482 (PMC2614436; doi:10.1186/1471-2105-9-482)
Supplement: Additional file 3 — Source code for CellProfiler Analyst (most recent version is available at ). Additional File 3 must be uncompressed. Doubleclicking the file often activates the computer's native decompression software; otherwise download free software online (e.g., StuffIt Expander) for this purpose. [file 1471-2105-9-482-S3.zip › CPA_src/jCPAnalyst/classifier/WeakLearner.java]

package jCPAnalyst.classifier;

public class WeakLearner {

	double[] a, b, thresh;
	int[] index;
	
	public WeakLearner(){
		this.initialize();
	}
	
	private void initialize(){
		a = new double[1];
		a[0] = 0.0;
		b = new double[1];
		b[0] = 0.0;
		thresh = new double[1];
		thresh[0] = 0.0;
		index = new int[1];
		index[0] = 0;
	}
	
	public void train(double[][] transpose, int numExamples, int numCols, double[] labels, double[] weights){
		TrainWeakLearner.trainWeakLearner(numExamples, numCols, transpose, labels, weights, index, thresh, a, b);
	}
	
	public double score(double[] cellData){
		return TrainWeakLearner.weakLearnerEval(cellData[index[0]], a[0], b[0], thresh[0]);
	}
	//AP added to set weaklearners from manually loaded learners
	public void setWeakLearner(int indexL, double threshL, double aL, double bL){
		index[0]=indexL;
		thresh[0]=threshL;
		a[0]=aL;
		b[0]=bL;		
	}
	
	public String getSQL(String[] colNames){
		return "IF(" + colNames[index[0]] + ">" + thresh[0] + ", " + (a[0] + b[0]) + ", " + b[0] + ")";
	}
	
}
