# Supplementary material for: CellProfiler Analyst: data exploration and analysis software for complex image-based screens
Source: BMC Bioinformatics. 2008 Nov 15;9:482. doi: 10.1186/1471-2105-9-482 (PMC2614436; doi:10.1186/1471-2105-9-482)
Supplement: Additional file 3 — Source code for CellProfiler Analyst (most recent version is available at ). Additional File 3 must be uncompressed. Doubleclicking the file often activates the computer's native decompression software; otherwise download free software online (e.g., StuffIt Expander) for this purpose. [file 1471-2105-9-482-S3.zip › CPA_src/jCPAnalyst/CVInternalFrame.java]

/*
 * Created on Aug 25, 2005
 *
 */
package jCPAnalyst;

import javax.swing.JInternalFrame;

/**
 * @author Owner
 */
public class CVInternalFrame extends JInternalFrame{
	
	public static final long serialVersionUID = 2395028; 
	
	static int openFrameCount = 0;
	static final int xOffset = 30, yOffset = 30;

	public CVInternalFrame() {
		super("Document #" + (++openFrameCount), 
			  true,   //resizable
			  true,   //closable
			  true,   //maximizable
			  true);  //iconifiable

		//...Create the GUI and put it in the window...

		//...Then set the window size or call pack...
		setSize(500,500);

		//Set the window's location.
		setLocation(xOffset*openFrameCount, yOffset*openFrameCount);
	}
	
	public CVInternalFrame(String name){
		super(name, true, true, true, true);
		setSize(500, 500);
		setLocation(xOffset*openFrameCount, yOffset*openFrameCount);
	}
}
