# Supplementary material for: CellProfiler Analyst: data exploration and analysis software for complex image-based screens
Source: BMC Bioinformatics. 2008 Nov 15;9:482. doi: 10.1186/1471-2105-9-482 (PMC2614436; doi:10.1186/1471-2105-9-482)
Supplement: Additional file 3 — Source code for CellProfiler Analyst (most recent version is available at ). Additional File 3 must be uncompressed. Doubleclicking the file often activates the computer's native decompression software; otherwise download free software online (e.g., StuffIt Expander) for this purpose. [file 1471-2105-9-482-S3.zip › CPA_src/jCPAnalyst/CVProperties.java]

package jCPAnalyst;

import jCPAnalyst.databaseLayer.DbConnect;
import jCPAnalyst.databaseLayer.InMemConnect;
import jCPAnalyst.databaseLayer.MySqlConnect;
import jCPAnalyst.databaseLayer.OracleConnect;

import java.io.File;
import java.io.FileInputStream;
import java.io.FileOutputStream;
import java.io.IOException;
import java.util.ArrayList;
import java.util.List;
import java.util.Properties;
import java.util.StringTokenizer;

import javax.swing.JOptionPane;

// Singleton Design Pattern
public class CVProperties {

     private static CVProperties instance = null; 
     private static DbConnect myDBConnect;
     
     private static String uniqueID;
     private static boolean isX86;
     private static Properties properties;
     private static List spotsTableList;
     private static List cellsTableList;
     static File propertiesFile; /* Where the properties came from. */ 
     static boolean dirty = false; /* Whether properties need to be saved. */


	private CVProperties(){
		// Solely exists to prevent instantiation
	}
	
	
	public static DbConnect getDBConnect(){
		return myDBConnect;
	}


	public static CVProperties getInstance(){
		if(instance == null)
			instance = new CVProperties();
		return instance;
	}
	
     public static void setProperties(Properties prop, File file) {
          computeIsX86();
          if(!prop.containsKey("cell_size")){
               prop.put("cell_size", "50");
          }
          prop.put("perobjectselect", "false");
          properties = prop;
          uniqueID = CVProperties.getPropertyField("uniqueID");
          computeCellsTablesList();
          computeSpotsTablesList();
          initDBConnect();
          propertiesFile = file;
          dirty = true;
     }

     public static boolean hasProperties() {
          return properties != null;
     }

     public static File getPropertiesFile() {
          return propertiesFile;
     }

     public static Properties getProperties() {
          return properties;
     }

     public static void loadProperties(File file) throws IOException, IllegalAccessException {
          FileInputStream stream = new FileInputStream(file);
          Properties prop = new Properties();
          prop.load(stream);
          stream.close();
          setProperties(prop, file);
          dirty = false;
     }

     static void assertProperties() {
          if (properties == null)
               throw new AssertionError("saveProperties was called, but no properties are loaded.");
     }

     public static void saveProperties() throws IOException {
          savePropertiesAs(propertiesFile);
     }

     public static void savePropertiesAs(File file) throws IOException {
          assertProperties();
          FileOutputStream stream = new FileOutputStream(file);
          properties.store(stream, null);
          stream.close();
          propertiesFile = file;
          dirty = false;
     }
	
	public static synchronized void initDBConnect(){
		
		if(CVProperties.getPropertyField("db_type").equals("mysql")){
			myDBConnect = InMemConnect.getInstance(MySqlConnect.getInstance());
			myDBConnect.connectToDatabase();
		}
		else if(CVProperties.getPropertyField("db_type").equals("oracle")){
			myDBConnect = InMemConnect.getInstance(OracleConnect.getInstance());
			myDBConnect.connectToDatabase();
		}
		else
			JOptionPane.showMessageDialog(null, "No driver for specified database", "Cannot load connect to database", JOptionPane.ERROR_MESSAGE);
	}
	
	
	public static String getUniqueID(){
		return uniqueID;
	}
	
	public static boolean isX86(){
		return isX86;
	}
	
	public static ArrayList<String> getSpotsTableList(){
		return new ArrayList(spotsTableList);
	}
	
	public static ArrayList<String> getCellsTableList(){
		return new ArrayList(cellsTableList);
	}
	
	public static List getLinkedInfoFields(){
		List linkedFields = new ArrayList();
		StringTokenizer infoToken = new StringTokenizer(getPropertyField("info_to_spot"), ",");
		while(infoToken.hasMoreTokens()){
			String linkBy = infoToken.nextToken();
			linkedFields.add(linkBy);
		}
		return linkedFields;
	}
	
        public static boolean hasProperty(String field) {
             assertProperties();
             String value = properties.getProperty(field);
             return value != null && !value.equals("");
        }
     
        /* Returns an empty string if the property is missing. */
	public static String getPropertyField(String field){
             assertProperties();
             String value = properties.getProperty(field);
             return value == null ? "" : value;
	}
	
	private static void computeSpotsTablesList(){
		
		spotsTableList = new ArrayList();
		
		String tableListString = getPropertyField("spot_tables");
		StringTokenizer tableTokens = new StringTokenizer(tableListString, ",");
		while(tableTokens.hasMoreElements()){
			spotsTableList.add(tableTokens.nextToken().trim());
		}
	}		
	
	private static void computeIsX86(){
		String arch = System.getProperty("os.arch");
		if(arch.equals("x86") || arch.equals("i386"))
			isX86 = true;
		else
			isX86 = false;
	}
	
	private static void computeCellsTablesList(){
		cellsTableList = new ArrayList();
		
		String tableListString = getPropertyField("cell_tables");
		StringTokenizer tableTokens = new StringTokenizer(tableListString, ",");
		while(tableTokens.hasMoreElements()){
			cellsTableList.add(tableTokens.nextToken().trim());
		}
	}
	
	
     public static Boolean isDirty() { return dirty; }
	
}
