# Supplementary material for: CellProfiler Analyst: data exploration and analysis software for complex image-based screens
Source: BMC Bioinformatics. 2008 Nov 15;9:482. doi: 10.1186/1471-2105-9-482 (PMC2614436; doi:10.1186/1471-2105-9-482)
Supplement: Additional file 3 — Source code for CellProfiler Analyst (most recent version is available at ). Additional File 3 must be uncompressed. Doubleclicking the file often activates the computer's native decompression software; otherwise download free software online (e.g., StuffIt Expander) for this purpose. [file 1471-2105-9-482-S3.zip › CPA_src/jCPAnalyst/databaseLayer/DbConnect.java]

package jCPAnalyst.databaseLayer;

import jCPAnalyst.Visualize.Model.InfoModel;
import jCPAnalyst.Visualize.Model.InfoModelStats;

import java.sql.ResultSet;
import java.sql.SQLException;
import java.util.List;

public interface DbConnect {
	
	public void connectToDatabase();
	
	/**
	 * Returns a full result set from the database
	 * NOT Streaming
	 * @param sqlStatement
	 * @return
	 * @throws SQLException
	 */
	public ResultSet executeStatement(String sqlStatement) throws SQLException;
	
	/**
	 * Returns a streaming result set from the database
	 * @param sqlStatement
	 * @return
	 * @throws SQLException
	 */
	public ResultSet executeStreamStatement(String sqlStatement) throws SQLException;
	
	public String computeSqlString(InfoModel imodel, boolean useDistinct);
	
	public int executeUpdate(String sqlStatement) throws SQLException;

	public List getTablesList() throws SQLException;
	
	public List getColumnsList(String table) throws SQLException;
	
	public int getResultSetSize(ResultSet resultSet);
	
	/**
	 * Returns max/min/count info for each of the columns in
	 * the specified <code>InfoModel</code>
	 * @param imodel
	 * @return
	 * @throws SQLException
	 */
	public InfoModelStats computeInfoModelStats(InfoModel iModel) throws SQLException;
	
	/**
	 * Returns histogram info for the specified result set, ordered
	 * first by column 1, then column 2, and so forth
	 * @param imodel
	 * @return ResultSet with histogram info.  imodel's column 0 will be in the
	 * first column of ResultSet, etc, and the last column will have count info
	 */
	public ResultSet computeHistogramInfo(InfoModel imodel, InfoModelStats iStats, int bins, boolean logScale) throws SQLException;
	
	// Should probably get rid of this...should be in strategy
	public void createTemporaryTable(InfoModel imodel);
	
	// Should probably get rid of this...should be in strategy
	public void insertStatementSpotCell(InfoModel imodel) throws SQLException;
	
}
