# Supplementary material for: CellProfiler Analyst: data exploration and analysis software for complex image-based screens
Source: BMC Bioinformatics. 2008 Nov 15;9:482. doi: 10.1186/1471-2105-9-482 (PMC2614436; doi:10.1186/1471-2105-9-482)
Supplement: Additional file 3 — Source code for CellProfiler Analyst (most recent version is available at ). Additional File 3 must be uncompressed. Doubleclicking the file often activates the computer's native decompression software; otherwise download free software online (e.g., StuffIt Expander) for this purpose. [file 1471-2105-9-482-S3.zip › CPA_src/jCPAnalyst/databaseLayer/InMemConnect.java]

package jCPAnalyst.databaseLayer;

import jCPAnalyst.CVProperties;
import jCPAnalyst.Exceptions.JDBCException;
import jCPAnalyst.Visualize.Model.InfoModel;
import jCPAnalyst.Visualize.Model.InfoModelStats;

import java.sql.Connection;
import java.sql.DriverManager;
import java.sql.ResultSet;
import java.sql.SQLException;
import java.sql.Statement;
import java.util.ArrayList;
import java.util.Enumeration;
import java.util.Hashtable;
import java.util.List;

import javax.swing.JOptionPane;

/**
 * Chain of responsibility
 * @author Owner
 *
 */
public class InMemConnect implements DbConnect {

	// Successor in chain of responsibility
	private DbConnect successor;
	
	private Connection normalConn;
	private Connection streamConn;
	private static InMemConnect uniqueInstance = null;
	public static int tempPlotNum = 0; //Auto-incrementing, no two infomodels will have the same plotID
	
	// May not need it, but convenient
	private Hashtable dbHashTableColumn; // keys = tables, values = lists of columns
	
	private InMemConnect(DbConnect successor){
		registerDatabase();
		this.successor = successor;
		dbHashTableColumn = new Hashtable();
	}
	
	public static InMemConnect getInstance(DbConnect successor){
		if(uniqueInstance==null){
			uniqueInstance = new InMemConnect(successor);
		}
		return uniqueInstance;
	}
	
	private void registerDatabase(){
		try {
			Class.forName("org.hsqldb.jdbcDriver");
		} catch (ClassNotFoundException cnfe) {
			System.out.println("Could not load JDBC Driver");
			throw new JDBCException();
		}
	}
	
	public void connectToDatabase() {
		try {
			streamConn = DriverManager.getConnection("jdbc:hsqldb:mem:aname", "sa", "");
			normalConn = DriverManager.getConnection("jdbc:hsqldb:mem:aname", "sa", "");
			System.out.println("Connected to In Memory Database");
			this.successor.connectToDatabase();
		} catch (Exception e) {
			e.printStackTrace();
			System.out.println("Could not connect to host");
		}
	}

	public ResultSet executeStatement(String sqlStatement) throws SQLException {
		try{
			return this.executeStatementLocally(sqlStatement);
		}
		catch(SQLException sqle){
			return this.successor.executeStatement(sqlStatement); 
		}
	}

	public ResultSet executeStreamStatement(String sqlStatement) throws SQLException {
		try{
			return this.executeStatementLocally(sqlStatement);
		}
		catch(SQLException sqle){
			return this.successor.executeStreamStatement(sqlStatement); 
		}
	}
	

	public int executeUpdate(String sqlStatement) throws SQLException {
		return successor.executeUpdate(sqlStatement);
	}

	public List getTablesList() throws SQLException {
		return successor.getTablesList();
	}

	public List getColumnsList(String table) throws SQLException {
		return successor.getColumnsList(table);
	}

	public int getResultSetSize(ResultSet resultSet) {
		return successor.getResultSetSize(resultSet);
	}

	public InfoModelStats computeInfoModelStats(InfoModel iModel)
			throws SQLException {
		return successor.computeInfoModelStats(iModel);
	}

	public ResultSet computeHistogramInfo(InfoModel imodel,
			InfoModelStats iStats, int bins, boolean logScale)
			throws SQLException {
		return successor.computeHistogramInfo(imodel, iStats, bins, logScale);
	}

	public void createTemporaryTable(InfoModel imodel) {
		successor.createTemporaryTable(imodel);
	}

	public void insertStatementSpotCell(InfoModel imodel) throws SQLException {
		successor.insertStatementSpotCell(imodel);
	}

	public String computeSqlString(InfoModel imodel, boolean useDistinct) {
		return successor.computeSqlString(imodel, useDistinct);
	}
	
	private ResultSet executeStatementLocally(String sqlStatement) throws SQLException{
		Statement stmt = normalConn.createStatement();
		ResultSet results = stmt.executeQuery(sqlStatement);
		return results;
	}
	
	private int executeUpdateLocally(String sqlStatement) throws SQLException{
		Statement stmt = streamConn.createStatement();
		int run = stmt.executeUpdate(sqlStatement);
		return run;
	}
	
	public void promptUserForColumns(){
		String input = JOptionPane.showInputDialog("<html><body><center>Enter a comma-separated object_tablename.columnname string.</center><center>E.G. per_object.Nuclei_AreaShape_Area,per_object.Nuclei_Intensity_DNA_IntegratedIntensity.</center></body></html>");
		if(input == null || input.equals(""))
			return;
		String[] inputSplit = input.split(",");
		Hashtable tableColHash = new Hashtable();
		List exColNames = new ArrayList();
		for(int i=0; i<inputSplit.length; i++){
			String[] tableCol = inputSplit[i].split("\\.");
			List colList;
			if(tableColHash.get(tableCol[0].trim()) == null){
				try{
					String tblDescription = "DESCRIBE " + tableCol[0].trim();
					ResultSet existingColNames = CVProperties.getDBConnect().executeStatement(tblDescription);
					while(existingColNames.next()){
						exColNames.add(existingColNames.getString(1).toLowerCase());
					}
					existingColNames.close();
				}catch(SQLException e){
					JOptionPane.showMessageDialog(null, "<html><body><center>" + tableCol[0].trim() + " does not exist in this database.</center><center>Please check that you are using the correct spelling and capitalization of the table name and that you are using the correct database.</center></body></html>", "Error", JOptionPane.ERROR_MESSAGE);
					this.promptUserForColumns();
					e.getStackTrace();
				}
				colList = new ArrayList();
				tableColHash.put(tableCol[0].trim(), colList);
			}
			else{
				colList = (List)tableColHash.get(tableCol[0].trim());
			}
			if(exColNames.contains(tableCol[1].trim().toLowerCase()))
				colList.add(tableCol[1].trim());
			else{
				JOptionPane.showMessageDialog(null, "<html><body><center>" + tableCol[1].trim() + " does not exist in " + tableCol[0].trim() + ".</center><center>Please check that you are using the correct spelling and that you are using the correct database and table.</center></body></html>", "Error", JOptionPane.ERROR_MESSAGE);
				this.promptUserForColumns();

			}
				
		}
		Enumeration tableKeys = tableColHash.keys();
		while(tableKeys.hasMoreElements()){
			String table = (String)tableKeys.nextElement();
			List colList = (List)tableColHash.get(table);
			if(!colList.isEmpty())
				this.dlColsInMemory(table, colList);
		}
	}
	
	private void dlColsInMemory(String table, List colListToDL){
		// Check if table.column is already in this mem database
		List columnsList = (List)dbHashTableColumn.get(table);
		if(columnsList != null){
			for(int i=0; i<colListToDL.size(); i++){
				if(columnsList != null && columnsList.contains(colListToDL.get(i))){
					System.out.println(table+"." + colListToDL.get(i) + " already in database");
					colListToDL.remove(colListToDL.get(i)); // if table.column already in database, return
				}	
			}
			if(colListToDL.size() == 0){
				System.out.println("No new columns to d/l");
				return;
			}
			else{
				try{
					ResultSet data = null;
					try{
						// Download the data from the mysql/oracle database
						String sqlStr = "Select " + table + ".imagenumber, " + table + ".objectnumber";
						for(int i=0; i<colListToDL.size(); i++){
							sqlStr += ", " + table + "." + colListToDL.get(i);
						}
						sqlStr +=  " from " + table;
						data = this.successor.executeStreamStatement(sqlStr); 
					}
					catch(SQLException sqle){
						System.out.println("One of the columns doesn't exist in server database");
						// if table.column doesn't exist in mysql/oracle database,
						// error is thrown, so return (do nothing)
						sqle.printStackTrace();
						return;
					}
					String sqlStr = "ALTER TABLE " + table + " ADD ";
					for(int i=0; i<colListToDL.size(); i++){
						if(i==0)
							sqlStr += colListToDL.get(i) + " FLOAT";
						else
							sqlStr += ", " + colListToDL.get(i) + " FLOAT";
					}
					this.executeUpdateLocally(sqlStr);
					
					// Start uploading into the table one by one (make this faster?)
					int counter = 0;
					long startTime = System.currentTimeMillis();
					while(data.next()){
						if(counter % 50000 == 0)
							System.out.println(counter + " processed in " + (System.currentTimeMillis() - startTime)/1000 + " seconds");
						counter++;
						sqlStr = "UPDATE " + table + " set ";
						for(int i=0; i<colListToDL.size(); i++){
							if(i==0)
								sqlStr += colListToDL.get(i) + "=" + data.getFloat(i+3);
							else
								sqlStr += ", " + colListToDL.get(i) + "=" + data.getFloat(i+3);
						}
						sqlStr += " WHERE imagenumber = " + data.getInt(1) + " and objectnumber = " + data.getInt(2);
						this.executeUpdateLocally(sqlStr);
					}
					System.out.println("Total " + counter + " processed in " + (System.currentTimeMillis() - startTime)/1000 + " seconds");
					
					for(int i=0; i<colListToDL.size(); i++)
						columnsList.add(colListToDL.get(i));
				}
				catch(SQLException sqle){
					sqle.printStackTrace();
				}
			}
		}
		else{ // neither table nor column exists
			try{
				ResultSet data = null;
				try{
					// Download the data from the mysql/oracle database
					String sqlStr = "Select " + table + ".imagenumber, " + table + ".objectnumber";
					for(int i=0; i<colListToDL.size(); i++)
						sqlStr += ", " + table + "." + colListToDL.get(i);
					sqlStr += " from " + table;
					data = this.successor.executeStreamStatement(sqlStr); 
				}
				catch(SQLException sqle){
					System.out.println("One of the columns doesn't exist in server database");
					// if table.column doesn't exist in mysql/oracle database,
					// error is thrown, so return (do nothing)
					return;
				}
				// Create the table
				String sqlStr = "CREATE TABLE " + table + "(imagenumber INT NOT NULL, objectnumber INT NOT NULL, ";
				for(int i=0; i<colListToDL.size(); i++){
					sqlStr += colListToDL.get(i) + " FLOAT, ";
				}
				sqlStr += "PRIMARY KEY (imagenumber, objectnumber))";
				this.executeUpdateLocally(sqlStr);
				// Start uploading into the table one by one (make this faster?)
				int counter = 0;
				long startTime = System.currentTimeMillis();
				while(data.next()){
					if(counter % 50000 == 0)
						System.out.println(counter + " processed in " + (System.currentTimeMillis() - startTime)/1000 + " seconds");
					counter++;
					sqlStr = "INSERT INTO " + table + "(imagenumber, objectnumber";
					for(int i=0; i<colListToDL.size(); i++)
						sqlStr += ", " + colListToDL.get(i);
					sqlStr += ") VALUES (" + data.getInt(1) + ", " + data.getInt(2);
					for(int i=0; i<colListToDL.size(); i++)
						sqlStr += ", " + data.getFloat(i+3);
					sqlStr += ")";
					this.executeUpdateLocally(sqlStr);
				}
				System.out.println("Total " + counter + " seen in " + (System.currentTimeMillis() - startTime)/1000 + " seconds");
				
				List newColList = new ArrayList();
				newColList.add("imagenumber");
				newColList.add("objectnumber");
				for(int i=0; i<colListToDL.size(); i++)
					newColList.add(colListToDL.get(i));
				this.dbHashTableColumn.put(table, newColList);
			}
			catch(SQLException sqle){
				sqle.printStackTrace();
			}
		}
	}
	
	

	
	/**
	 * Just used for testing
	 * @param args
	 */
	public static void main(String[] args){
		InMemConnect hdb = InMemConnect.getInstance(MySqlConnect.getInstance());
		hdb.connectToDatabase();
	}
	
}
