# Supplementary material for: CellProfiler Analyst: data exploration and analysis software for complex image-based screens
Source: BMC Bioinformatics. 2008 Nov 15;9:482. doi: 10.1186/1471-2105-9-482 (PMC2614436; doi:10.1186/1471-2105-9-482)
Supplement: Additional file 3 — Source code for CellProfiler Analyst (most recent version is available at ). Additional File 3 must be uncompressed. Doubleclicking the file often activates the computer's native decompression software; otherwise download free software online (e.g., StuffIt Expander) for this purpose. [file 1471-2105-9-482-S3.zip › CPA_src/jCPAnalyst/databaseLayer/MySqlConnect.java]

/*
 * Created on Aug 25, 2005
 *
 * To change the template for this generated file go to
 * Window&gt;Preferences&gt;Java&gt;Code Generation&gt;Code and Comments
 */
package jCPAnalyst.databaseLayer;

import jCPAnalyst.CVProperties;
import jCPAnalyst.Exceptions.JDBCException;
import jCPAnalyst.Visualize.Model.InfoModel;
import jCPAnalyst.Visualize.Model.InfoModelStats;
import jCPAnalyst.Visualize.Model.TableColumn;
import jCPAnalyst.Visualize.Model.TableGroups;

import java.sql.Connection;
import java.sql.DriverManager;
import java.sql.ResultSet;
import java.sql.SQLException;
import java.sql.Statement;
import java.util.ArrayList;
import java.util.Hashtable;
import java.util.List;
import java.util.StringTokenizer;

import javax.swing.JOptionPane;

/**
 * @author Owner
 *
 * To change the template for this generated type comment go to
 * Window&gt;Preferences&gt;Java&gt;Code Generation&gt;Code and Comments
 */
public class MySqlConnect implements DbConnect{
	
	private Connection streamConn;
	private Connection normalConn;
	private static MySqlConnect uniqueInstance = null;
	public static int tempPlotNum = 0; //Auto-incrementing, no two infomodels will have the same plotID
	
	private MySqlConnect() {
		registerDatabase();
	}
	
	public static MySqlConnect getInstance(){
		if(uniqueInstance==null)
			uniqueInstance = new MySqlConnect();
		return uniqueInstance;
	}
	
	
	private void registerDatabase(){
		try {
			Class.forName("com.mysql.jdbc.Driver");
		} catch (ClassNotFoundException cnfe) {
			System.out.println("Could not load JDBC Driver");
			throw new JDBCException();
		}
	}
	
	public void connectToDatabase() {
		
		String host = CVProperties.getPropertyField("db_host");
		String database = CVProperties.getPropertyField("db_name");
		String user = CVProperties.getPropertyField("db_user");
		String password = CVProperties.getPropertyField("db_pwd");
		String port = CVProperties.getPropertyField("db_port");

		String streamConnectStr = formStreamConnectStr(host, database, port);
		String normalConnectStr = formNormalConnectStr(host, database, port);
		try {
			streamConn = DriverManager.getConnection(streamConnectStr, user, password);
			normalConn = DriverManager.getConnection(normalConnectStr, user, password);
			System.out.println("Connected to MySql Database");
		} catch (SQLException se) {
			JOptionPane.showMessageDialog(null, "<html><body><center>Failed to connect to database</center></body></html>","Warning",JOptionPane.WARNING_MESSAGE);
			System.out.println("Could not connect to host");
		}
	}
	
	private String formNormalConnectStr(String host, String database, String port) {
		return "jdbc:mysql://" + host + ":" + port + "/" + database;
	}
	
	/**
	 * 
	 * @param host name of the mysql host
	 * @param database name of the mysql database to connect to
	 * @return JDBC Driver Connection String 
	 */
	private String formStreamConnectStr(String host, String database, String port) {
		// UseCursorFetch=true
		return "jdbc:mysql://" + host + ":" + port + "/" + database + "?useCursorFetch=true";
	}
	
	/**
	 * 
	 * @param sqlStatement
	 * @return resultSet of the sqlStatement
	 * @throws SQLException
	 */
	public ResultSet executeStatement(String sqlStatement) throws SQLException{
		System.out.println(sqlStatement);
		Statement stmt = normalConn.createStatement();
		ResultSet results = stmt.executeQuery(sqlStatement);
		return results;
	}
	
	// DbConnect interface method
	public ResultSet executeStreamStatement(String sqlStatement) throws SQLException{
		System.out.println(sqlStatement);
		Statement stmt = streamConn.createStatement(ResultSet.TYPE_FORWARD_ONLY, ResultSet.CONCUR_READ_ONLY);
		stmt.setFetchSize(Integer.MIN_VALUE);
		
		ResultSet results = stmt.executeQuery(sqlStatement);
		return results;
	}
	
	
	
	public int executeUpdate(String sqlStatement) throws SQLException{
		System.out.println(sqlStatement);
		Statement normStmt = normalConn.createStatement();
		Statement streamStmt = streamConn.createStatement();
		int run = normStmt.executeUpdate(sqlStatement);
		normStmt.close();
		run = streamStmt.executeUpdate(sqlStatement);
		streamStmt.close();
		return run;
	}
	
	/**
	 * 
	 * @return arrayList of the tables in the database
	 */
	public List getTablesList() throws SQLException{
		
		Statement stmt = streamConn.createStatement();
		ResultSet results = stmt.executeQuery("Show Tables");
		List tableList = new ArrayList();
		while(results.next()){
			tableList.add(results.getString(1));
		}	
		return tableList;
	}
	
	
	public List getColumnsList(String table) throws SQLException{
		
		Statement stmt = streamConn.createStatement();
		String queryString = "Describe " + table;
		ResultSet results = stmt.executeQuery(queryString);
		List columnsList = new ArrayList();
		while(results.next()){
			columnsList.add(results.getString(1));
		}
		return columnsList;
	}
	
	
	public int getResultSetSize(ResultSet resultSet){
		int size = -1;
		try{
			resultSet.last();
			size = resultSet.getRow();
			resultSet.beforeFirst();
			return size;
		}
		catch(SQLException e){
			return size;
		}	
	}
	
	
	
	
	public void createTemporaryTable(InfoModel imodel){
		
		String plotIDString = "" + imodel.getPlotID();		
		
		try{
			String executeStr = "CREATE temporary table `tempCellViz" + plotIDString + "` (`" + CVProperties.getUniqueID() + "` INT Not Null, ";
			for(int i=0; i<imodel.getTableColumns().size(); i++){
				executeStr += "`column" + i + "` FLOAT Not Null, ";
			}
			executeStr += "UNIQUE(`" + CVProperties.getUniqueID() + "`))";
			this.executeUpdate(executeStr);
			imodel.setTempCreated(true);
		}
		catch(SQLException se){
			se.printStackTrace();
		}
	}
	
	/**
	 * This method is used by "Image Data from cells" objects to create
	 * gates
	 */
	public void insertStatementSpotCell(InfoModel imodel) throws SQLException{
		
		int plotID = imodel.getPlotID();
		List tableColumns = imodel.getTableColumns();
		List modifiers = imodel.getModifiers();
		
		String replaceStr = "REPLACE into tempCellViz" + plotID + " (`" + CVProperties.getUniqueID() + "`";
		String selectStr = "SELECT " + ((TableColumn)tableColumns.get(0)).getRepTable() + "." + CVProperties.getUniqueID();
		
		for(int i=0; i<imodel.getTableColumns().size(); i++){
			replaceStr += ",`column" + i + "`";
			selectStr += ", " + modifiers.get(i) + "(" + ((TableColumn)tableColumns.get(i)).getColumn() + ")";
		}
		replaceStr += ") ";
		selectStr += " FROM " + ((TableColumn)tableColumns.get(0)).getRepTable();
		//afraser: apparently for debugging purposes only
		//selectStr += " WHERE (imagenumber < 100)";
		selectStr += " GROUP BY " + ((TableColumn)tableColumns.get(0)).getRepTable() + "." + CVProperties.getUniqueID();
		replaceStr += selectStr;
		System.out.println(replaceStr);
		this.executeUpdate(replaceStr);
	}
	
	
	
	public String computeSqlString(InfoModel imodel, boolean useDistinct){
		
		String type 		= imodel.getType();
		int plotID 			= imodel.getPlotID();
		List tableColumns 	= imodel.getTableColumns();
		List modifiers 		= imodel.getModifiers();
		List tables 		= imodel.getTables();
		List where 			= imodel.getWhereList();
		List groupBy 		= imodel.getGroupBy();
		
		if(tableColumns.contains(CVProperties.getPropertyField("geneinfo_col")))
			useDistinct=true;
		
		String columnsString = this.computeColumnString(type, plotID, tableColumns, modifiers, tables);

		if(columnsString.contains(CVProperties.getPropertyField("geneinfo_col")))
			useDistinct=true;
		
		//Next set the table part of the string
		String tableString = this.computeTableString(type, plotID, tables);
		
		// Now compute the where clause
		String whereString = this.computeWhereString(type, where);
		
		String groupByString = "";
		if(groupBy.size() > 0){
			if(!type.equals("Image Data From Objects"))
				groupByString = " GROUP BY " + groupBy.get(0);
		}
		
		String orderByString = this.computeOrderByString(imodel.getOrderBy());
		
		String limitString = this.computeLimitString(imodel.getLimitRows());
		
		if(type.equals("Object Data") & columnsString.contains("+")){
			columnsString = columnsString.replace("(", "");
			columnsString = columnsString.replace(")", "");
			StringTokenizer cTokens = new StringTokenizer(columnsString, ",");
			String[] wTokens = whereString.split("and");
			List columnsUnique = new ArrayList();
			String selectColumns = "";
			String conditionsWhere="";
			String sqlString="";
			int cCounter=0;
			int wCounter=0;
			int numberOfTables = tables.size();
			String[] glBooleans = {">","<"};
			//System.out.println("original where "+whereString);
			while (cTokens.hasMoreTokens()){
				String tcToken = cTokens.nextToken();
				String[] tcs1 = tcToken.split("\\+");
				String[] tcs = tcs1[0].split("\\.");
				if(!columnsUnique.contains(tcs[1])){
					columnsUnique.add(tcs[1]);
					if(cCounter==0){
						selectColumns = tcs[1];
						cCounter++;
					}else{
						selectColumns += "," + tcs[1];
						cCounter++;
					}
				}
			}
			for(int k=0; k<wTokens.length; k++){
				String wToken = wTokens[k];
				String[] twColumn = wToken.split("\\.");
				String wColumn="";
				if(twColumn[1].contains(" in "))
					wColumn=twColumn[1].split(" in ")[0].trim();
				if(!columnsUnique.contains(wColumn) & !wColumn.equals(""))
					columnsUnique.add(wColumn);
				for(int l=0; l<columnsUnique.size(); l++){
					if(wToken.contains(((String)columnsUnique.get(l)))){
						String containedColumn = ((String)columnsUnique.get(l));
						for(int m=0; m<2; m++){
							String condition = "";
							String bool = "";
							int foundCondition = 0;
							int notfoundCondition = 0;
							if(wToken.contains(glBooleans[m])){
								String[] boolSplit = wToken.split(glBooleans[m]);
								bool = glBooleans[m];
								for(int n=0; n<boolSplit.length; n++){
									if(!boolSplit[n].contains(containedColumn)){
										condition = boolSplit[n];
										condition = condition.replace("(", "");
										condition = condition.replace(")", "");
										condition = condition.replace("=", "");
										condition = condition.trim();
										foundCondition=n;
									}else{
										notfoundCondition=n;
									}
								}
								if(notfoundCondition<foundCondition){
									if(wCounter==0){
										conditionsWhere = " WHERE " + containedColumn + bool + condition;
										wCounter++;
									}else{
										conditionsWhere += " and " + containedColumn + bool + condition;
										wCounter++;
									}
								}else{
									if(wCounter==0){
										conditionsWhere = " WHERE " + condition + bool + containedColumn;
										wCounter++;
									}else{
										conditionsWhere += " and " + condition + bool + containedColumn;
										wCounter++;									
									}
								}
							}
						}
						if(wToken.contains("=") & !wToken.contains("<") & !wToken.contains(">")){
							String condition = "";
							String bool = "=";
							String[] equalSplit = wToken.split("=");
							for(int n=0; n<equalSplit.length; n++){
								if(!equalSplit[n].contains(containedColumn)){
									condition = equalSplit[n];
									condition = condition.replace("(", "");
									condition = condition.replace(")", "");
									condition = condition.trim();
									
								}
							}
							if(!condition.equals("")){
								if(wCounter==0){
									conditionsWhere = " WHERE " + containedColumn + bool + condition;
									wCounter++;
								}else{
									conditionsWhere += " and " + containedColumn + bool + condition;
									wCounter++;
								}
							}
						}
						if(wToken.contains(" in ")){
							String condition = "";
							String bool = " in ";
							String[] inSplit = wToken.split(" in ");
							for(int n=0; n<inSplit.length; n++){
								if(!inSplit[n].contains(containedColumn)){
									condition = inSplit[n];
									condition = condition.replace("(", "");
									condition = condition.replace(")", "");
									condition = condition.trim();
									condition = "(" + condition + ")";
									
								}
							}
							if(wCounter==0){
								conditionsWhere = " WHERE " + containedColumn + bool + condition;
								wCounter++;
							}else{
								conditionsWhere += " and " + containedColumn + bool + condition;
								wCounter++;
							}
						}
						
					}
				}
			}
			if(tables.contains(CVProperties.getPropertyField("info_table"))){
				for(int j=0; j<numberOfTables; j++){
					if(j==0 & !tables.get(j).equals(CVProperties.getPropertyField("info_table"))){
						sqlString = "SELECT " + tables.get(j) + "." + selectColumns + " FROM " + CVProperties.getPropertyField("info_table") + " JOIN " + tables.get(j) + " ON " + CVProperties.getPropertyField("info_table") + "." + CVProperties.getUniqueID() + "=" + tables.get(j) + "." + CVProperties.getUniqueID() + conditionsWhere;
					}else if(j!=0 & !tables.get(j).equals(CVProperties.getPropertyField("info_table"))){
						sqlString += " UNION " + " SELECT " + tables.get(j) + "." + selectColumns + " FROM " + CVProperties.getPropertyField("info_table") + " JOIN " + tables.get(j) + " ON " + CVProperties.getPropertyField("info_table") + "." + CVProperties.getUniqueID() + "=" + tables.get(j) + "." + CVProperties.getUniqueID() + conditionsWhere;
					}
				}
			}else{
				for(int j=0; j<numberOfTables; j++){
					if(j==0){
						sqlString = "SELECT " + selectColumns + " FROM " + tables.get(j) + conditionsWhere;
					}else{
						sqlString += " UNION " + " SELECT " + selectColumns + " FROM " + tables.get(j) + conditionsWhere;
					}
				}
			}
			return sqlString;
			
		}else{
			if(useDistinct){
				return "Select DISTINCT " + columnsString + " FROM " + tableString + whereString + groupByString + " " + orderByString + " " + limitString;
			}else{
				return "Select " + columnsString + " FROM " + tableString + whereString + groupByString + " " + orderByString + " " + limitString;
			}
		}
	}
	
	/**
	 * 
	 * @param type
	 * @param plotID
	 * @param columns
	 * @param tables
	 * @return columns Part of the columnString
	 */
	private String computeColumnString(String type, int plotID, List tableColumns, List modifiers, List tables){
		
		// First set the columns part of the string
		String columnsString = "";
		String columnName;
		TableColumn tabCol;
		for(int i=0; i<tableColumns.size(); i++){
			tabCol = (TableColumn)tableColumns.get(i);
			if(!type.equals("Image Data From Objects")){
				columnName = tabCol.getColumn();
				if(modifiers.size()-1 >= i && modifiers.get(i) != null)
					columnsString += modifiers.get(i) + "(" + columnName + "),";
				else
					columnsString += columnName + ","; 
			}
			else{
				// TODO: right now, it just checks if it has the
				// string "imagenumber"
				tabCol = (TableColumn)tableColumns.get(i);
				String col = tabCol.getColumn();
				if(col.toUpperCase().indexOf(CVProperties.getUniqueID().toUpperCase()) != -1)
					columnName = CVProperties.getUniqueID();
				else
					columnName = "column" + i;
				columnsString += "tempCellViz" + plotID + "." + columnName + ",";
			}
		}
		columnsString = columnsString.substring(0,columnsString.length()-1);
		
		return columnsString;
	}
	
	/**
	 * Computes the tableString part of the sql query
	 * @param type
	 * @param plotID
	 * @param tables
	 * @return
	 */
	private String computeTableString(String type, int plotID, List tables){		
		String tableString = "";
		// LOOKAT: All grouping defaults to spots
		if(!type.equals(InfoModel.SPOT_DATA_FROM_CELLS)){
			Hashtable tableHash = new Hashtable();
			// Make sure each table gets mentioned only once
			for(int i=0; i<tables.size(); i++){
				if(!tableHash.containsKey(tables.get(i))){
					tableHash.put(tables.get(i), "Yes");
					if(TableGroups.containsGroup((String)tables.get(i))){
						List groupList = TableGroups.getTablesInGroup((String)tables.get(i));
						for(int j=0; j<groupList.size(); j++){
							if(!tableHash.containsKey(groupList.get(j))){
								tableString += TableGroups.computeSpotTable((String)groupList.get(j)) + ",";
								tableHash.put(groupList.get(j), "Yes");
							}
						}
					}
					else{
						tableString += (String)tables.get(i) + ",";
					}
				}
			}
		}
		else{
			tableString = tableString + "tempCellViz" + plotID + ",";
		}
		
		tableString = tableString.substring(0, tableString.length()-1);
		
		return tableString;
	}
	
//	TODO: Perhaps move the making sure that each table is linked
//	to another part...when the InfoModel is set?
	private String computeWhereString(String type, List where){
		
		String whereString = "";
		
		if(where.size() > 0){
			whereString = " WHERE (";
			for(int i=0; i<where.size(); i++){
				whereString = whereString + where.get(i) + " and ";		 
			}
			whereString = whereString.substring(0, whereString.length()-5);
			whereString = whereString + ") ";
		}
		
		return whereString;
	}
	
	
	private String computeOrderByString(List orderByList){
		
		String returnStr = "";
		if(orderByList.size() > 0){
			returnStr = "ORDER BY ";
			for(int i=0; i<orderByList.size(); i++){
				returnStr += orderByList.get(i) + " ";
			}
		}
		return returnStr;
	}
	
	private String computeLimitString(List limitList){
		String returnStr = "";
		if(limitList.size() > 0){
			returnStr = "LIMIT ";
			for(int i=0; i<limitList.size(); i++){
				returnStr += limitList.get(i) + " ";
			}
		}
		return returnStr;
	}
	
	
	public InfoModelStats computeInfoModelStats(InfoModel imodel) throws SQLException{
		
		String type 		= imodel.getType();
		int plotID 			= imodel.getPlotID();
		List tableColumns 	= imodel.getTableColumns();
		List modifiers 		= imodel.getModifiers();
		List tables 		= imodel.getTables();
		List where 			= imodel.getWhereList();
		List groupBy 		= imodel.getGroupBy();
		
		String columnsString = this.computeStatsColumnString(type, plotID, tableColumns, modifiers, tables);
		//Next set the table part of the string
		String tableString = this.computeTableString(type, plotID, tables);		
		// Now compute the where clause
		String whereString = this.computeWhereString(type, where);
		// Now compute the groupby clause
		String groupByString = "";
		if(groupBy.size() > 0){
			if(!type.equals("Image Data From Objects"))
				groupByString = " GROUP BY " + groupBy.get(0);
		}
		// Order By
		String orderByString = this.computeOrderByString(imodel.getOrderBy());
		// Limit By
		String limitString = this.computeLimitString(imodel.getLimitRows());
		
		String sqlStr = "Select " + columnsString + " FROM " + tableString + whereString + groupByString + " " + orderByString + " " + limitString;
		
		ResultSet results = this.executeStatement(sqlStr);
		InfoModelStats iStats = new InfoModelStats();
		
		results.next();
		for(int i=0; i<tableColumns.size(); i++){
			iStats.setMaximum(i, results.getDouble(3*i+1));
			iStats.setMinimum(i, results.getDouble(3*i+2));
			iStats.setCount(i, results.getDouble(3*i+3));
		}
		return iStats;
	}
	
	
	
	/**
	 * Returns the columnString for getting statistical info
	 * Does not yet handle "Image Data from Cells" Correctly
	 * @param type
	 * @param plotID
	 * @param columns
	 * @param modifiers
	 * @param tables
	 * @return
	 */
	private String computeStatsColumnString(String type, int plotID, List tableColumns, List modifiers, List tables){
		String colStr = "";
		TableColumn tabCol;
		for(int i=0; i<tableColumns.size(); i++){
			tabCol = (TableColumn)tableColumns.get(i);
			colStr += "max(" + tabCol.getColumn() + "), ";
			colStr += "min(" + tabCol.getColumn() + "), ";
			colStr += "count(" + tabCol.getColumn() + "), ";
		}
		
		colStr = colStr.substring(0, colStr.length()-2);
		return colStr;
	}
	
	
	public ResultSet computeHistogramInfo(InfoModel imodel, InfoModelStats iStats, int bins, boolean logScale) throws SQLException{
		
		String type 		= imodel.getType();
		int plotID 			= imodel.getPlotID();
		List tableColumns 	= imodel.getTableColumns();
		List modifiers 		= imodel.getModifiers();
		List tables 		= imodel.getTables();
		List where 			= imodel.getWhereList();
		
		String columnsStr = this.computeHistogramColStr(type, plotID, tableColumns, modifiers, tables, iStats, bins, logScale);
		
//		Next set the table part of the string
		String tableStr = this.computeTableString(type, plotID, tables);		
		// Now compute the where clause
		String whereStr = this.computeWhereString(type, where);
		// Now compute the group by clause
		String groupByStr = this.computeHistogramGroupByStr(tableColumns.size());
		// Now compute the order by clause
		String orderByStr = this.computeHistogramOrderByStr(tableColumns.size());
		
		String sqlStr = "SELECT " + columnsStr + " FROM " + tableStr + " " + whereStr + " " + groupByStr + " " + orderByStr;
		
		ResultSet results = this.executeStatement(sqlStr);
		
		return results;
	}
	
	private String computeHistogramColStr(String type, int plotID, List tableColumns, List modifiers, List tables, InfoModelStats iStats, int bins, boolean logScale){
		String colStr = "";
		TableColumn tabCol;
		for(int i=0; i<tableColumns.size(); i++){
			tabCol = (TableColumn)tableColumns.get(i);
			if(logScale)
				colStr += "round((log(2," + tabCol.getColumn() + ") - log(2," + iStats.getMinimum(i) + "))" + "*" + bins + "/" + "(log(2," + iStats.getMaximum(i) + ")" + "-log(2," + iStats.getMinimum(i) + ")))" + " as A" + i + ", ";
			else
				colStr += "round((" + tabCol.getColumn() + "-" + iStats.getMinimum(i) + ")*" + bins + "/(" + iStats.getMaximum(i) + "-" + iStats.getMinimum(i) + "))" + "as A" + i + ", ";
		}
		colStr += "count(*)";
		
		return colStr;
	}
	
	private String computeHistogramGroupByStr(int length){
		String groupByStr = "GROUP BY ";
		for(int i=0; i<length; i++){
			groupByStr += "A" + i + ", ";
		}
		groupByStr = groupByStr.substring(0, groupByStr.length()-2);
		return groupByStr;
	}
	
	private String computeHistogramOrderByStr(int length){
		String orderByStr = "ORDER BY ";
		for(int i=0; i<length; i++){
			orderByStr += "A" + i + ", ";
		}
		orderByStr = orderByStr.substring(0, orderByStr.length()-2);
		return orderByStr;
	}
	
	
	
	/**
	 * HACK:
	 * Checks to see if the exception thrown was a no open cursor exception
	 * Seems like it is an error due to the new mysql5 jdbc driver
	 * @param e
	 * @return
	 */
	public static boolean noOpenCursorException(Exception e){
		String eStr = e.getMessage();
		int eLength = eStr.length();
		if(eLength < 15)
			return false;
		if(eStr.substring(eLength-15, eLength).equals("no open cursor."))
			return true;
		else{
			return false;
		}
		
	}
	
}
