# Supplementary material for: CellProfiler Analyst: data exploration and analysis software for complex image-based screens
Source: BMC Bioinformatics. 2008 Nov 15;9:482. doi: 10.1186/1471-2105-9-482 (PMC2614436; doi:10.1186/1471-2105-9-482)
Supplement: Additional file 3 — Source code for CellProfiler Analyst (most recent version is available at ). Additional File 3 must be uncompressed. Doubleclicking the file often activates the computer's native decompression software; otherwise download free software online (e.g., StuffIt Expander) for this purpose. [file 1471-2105-9-482-S3.zip › CPA_src/jCPAnalyst/databaseLayer/OracleConnect.java]

package jCPAnalyst.databaseLayer;

import jCPAnalyst.CVProperties;
import jCPAnalyst.Exceptions.JDBCException;
import jCPAnalyst.Visualize.Model.InfoModel;
import jCPAnalyst.Visualize.Model.InfoModelStats;
import jCPAnalyst.Visualize.Model.TableColumn;

import java.sql.Connection;
import java.sql.DriverManager;
import java.sql.ResultSet;
import java.sql.SQLException;
import java.sql.Statement;
import java.util.ArrayList;
import java.util.Hashtable;
import java.util.List;


public class OracleConnect implements DbConnect{

	private static OracleConnect uniqueInstance = null;
	private Connection con;
	public static int tempPlotNum = 0; //Auto-incrementing, no two infomodels will have the same plotID
	private OracleMappings oracleMappings = OracleMappings.getInstance();

	private OracleConnect(){
		registerDatabase();
	}
	
	public static OracleConnect getInstance(){
		if(uniqueInstance==null)
			uniqueInstance = new OracleConnect();
		return uniqueInstance;
	}
			
	private void registerDatabase(){
		try {
			Class.forName("oracle.jdbc.driver.OracleDriver");
		} catch (ClassNotFoundException cnfe) {
			System.out.println("Could not load JDBC Driver");
			throw new JDBCException();
		}
	}
	
	public void connectToDatabase(){
		String unameStr = CVProperties.getPropertyField("db_user");
		String pwdStr = CVProperties.getPropertyField("db_pwd");
		String tnsStr =
		"(DESCRIPTION=(FAILOVER=ON)(ADDRESS_LIST=(LOAD_BALANCE=ON)(ADDRESS=(PROTOCOL=TCP)(HOST=galaxy.wi.mit.edu)(PORT=1534))(ADDRESS=(PROTOCOL=TCP)(HOST=constellation.wi.mit.edu)(PORT=1534)))(CONNECT_DATA=(SERVICE_NAME=SCID.wi.mit.edu)))";

		String jdbcConnStr = "jdbc:oracle:thin:@" + tnsStr;
		try{
			con = DriverManager.getConnection(jdbcConnStr, unameStr, pwdStr);
		}
		catch(Exception e){
			System.out.println("Cannot connect");
		}
	}
	
	
	public ResultSet executeStatement(String sqlStatement) throws SQLException{
		System.out.println(sqlStatement);
		Statement stmt = con.createStatement(ResultSet.TYPE_SCROLL_SENSITIVE, ResultSet.CONCUR_READ_ONLY);
		ResultSet results = stmt.executeQuery(sqlStatement);
		return results;
	}
	
	// DbConnect interface method
	public ResultSet executeStreamStatement(String sqlStatement) throws SQLException{
		return this.executeStatement(sqlStatement);
	}
	
	public ResultSet executeInfoModel(InfoModel iModel, boolean useDistinct) throws SQLException{
		String sqlStr = this.computeSqlString(iModel, useDistinct);
		return this.executeStatement(sqlStr);
	}
	
	public ResultSet executeStreamInfoModel(InfoModel iModel, boolean useDistinct) throws SQLException{
		String sqlStr = this.computeSqlString(iModel, useDistinct);
		return this.executeStreamStatement(sqlStr);
	}
	
	public int executeUpdate(String sqlStatement) throws SQLException{
		System.out.println(sqlStatement);
		Statement stmt = con.createStatement();
		int run = stmt.executeUpdate(sqlStatement);
		stmt.close();
		return run;
	}
	
	public List getTablesList() throws SQLException{
		String stmt = "select * from USER_TABLES";
		List tableList = new ArrayList();
		
		ResultSet results = this.executeStatement(stmt);
		while(results.next()){
			tableList.add(results.getString(1));
		}
		return tableList;
	}
	
	public List getColumnsList(String table) throws SQLException{
		return oracleMappings.getColumnsList(table);
	}
	
	public int getResultSetSize(ResultSet resultSet){

		int size = -1;
		try{
			resultSet.last();
			size = resultSet.getRow();
			resultSet.beforeFirst();
			return size;
		}
		catch(SQLException e){
			return size;
		}
	}
	
	
public void createTemporaryTable(InfoModel imodel){
		
		String plotIDString = "" + imodel.getPlotID();		
			
		try{ 
			this.executeUpdate("CREATE global temporary table tempCellViz" + plotIDString + "_0 (" + CVProperties.getUniqueID() + " INT Not Null, column0 FLOAT Not Null, UNIQUE(" + CVProperties.getUniqueID() + ")) on commit delete rows");
			this.executeUpdate("CREATE global temporary table tempCellViz" + plotIDString + "_1 (" + CVProperties.getUniqueID() + " INT Not Null, column1 FLOAT Not Null, UNIQUE(" + CVProperties.getUniqueID() + ")) on commit delete rows");
			this.executeUpdate("CREATE global temporary table tempCellViz" + plotIDString + " (" + CVProperties.getUniqueID() + " INT Not Null, column0 FLOAT Not Null, column1 FLOAT Not Null, UNIQUE(" + CVProperties.getUniqueID() + "))");
			imodel.setTempCreated(true);
		}
		catch(SQLException sql){} // do nothing, hopefully means that global temporary table was already created by different session 
	}
	
	/**
	 * This method is used by "Image Data from cells" objects to create
	 * gates
	 * @return
	 */
	public void insertStatementSpotCell(InfoModel imodel) throws SQLException{
	
		int plotID = imodel.getPlotID();
		List tableColumns = imodel.getTableColumns();
		List modifiers = imodel.getModifiers();
		
		String table0Str = "tempCellViz" + plotID + "_0";
		String table1Str = "tempCellViz" + plotID + "_1";
		String tableStr = "tempCellViz" + plotID;
		TableColumn tabCol = (TableColumn)tableColumns.get(0);
		String insert1 = "REPLACE into " + table0Str + " (`" + CVProperties.getUniqueID() + "`, `column0`) select " +  tabCol.getRepTable() + "." + CVProperties.getUniqueID() + ", " + modifiers.get(0) + "(" + tabCol.getColumn() + ") from " + tabCol.getTablesAsStr() + " group by " + tabCol.getRepTable() + "." + CVProperties.getUniqueID();
		tabCol = (TableColumn)tableColumns.get(1);
		String insert2 = "REPLACE into " + table1Str + " (`" + CVProperties.getUniqueID() + "`, `column1`) select " + tabCol.getRepTable() + "." + CVProperties.getUniqueID() + ", " + modifiers.get(1) + "(" + tabCol.getColumn() + ") from " + tabCol.getTablesAsStr() + " group by " + tabCol.getRepTable() + "." + CVProperties.getUniqueID();
		this.executeUpdate(insert1);
		this.executeUpdate(insert2);
		String insert3 = "REPLACE into " + tableStr + " Select " + table0Str + "." + CVProperties.getUniqueID() + ", " + table0Str + ".column0, " + table1Str + ".column1 FROM " + table0Str + ", " + table1Str + " WHERE (" + table0Str + "." + CVProperties.getUniqueID() + " = " + table1Str + "." + CVProperties.getUniqueID() + ") GROUP BY " + table0Str + "." + CVProperties.getUniqueID();
		this.executeUpdate(insert3);
	}
	
	
	public String computeSqlString(InfoModel imodel, boolean useDistinct){
		
		String type 		= imodel.getType();
		int plotID 			= imodel.getPlotID();
		List tableColumns   = imodel.getTableColumns();
		List tables 		= imodel.getTables();
		List where 			= imodel.getWhereList();
		List groupBy 		= imodel.getGroupBy();
		
		try{
		//First set the columns part of the string
		String columnsString = "";
		String columnName;
		for(int i=0; i<tables.size(); i++){
			if(!type.equals("Image Data From Cells") ){
				//columnName = oracleMappings.getMappedColumn((String)tables.get(i), (String)columns.get(i));
				System.out.println("This method is incorrect - OracleConnect.computeSqlString");
				columnName = "col1";
				columnsString = columnsString + tables.get(i) + "." + columnName + ", ";
			}
			else{
				columnName = "column" + i;
				columnsString = columnsString + "tempCellViz" + plotID + "." + columnName + ", ";
			}
		}
		columnsString = columnsString.substring(0,columnsString.length()-2);
		
		//Next set the table part of the string
		String tableString = "";
		if(!type.equals("Image Data From Cells")){
			Hashtable tableHash = new Hashtable();
			for(int i=0; i<tables.size(); i++){
				if(!tableHash.containsKey(tables.get(i))){
					tableString = tableString + tables.get(i) + ", ";
					tableHash.put(tables.get(i), "Yes");
				}
			}
		}
		else{
			tableString = tableString + "tempCellViz" + plotID + ", ";
		}
		
		tableString = tableString.substring(0, tableString.length()-2);
		
		// Now compute the where clause
		String whereString = "";
		if(where.size() > 0){
			whereString = " WHERE (";
			for(int i=0; i<where.size(); i++){
				whereString = whereString + where.get(i) + " and ";		 
			}
			whereString = whereString.substring(0, whereString.length()-5);
			whereString = whereString + ") ";
		}
		
		String groupByString = "";
		if(groupBy.size() > 0){
			if(!type.equals("Image Data From Cells"))
				groupByString = " GROUP BY " + groupBy.get(0);
		}
		
		String sqlString = "Select " + columnsString + " FROM " + tableString.trim() + whereString + groupByString;	
		return sqlString;
		}
		catch(Exception e){
			throw new RuntimeException();
		}
	}
	
	
	public InfoModelStats computeInfoModelStats(InfoModel imodel) throws SQLException{
		return null;
	}
	

	public ResultSet computeHistogramInfo(InfoModel iModel, InfoModelStats iStats, int bins, boolean logScale) throws SQLException{
		return null;
	}
	
	public String computeDistinctSqlString(InfoModel imodel){
		return null;
	}
	
	
	/**
	 * @param args
	 */
	public static void main(String[] args) {
		new OracleConnect();
	}

	
	public void testScript(){
		//String stmt = "select * from USER_TABLES";
				
		try{
			/**
			BufferedReader reader = new BufferedReader(new FileReader("c:\\genenames.txt"));
			String readLine;
			String spotnum,genename;
			while(true){
				readLine = reader.readLine();
				if(readLine == null)
					break;
				StringTokenizer token = new StringTokenizer(readLine, ",");
				spotnum = token.nextToken();
				if(token.hasMoreTokens())
					genename = token.nextToken();
				else
					genename = "";
				stmt = "INSERT INTO FLY135GENEINFO (SPOTNUM, GENENAME) VALUES ";
				stmt += "(" + spotnum + ",'" + genename + "')";
				this.executeUpdate(stmt);
				
			}
			*/
		}
		catch(Exception e){
			e.printStackTrace();
		}
		
	}

	
	
}
