# Supplementary material for: CellProfiler Analyst: data exploration and analysis software for complex image-based screens
Source: BMC Bioinformatics. 2008 Nov 15;9:482. doi: 10.1186/1471-2105-9-482 (PMC2614436; doi:10.1186/1471-2105-9-482)
Supplement: Additional file 3 — Source code for CellProfiler Analyst (most recent version is available at ). Additional File 3 must be uncompressed. Doubleclicking the file often activates the computer's native decompression software; otherwise download free software online (e.g., StuffIt Expander) for this purpose. [file 1471-2105-9-482-S3.zip › CPA_src/jCPAnalyst/databaseLayer/OracleMappings.java]

package jCPAnalyst.databaseLayer;

import java.sql.ResultSet;
import java.sql.SQLException;
import java.util.ArrayList;
import java.util.Hashtable;
import java.util.List;

// This class implements the singleton design pattern
public class OracleMappings {

	private static OracleMappings uniqueInstance = null;
	// This hashtable lazily maps tablenames to another hashtable 
	// that maps CellProfiler column names to Oracle Column Names
	// So Key for oracleMappings is the TableName
	// Value for oracleMappings is another Hashtable, columnMappings.
	// The Key for columnMappings are "human-understandable"
	// The Value for columnMappings are oracle-understandable.
	private Hashtable oracleMappings;
	private String mappingTable = "FLY135SL07_COLUMN_NAMES";
	private String mapFromCol = "LONGNAME";
	private String mapToCol = "SHORTNAME";
	
	private OracleMappings(){
		oracleMappings = new Hashtable();
	}
	
	public static OracleMappings getInstance(){
		if(uniqueInstance == null)
			uniqueInstance = new OracleMappings();
		return uniqueInstance;
	}
	
	public String getMappedColumn(String table, String column) throws SQLException{
		if(!this.containsTable(table))
			this.addColumnMappings(table);
		Hashtable colMappings = (Hashtable)oracleMappings.get(table);
		return (String)colMappings.get(column);
	}
	
	private boolean containsTable(String table){
		return oracleMappings.containsKey(table);
	}
	
	public List getColumnsList(String table) throws SQLException{
		// Check if table is in the columnMappings
		// if not, put it in the mappings
		// get the column names from the mappings
		if(!this.containsTable(table))
			this.addColumnMappings(table);
		Hashtable mappings = (Hashtable)oracleMappings.get(table.toUpperCase());
		return new ArrayList(mappings.keySet());
	}
	
	
	// Private function to create a hashtable that stores 
	// conversations from column headers in Oracle to headers
	// that are understandable
	public void addColumnMappings(String table) throws SQLException{
		
		Hashtable CPtoOracleMappings = new Hashtable();
		String stmt = "select " + mapFromCol + ", " + mapToCol + " from " + mappingTable;
		
		ResultSet colMappings = OracleConnect.getInstance().executeStatement(stmt);
		while(colMappings.next()){
			CPtoOracleMappings.put(colMappings.getString(1).toUpperCase().trim(), colMappings.getString(2).toUpperCase().trim());
		}
		
		oracleMappings.put(table.toUpperCase().trim(), CPtoOracleMappings);
	}
}
