# Supplementary material for: CellProfiler Analyst: data exploration and analysis software for complex image-based screens
Source: BMC Bioinformatics. 2008 Nov 15;9:482. doi: 10.1186/1471-2105-9-482 (PMC2614436; doi:10.1186/1471-2105-9-482)
Supplement: Additional file 3 — Source code for CellProfiler Analyst (most recent version is available at ). Additional File 3 must be uncompressed. Doubleclicking the file often activates the computer's native decompression software; otherwise download free software online (e.g., StuffIt Expander) for this purpose. [file 1471-2105-9-482-S3.zip › CPA_src/jCPAnalyst/DotFile.java]

package jCPAnalyst;

import java.security.AccessController;
import java.security.PrivilegedAction;
import java.io.*;
import java.util.ArrayList;

class AtomicFileOutputStream extends FileOutputStream {
     File file, tmpfile;
     public AtomicFileOutputStream(File file, File tmpfile) throws FileNotFoundException {
          super(tmpfile);
          this.file = file;
          this.tmpfile = tmpfile;
     }
     public void close() throws IOException {
          super.close();
          tmpfile.renameTo(file);
     }
}

class DotFile {
     public enum OSId { WINDOWS, OSX, UNIX; }

     public static OSId getOSId() {
          PrivilegedAction<String> doGetOSName = new PrivilegedAction<String>() {               
               public String run() {
                    return System.getProperty("os.name");
               }
          };
          OSId id = OSId.UNIX;
          String osName = AccessController.doPrivileged(doGetOSName);
          if (osName != null) {
               if (osName.toLowerCase().startsWith("mac os x")) {
                    id = OSId.OSX;
               } else  if (osName.contains("Windows")) {
                    id = OSId.WINDOWS;
               }
          }
          return id;
     }

     /* Return the appropriate directory for dotfiles on the current
      * operationg system. */
     public static File getDirectory() throws SecurityException {
          String userHome = System.getProperty("user.home");
          String vendorId = "Broad Institute";
          String applicationId = "CellProfiler Analyst";
          String path;
          switch (getOSId()) {
          case WINDOWS:
               path = "Application Data\\\\" + vendorId + "\\\\" + applicationId + "\\\\";
               break;
          case OSX:
               path = "Library/Application Support/" + applicationId + "/";
               break;
          default:
               path = "." + applicationId + "/";
               break;
          }
          return new File(userHome, path);
     }

     public static FileInputStream getInputStream(String filename) throws FileNotFoundException {
          return new FileInputStream(new File(getDirectory(), filename));
     }

     /* Returns a stream to a temporary file.  This file is renamed to
      * the real file name when the stream is closed. */
     public static FileOutputStream getOutputStream(String filename) throws FileNotFoundException, IOException {
          File dir = getDirectory();
          if (!dir.exists())
               dir.mkdirs();
          File file = new File(dir, filename);
          File tmpfile = File.createTempFile(filename + ".", ".tmp", dir);
          return new AtomicFileOutputStream(file, tmpfile);
     }

     /* Attempts to save the list of recent property files.  Fails
      * silently. */
     public static void saveRecentPropertyFiles(File[] files) {
          try {
               BufferedWriter writer = new BufferedWriter(new OutputStreamWriter(getOutputStream("RecentPropertyFiles")));
               for (int i = 0; i < files.length; i++)
                    writer.write(files[i].getPath() + "\n");
               writer.close();
          } catch (FileNotFoundException ignore) {}
          catch (IOException ignore) {}
     }

     /* Attempts to load the list of recent property files.  Fails
      * silently, returning an empty list. */
     public static File[] loadRecentPropertyFiles()
          {
               ArrayList files = new ArrayList();
               try {
                    BufferedReader reader = new BufferedReader(new InputStreamReader(getInputStream("RecentPropertyFiles")));
                    String line;
                    while ((line = reader.readLine()) != null) {
                         files.add(new File(line));
                    }
                    reader.close();
               } catch (FileNotFoundException ignore) {}
               catch (IOException ignore) {}
               return (File[])files.toArray(new File[0]);
     }
}
