# Supplementary material for: CellProfiler Analyst: data exploration and analysis software for complex image-based screens
Source: BMC Bioinformatics. 2008 Nov 15;9:482. doi: 10.1186/1471-2105-9-482 (PMC2614436; doi:10.1186/1471-2105-9-482)
Supplement: Additional file 3 — Source code for CellProfiler Analyst (most recent version is available at ). Additional File 3 must be uncompressed. Doubleclicking the file often activates the computer's native decompression software; otherwise download free software online (e.g., StuffIt Expander) for this purpose. [file 1471-2105-9-482-S3.zip › CPA_src/jCPAnalyst/Events/DisplayModelListenerInterface.java]

package jCPAnalyst.Events;

import java.util.List;

public interface DisplayModelListenerInterface {

	public void highlightUniqueIDs(List uniqueIDs);
	
}
