# Supplementary material for: CellProfiler Analyst: data exploration and analysis software for complex image-based screens
Source: BMC Bioinformatics. 2008 Nov 15;9:482. doi: 10.1186/1471-2105-9-482 (PMC2614436; doi:10.1186/1471-2105-9-482)
Supplement: Additional file 3 — Source code for CellProfiler Analyst (most recent version is available at ). Additional File 3 must be uncompressed. Doubleclicking the file often activates the computer's native decompression software; otherwise download free software online (e.g., StuffIt Expander) for this purpose. [file 1471-2105-9-482-S3.zip › CPA_src/jCPAnalyst/Events/DisplayModelListenerList.java]

package jCPAnalyst.Events;

import jCPAnalyst.Visualize.DisplayModel;

import java.util.ArrayList;
import java.util.List;

import javax.swing.event.EventListenerList;

public class DisplayModelListenerList {

	private static EventListenerList listenerList = new EventListenerList();
	public static List highlightedIDs = new ArrayList();
	
	public static void addListener(DisplayModel displayModel){
		listenerList.add(DisplayModel.class, displayModel);
	}
	
	public static void removeListener(DisplayModel displayModel){
		System.out.println("removed");
		listenerList.remove(DisplayModel.class, displayModel);
	}
	
	
	/**
	 * notifies all its listeners to select the picked uniqueID
	 * @param uniqueID
	 */
	public static void notifyListenersHighlightUniqueIDs(List uniqueIDs){
		final Object[] objectModels = listenerList.getListeners(DisplayModel.class);
		DisplayModelListenerInterface displayModel;
		highlightedIDs=uniqueIDs;
		for(int i=0; i<listenerList.getListenerCount(); i++){
			displayModel = (DisplayModelListenerInterface)objectModels[i];
			displayModel.highlightUniqueIDs(uniqueIDs);		
		}
	}	
	
	public static List getPreviouslyHighlighted(){
		return highlightedIDs;
	}
	
}
