# Supplementary material for: CellProfiler Analyst: data exploration and analysis software for complex image-based screens
Source: BMC Bioinformatics. 2008 Nov 15;9:482. doi: 10.1186/1471-2105-9-482 (PMC2614436; doi:10.1186/1471-2105-9-482)
Supplement: Additional file 3 — Source code for CellProfiler Analyst (most recent version is available at ). Additional File 3 must be uncompressed. Doubleclicking the file often activates the computer's native decompression software; otherwise download free software online (e.g., StuffIt Expander) for this purpose. [file 1471-2105-9-482-S3.zip › CPA_src/jCPAnalyst/JCPA.java]

package jCPAnalyst;


/**
 * 
 * @author InHan Kang
 * Code taken from http://www.randelshofer.ch/oop/javasplash/javasplash.html
 * This code becomes obsolete with the introduction
 * of Java 6 (Mustang), but CPAnalyst is currently
 * written in Java 4.
 *
*
 * @(#)Splasher.java  2.0  January 31, 2004
 *
 * Copyright (c) 2003-2004 Werner Randelshofer
 * Staldenmattweg 2, Immensee, CH-6405, Switzerland.
 * This software is in the public domain.
 */

/**
 *
 * @author  werni
 */
public class JCPA {
    /**
     * Shows the splash screen, launches the application and then disposes
     * the splash screen.
     * @param args the command line arguments
     */
    public static void main(String[] args) {
    	
    	SplashScreen splash = new SplashScreen();
    	try {
            splash.splash(JCPA.class.getResource("/jCPAnalyst/SplashScreen.png"));
            Thread.sleep(100);
            // Load, but do not invoke
    	    Class.forName("jCPAnalyst.JCPAnalyst").getMethod("main", new Class[] {
                    String[].class});
    	}
    	catch (Exception e) {
    	    e.printStackTrace();
    	    System.exit(999);
    	}
    	splash.splashFor(1000);
    	splash.dispose();
    	try {
            Class.forName("jCPAnalyst.JCPAnalyst").getMethod("main", new Class[] {
                    String[].class}).invoke(null, new Object[] {args});
        }
        catch (Exception e) {
    	    e.printStackTrace();
    	    System.exit(999);
    	}
    }
    
}
