# Supplementary material for: CellProfiler Analyst: data exploration and analysis software for complex image-based screens
Source: BMC Bioinformatics. 2008 Nov 15;9:482. doi: 10.1186/1471-2105-9-482 (PMC2614436; doi:10.1186/1471-2105-9-482)
Supplement: Additional file 3 — Source code for CellProfiler Analyst (most recent version is available at ). Additional File 3 must be uncompressed. Doubleclicking the file often activates the computer's native decompression software; otherwise download free software online (e.g., StuffIt Expander) for this purpose. [file 1471-2105-9-482-S3.zip › CPA_src/jCPAnalyst/JCPAnalyst.java]

package jCPAnalyst;

import java.io.FileInputStream;
import java.io.IOException;
import java.util.Properties;

import javax.swing.JFrame;
import javax.swing.UIManager;

public class JCPAnalyst {

	private static MainWindow mainWindow;
	
	public JCPAnalyst(){
		//System.out.println(System.getProperty("java.version"));
		javax.swing.SwingUtilities.invokeLater(new Runnable() {
			public void run(){
			createAndShowGUI();
			}});
	}
	
	private void createAndShowGUI(){	
		
		JFrame.setDefaultLookAndFeelDecorated(true);
		mainWindow = new MainWindow(this);
		mainWindow.setDefaultCloseOperation(JFrame.EXIT_ON_CLOSE);
		mainWindow.setVisible(true);
	}
	
	public static MainWindow getMainWindow(){
		return mainWindow;
	}

	
	
	public static void main(String[] args) {
		
		try {
	        UIManager.setLookAndFeel(UIManager.getSystemLookAndFeelClassName());
	    } catch (Exception e) { }
	    new JCPAnalyst();
	}
}
