# Supplementary material for: CellProfiler Analyst: data exploration and analysis software for complex image-based screens
Source: BMC Bioinformatics. 2008 Nov 15;9:482. doi: 10.1186/1471-2105-9-482 (PMC2614436; doi:10.1186/1471-2105-9-482)
Supplement: Additional file 3 — Source code for CellProfiler Analyst (most recent version is available at ). Additional File 3 must be uncompressed. Doubleclicking the file often activates the computer's native decompression software; otherwise download free software online (e.g., StuffIt Expander) for this purpose. [file 1471-2105-9-482-S3.zip › CPA_src/jCPAnalyst/MainWindow.java]

package jCPAnalyst;

import jCPAnalyst.ShowInfo.ImageSelector;
import jCPAnalyst.Statistics.ROCPlotGUI;
import jCPAnalyst.Visualize.AbstractDisplayModel;
import jCPAnalyst.Visualize.DisplayFactory;
import jCPAnalyst.classifier.ClassifierGUI;
import jCPAnalyst.databaseLayer.InMemConnect;
import jCPAnalyst.util.DataTable;
import jCPAnalyst.util.PropertiesEditor;

import java.awt.Dimension;
import java.awt.Component;
import java.awt.Toolkit;
import java.awt.event.ActionEvent;
import java.awt.event.ActionListener;
import java.awt.event.KeyEvent;
import java.io.File;
import java.io.FileInputStream;
import java.io.IOException;
import java.util.Properties;
import java.util.Vector;
import java.util.ArrayList;

import javax.swing.JDesktopPane;
import javax.swing.JDialog;
import javax.swing.JFileChooser;
import javax.swing.JFrame;
import javax.swing.JInternalFrame;
import javax.swing.JMenu;
import javax.swing.JMenuBar;
import javax.swing.JMenuItem;
import javax.swing.JOptionPane;
import javax.swing.JScrollPane;
import javax.swing.KeyStroke;

/*
 * Handle list of recent property files.
 */

class OpenRecentItem extends JMenuItem {
	File file;

	public OpenRecentItem(File file) {
		super(file.getName());
		this.file = file;
	}

	public File getFile() {
		return file;
	}
}

class OpenRecentMenu extends JMenu implements ActionListener {
	MainWindow mainWindow;

	public OpenRecentMenu(MainWindow mainWindow) {
		super("Open Recent Properties...");
		this.mainWindow = mainWindow;
		addClearMenu();
		load();
	}

	void addClearMenu() {
		addSeparator();
		JMenuItem item = new JMenuItem("Clear Menu");
		item.setActionCommand("clearMenu");
		item.addActionListener(this);
		add(item);
	}

	OpenRecentItem getItem(File file) {
		for (int i = 0; i < getComponentCount(); i++) {
			OpenRecentItem candidate = (OpenRecentItem) getComponent(i);
			if (candidate.getFile().equals(file))
				return candidate;
		}
		return null;
	}

	void addWithoutSaving(File file) {
		OpenRecentItem item = getItem(file);
		if (item == null) {
			item = new OpenRecentItem(file);
			item.setActionCommand("openRecentProperties");
			item.addActionListener(mainWindow);
		} else
			remove(item);
		add(item, 0);
	}

	public void add(File file) {
		addWithoutSaving(file);
		save();
	}

	public void actionPerformed(ActionEvent event) {
		if (event.getActionCommand().equals("clearMenu")) {
			removeAll();
			addClearMenu();
			save();
		}
	}

	public void save() {
		ArrayList files = new ArrayList();
		for (int i = getMenuComponentCount() - 1; i >= 0; i--) {
			Component item = getMenuComponent(i);
			if (item instanceof OpenRecentItem)
				files.add(((OpenRecentItem) item).getFile());
		}
		DotFile.saveRecentPropertyFiles((File[]) files.toArray(new File[0]));
	}

	public void load() {
		File files[] = DotFile.loadRecentPropertyFiles();
		removeAll();
		addClearMenu();
		for (int i = 0; i < files.length; i++) {
                    boolean found = false;
                    for (int j = 0; j < i; j++) {
                        found = found || files[i].equals(files[j]);
                    }
                    if (! found)
                        add(files[i]);
                }
	}
}

/*
 * The main window.
 */

public class MainWindow extends JFrame implements ActionListener {

	// Class Variables
	public static final long serialVersionUID = 239502;
	// Command Variables
	public static final String cmdPlot = "cmdPlot";
	public static JMenuItem statsROCItem;
	public static JMenuItem classifyItem;
	public static JMenuItem showImageItem;
	public static JMenuItem showWebInfoItem;

	public static MDIDesktopPane desktop;
	OpenRecentMenu openRecentMenu;
	JCPAnalyst cv;
	Vector menuItemsNeedingProperties;

	public MainWindow(JCPAnalyst cv) {
		super("CPAnalyst");
		this.cv = cv;

		int inset = 50;
		Dimension screenSize = Toolkit.getDefaultToolkit().getScreenSize();
		setBounds(inset, inset, screenSize.width - inset * 2, screenSize.height
				- inset * 2);

		//Set up the GUI.
		desktop = new MDIDesktopPane(); //a specialized layered pane
		JScrollPane scrollPane = new JScrollPane();
		scrollPane.getViewport().add(desktop);
		setContentPane(scrollPane);
		createMenuBar();

		//Make dragging a little faster but perhaps uglier.
		desktop.setDragMode(JDesktopPane.OUTLINE_DRAG_MODE);
	}


	void updateMenu(Boolean enable) {
		for (int i = 0; i < menuItemsNeedingProperties.size(); i++) {
			JMenuItem item = (JMenuItem) menuItemsNeedingProperties.get(i);
			item.setEnabled(enable);
		}
	}

	void createMenuBar() {
		menuItemsNeedingProperties = new Vector();

		JMenuBar menuBar = new JMenuBar();

		//Set up the file menu.
		JMenu fileMenu = new JMenu("File");
		fileMenu.setMnemonic(KeyEvent.VK_F);
		menuBar.add(fileMenu);

		JMenuItem menuItem; // Reused for several menu items.

		menuItem = new JMenuItem("New Properties...");
		menuItem.setMnemonic(KeyEvent.VK_N);
		menuItem.setAccelerator(KeyStroke.getKeyStroke(KeyEvent.VK_N,
				ActionEvent.CTRL_MASK));
		menuItem.setActionCommand("newProperties");
		menuItem.addActionListener(this);
		fileMenu.add(menuItem);

		menuItem = new JMenuItem("Open Properties...");
		menuItem.setMnemonic(KeyEvent.VK_O);
		menuItem.setAccelerator(KeyStroke.getKeyStroke(KeyEvent.VK_O,
				ActionEvent.CTRL_MASK));
		menuItem.setActionCommand("openProperties");
		menuItem.addActionListener(this);
		fileMenu.add(menuItem);

		openRecentMenu = new OpenRecentMenu(this);
		fileMenu.add(openRecentMenu);

		menuItem = new JMenuItem("Edit Current Properties...");
		menuItem.setMnemonic(KeyEvent.VK_E);
		menuItem.setActionCommand("editCurrentProperties");
		menuItem.addActionListener(this);
		fileMenu.add(menuItem);
		menuItemsNeedingProperties.add(menuItem);

		menuItem = new JMenuItem("Save Properties");
		menuItem.setMnemonic(KeyEvent.VK_S);
		menuItem.setAccelerator(KeyStroke.getKeyStroke(KeyEvent.VK_S,
				ActionEvent.CTRL_MASK));
		menuItem.setActionCommand("saveProperties");
		menuItem.addActionListener(this);
		fileMenu.add(menuItem);
		menuItemsNeedingProperties.add(menuItem);

		menuItem = new JMenuItem("Save Properties As...");
		menuItem.setMnemonic(KeyEvent.VK_A);
		menuItem.setAccelerator(KeyStroke.getKeyStroke(KeyEvent.VK_S,
				ActionEvent.CTRL_MASK | ActionEvent.SHIFT_MASK));
		menuItem.setActionCommand("savePropertiesAs");
		menuItem.addActionListener(this);
		fileMenu.add(menuItem);
		menuItemsNeedingProperties.add(menuItem);

		// XXX: Should this be shown when properties are not loaded?
		menuItem = new JMenuItem("Make Local Object Table");
		menuItem.setActionCommand("cmdDLColumns");
		menuItem.addActionListener(this);
		fileMenu.add(menuItem);

		// XXX: Should this be shown when properties are not loaded?
		menuItem = new JMenuItem("Load Tab-Delimited Table");
		menuItem.setActionCommand("cmdLoadTabFile");
		menuItem.addActionListener(this);
		fileMenu.add(menuItem);

		menuItem = new JMenuItem("Quit");
		menuItem.setMnemonic(KeyEvent.VK_Q);
		menuItem.setAccelerator(KeyStroke.getKeyStroke(KeyEvent.VK_F4,
				ActionEvent.ALT_MASK));
		menuItem.setActionCommand("cmdQuitProgram");
		menuItem.addActionListener(this);
		fileMenu.add(menuItem);

		JMenu plotMenu = new JMenu("Display");
		plotMenu.setMnemonic(KeyEvent.VK_D);
		menuBar.add(plotMenu);
		menuItemsNeedingProperties.add(plotMenu);

		String[] availablePlots = DisplayFactory.plotTypes;
		for (int i = 0; i < availablePlots.length; i++) {
			menuItem = new JMenuItem(availablePlots[i]);
			menuItem.setActionCommand(cmdPlot + availablePlots[i]);
			menuItem.addActionListener(this);
			plotMenu.add(menuItem);
		}
		
		showImageItem = new JMenuItem("Image");
		showImageItem.setActionCommand("showImage");
		showImageItem.addActionListener(this);
		plotMenu.add(showImageItem);

		// Add statistics Menu
//		JMenu statsMenu = new JMenu("Statistics");
//		statsMenu.setMnemonic(KeyEvent.VK_S);
//		menuBar.add(statsMenu);
//		menuItemsNeedingProperties.add(statsMenu);
//		
//		statsROCItem = new JMenuItem("ROC for +/- Validation");
//		statsROCItem.addActionListener(this);
//		statsMenu.add(statsROCItem);
//
//		menuBar.add(statsMenu);
		
		// Add classify Menu
		JMenu analyzeMenu = new JMenu("Analyze");
		analyzeMenu.setMnemonic(KeyEvent.VK_C);
		menuBar.add(analyzeMenu);
		menuItemsNeedingProperties.add(analyzeMenu);
		
		classifyItem = new JMenuItem("Classifier");
		classifyItem.addActionListener(this);
		analyzeMenu.add(classifyItem);

		menuBar.add(new WindowMenu(desktop));

		JMenu helpMenu = new JMenu("Help");
		helpMenu.setMnemonic(KeyEvent.VK_H);
		menuBar.add(helpMenu);
		menuItem = new JMenuItem("About...");
		menuItem.setMnemonic(KeyEvent.VK_A);
		menuItem.setActionCommand("helpAbout");
		menuItem.addActionListener(this);
		helpMenu.add(menuItem);

		setJMenuBar(menuBar);
		updateMenu(false);
	}

	public static void addToDesktop(JInternalFrame iFrame) {
		iFrame.setVisible(true);
		desktop.add(iFrame);
		desktop.moveToFront(iFrame);
	}

	//React to menu selections.
	public void actionPerformed(ActionEvent event) {
		String actionString = event.getActionCommand();
		if (actionString.equals("cmdDLColumns")) {
			this.downloadColumns();
		} else if (actionString.equals("newProperties"))
			newPropertiesPressed();
		else if (actionString.equals("openProperties"))
			openPropertiesPressed();
		else if (actionString.equals("openRecentProperties"))
			openRecentPropertiesPressed(((OpenRecentItem) event.getSource())
					.getFile());
		else if (actionString.equals("saveProperties"))
			savePropertiesPressed();
		else if (actionString.equals("savePropertiesAs"))
			savePropertiesAsPressed();
		else if (actionString.equals("editCurrentProperties"))
			editPropertiesPressed();
		else if (actionString.equals("cmdQuitProgram"))
			quit();
		else if (actionString.equals("helpAbout"))
			helpAbout();
		else if (actionString.substring(0, cmdPlot.length()).equals(cmdPlot)) {
			String plotType = actionString.substring(cmdPlot.length());
			AbstractDisplayModel displayModel = DisplayFactory.createPlot(
					plotType, false);
			MainWindow.addToDesktop(displayModel);
		} else if (actionString.equals("showImage"))
			this.showImagePressed();
		else if (event.getSource().equals(statsROCItem))
			this.statsROCItemPressed();
		else if (event.getSource().equals(classifyItem))
			this.classifyItemPressed();
		else if (actionString.equals("cmdLoadTabFile"))
			this.readTabPressed();
		else
			throw new Error("Unexpected action: " + event.toString());
	}

	/*
	 * Code for loading and saving properties.
	 */

	void updateTitle() {
		String title = "CPAnalyst (database: "
				+ CVProperties.getPropertyField("db_name") + ")";
		if (CVProperties.getPropertiesFile() != null)
			title = CVProperties.getPropertiesFile().getName() + " - " + title;
		setTitle(title);
	}

	void newPropertiesPressed() {
		if (CVProperties.isDirty()) {
			switch (JOptionPane
					.showConfirmDialog(
							null,
							"Do you want to save changes to the current properties before creating new ones?",
							"", JOptionPane.YES_NO_CANCEL_OPTION)) {
			case JOptionPane.YES_OPTION:
				savePropertiesPressed();
				break;
			case JOptionPane.NO_OPTION:
				break;
			case JOptionPane.CANCEL_OPTION:
				return;
			}
		}
		Properties prop = PropertiesEditor.createProperties(this);
		if (prop != null) {
			CVProperties.setProperties(prop, null);
			updateTitle();
			updateMenu(true);
		}
	}

	void editPropertiesPressed() {
		Properties prop = PropertiesEditor.editProperties(this, CVProperties
				.getProperties());
		if (prop != null) {
			CVProperties.setProperties(prop, CVProperties.getPropertiesFile());
			updateTitle();
		}
	}

	void openPropertiesPressed() {
		if (CVProperties.isDirty()) {
			switch (JOptionPane
					.showConfirmDialog(
							null,
							"Do you want to save changes to the current properties before opening new ones?",
							"", JOptionPane.YES_NO_CANCEL_OPTION)) {
			case JOptionPane.YES_OPTION:
				savePropertiesPressed();
				break;
			case JOptionPane.NO_OPTION:
				break;
			case JOptionPane.CANCEL_OPTION:
				return;
			}
		}
		JFileChooser fileChooser = new JFileChooser("./Properties/");
		fileChooser.setDialogTitle("Load File");
		int returnVal = fileChooser.showOpenDialog(new JDialog(new JDialog(),
				true));
		if (returnVal == JFileChooser.APPROVE_OPTION) {
			File file = fileChooser.getSelectedFile();
			try {
				CVProperties.loadProperties(file);
				openRecentMenu.add(file);
				updateTitle();
				updateMenu(true);
			} catch (IOException e) {
				JOptionPane.showMessageDialog(this,
						"Cannot open the properties file: " + file);
			} catch (IllegalAccessException e) {
				JOptionPane.showMessageDialog(this,
						"The properties file is corrupted: " + file);
			}
		}
	}

	void openRecentPropertiesPressed(File file) {
		try {
			CVProperties.loadProperties(file);
			openRecentMenu.add(file);
			updateTitle();
			updateMenu(true);
		} catch (IOException e) {
			JOptionPane.showMessageDialog(this,
					"Cannot open the properties file: " + file);
		} catch (IllegalAccessException e) {
			JOptionPane.showMessageDialog(this,
					"The properties file is corrupted: " + file);
		}
	}

	void savePropertiesPressed() {
		if (CVProperties.getPropertiesFile() == null)
			savePropertiesAsPressed();
		else
			try {
				CVProperties.saveProperties();
			} catch (IOException e) {
				JOptionPane.showMessageDialog(this, e.toString());
			}
	}

	void savePropertiesAsPressed() {
		JFileChooser fileChooser = new JFileChooser("./Properties/");
		fileChooser.setDialogTitle("Save File");
		int returnVal = fileChooser.showSaveDialog(this);
		if (returnVal == JFileChooser.APPROVE_OPTION) {
			File file = fileChooser.getSelectedFile();
			try {
				CVProperties.savePropertiesAs(file);
				openRecentMenu.add(file);
				updateTitle();
			} catch (IOException e) {
				JOptionPane.showMessageDialog(this, e.toString());
			}
		}
	}

	/*
	 *
	 */

	private void downloadColumns() {
		InMemConnect memDB = (InMemConnect) CVProperties.getDBConnect();
		memDB.promptUserForColumns();
	}
	
	// afraser: opens ROC plot
	// TODO
	private void statsROCItemPressed() {
		System.out.println("TO BE IMPLEMENTED.");
//		ROCPlotGUI ROCPlot = new ROCPlotGUI();
//		MainWindow.addToDesktop(ROCPlot);
	}

	
	private void classifyItemPressed() {
		ClassifierGUI classifier = new ClassifierGUI();
		MainWindow.addToDesktop(classifier);
	}

	private void showImagePressed() {
		ImageSelector.promptUser();
	}

	private void readTabPressed() {
		DataTable table = DataTable.loadTableFile();
		if (table != null)
			table.promptInfoCols();
	}

	/**
	private void closeAllWindows(){
		JInternalFrame[] openFrames = MainWindow.desktop.getAllFrames();
		for(int i=0; i<openFrames.length; i++){
			
		}
	}
	 */

	protected void quit() {
		if (CVProperties.isDirty()) {
			switch (JOptionPane
					.showConfirmDialog(
							null,
							"Do you want to save changes to the properties before closing?",
							"", JOptionPane.YES_NO_CANCEL_OPTION)) {
			case JOptionPane.YES_OPTION:
				savePropertiesPressed();
				System.exit(0);
			case JOptionPane.NO_OPTION:
				System.exit(0);
			case JOptionPane.CANCEL_OPTION:
				return;
			}
		} else {
			if (JOptionPane.showConfirmDialog(null,
					"Do you really want to quit?", "",
					JOptionPane.YES_NO_OPTION) == JOptionPane.YES_OPTION)
				System.exit(0);
		}
	}

	void helpAbout() {
		new AboutDialog(this, "http://www.broad.mit.edu/imaging/").setVisible(true);
	}
}
