# Supplementary material for: CellProfiler Analyst: data exploration and analysis software for complex image-based screens
Source: BMC Bioinformatics. 2008 Nov 15;9:482. doi: 10.1186/1471-2105-9-482 (PMC2614436; doi:10.1186/1471-2105-9-482)
Supplement: Additional file 3 — Source code for CellProfiler Analyst (most recent version is available at ). Additional File 3 must be uncompressed. Doubleclicking the file often activates the computer's native decompression software; otherwise download free software online (e.g., StuffIt Expander) for this purpose. [file 1471-2105-9-482-S3.zip › CPA_src/jCPAnalyst/MDIDesktopPane.java]

package jCPAnalyst;

import java.awt.Component;
import java.awt.Dimension;
import java.awt.Insets;
import java.awt.Point;
import java.beans.PropertyVetoException;

import javax.swing.DefaultDesktopManager;
import javax.swing.JComponent;
import javax.swing.JDesktopPane;
import javax.swing.JInternalFrame;
import javax.swing.JScrollPane;
import javax.swing.JViewport;

/**
 * An extension of WDesktopPane that supports often used MDI functionality. This
 * class also handles setting scroll bars for when windows move too far to the left or
 * bottom, providing the MDIDesktopPane is in a ScrollPane.
 */
public class MDIDesktopPane extends JDesktopPane {
    
	static final long serialVersionUID = 234252524343L;
	
	private static int FRAME_OFFSET=20;
    private MDIDesktopManager manager;

    public MDIDesktopPane() {
        manager=new MDIDesktopManager(this);
        setDesktopManager(manager);
        setDragMode(JDesktopPane.OUTLINE_DRAG_MODE);
    }

    public void setBounds(int x, int y, int w, int h) {
        super.setBounds(x,y,w,h);
        checkDesktopSize();
    }

    public Component add(JInternalFrame frame) {
        JInternalFrame[] array = getAllFrames();
        Point p;
       
        Component retval=super.add(frame);
        checkDesktopSize();
        if (array.length > 0) {
            p = array[0].getLocation();
            p.x = p.x + FRAME_OFFSET;
            p.y = p.y + FRAME_OFFSET;
        }
        else {
            p = new Point(0, 0);
        }
        frame.setLocation(p.x, p.y);
        moveToFront(frame);
        frame.setVisible(true);
        try {
            frame.setSelected(true);
        } catch (PropertyVetoException e) {
            frame.toBack();
        }
        return retval;
    }
    
    public void remove(Component c) {
        super.remove(c);
        checkDesktopSize();
    }

    /**
     * Cascade all internal frames
     */
    public void cascadeFrames() {
        int x = 0;
        int y = 0;
        JInternalFrame allFrames[] = getAllFrames();

        manager.setNormalSize();
        //int frameHeight = (getBounds().height - 5) - allFrames.length * FRAME_OFFSET;
        //int frameWidth = (getBounds().width - 5) - allFrames.length * FRAME_OFFSET;
        for (int i = allFrames.length - 1; i >= 0; i--) {
            //allFrames[i].setSize(frameWidth,frameHeight);
            allFrames[i].setLocation(x,y);
            x = x + FRAME_OFFSET;
            y = y + FRAME_OFFSET;
        }
    }

    /**
     * Tile all internal frames
     */
    public void tileFrames() {
        java.awt.Component allFrames[] = getAllFrames();
        manager.setNormalSize();
        int frameHeight = getBounds().height/allFrames.length;
        int y = 0;
        for (int i = 0; i < allFrames.length; i++) {
            allFrames[i].setSize(getBounds().width,frameHeight);
            allFrames[i].setLocation(0,y);
            y = y + frameHeight;
        }
    }

    /**
     * Sets all component size properties ( maximum, minimum, preferred)
     * to the given dimension.
     */
    public void setAllSize(Dimension d){
        setMinimumSize(d);
        setMaximumSize(d);
        setPreferredSize(d);
    }

    /**
     * Sets all component size properties ( maximum, minimum, preferred)
     * to the given width and height.
     */
    public void setAllSize(int width, int height){
        setAllSize(new Dimension(width,height));
    }

    private void checkDesktopSize() {
        if (getParent()!=null&&isVisible()) manager.resizeDesktop();
    }
}

/**
 * Private class used to replace the standard DesktopManager for JDesktopPane.
 * Used to provide scrollbar functionality.
 */
class MDIDesktopManager extends DefaultDesktopManager {
	
	static final long serialVersionUID = 23425252234L;
	
    private MDIDesktopPane desktop;

    public MDIDesktopManager(MDIDesktopPane desktop) {
        this.desktop = desktop;
    }

    public void endResizingFrame(JComponent f) {
        super.endResizingFrame(f);
        resizeDesktop();
    }

    public void endDraggingFrame(JComponent f) {
        super.endDraggingFrame(f);
        resizeDesktop();
    }

    public void setNormalSize() {
        JScrollPane scrollPane=getScrollPane();
        int x = 0;
        int y = 0;
        Insets scrollInsets = getScrollPaneInsets();

        if (scrollPane != null) {
            Dimension d = scrollPane.getVisibleRect().getSize();
            if (scrollPane.getBorder() != null) {
               d.setSize(d.getWidth() - scrollInsets.left - scrollInsets.right,
                         d.getHeight() - scrollInsets.top - scrollInsets.bottom);
            }

            d.setSize(d.getWidth() - 20, d.getHeight() - 20);
            desktop.setAllSize(x,y);
            scrollPane.invalidate();
            scrollPane.validate();
        }
    }

    private Insets getScrollPaneInsets() {
        JScrollPane scrollPane=getScrollPane();
        if (scrollPane==null) return new Insets(0,0,0,0);
        else return getScrollPane().getBorder().getBorderInsets(scrollPane);
    }

    private JScrollPane getScrollPane() {
        if (desktop.getParent() instanceof JViewport) {
            JViewport viewPort = (JViewport)desktop.getParent();
            if (viewPort.getParent() instanceof JScrollPane)
                return (JScrollPane)viewPort.getParent();
        }
        return null;
    }

    protected void resizeDesktop() {
        int x = 0;
        int y = 0;
        JScrollPane scrollPane = getScrollPane();
        Insets scrollInsets = getScrollPaneInsets();

        if (scrollPane != null) {
            JInternalFrame allFrames[] = desktop.getAllFrames();
            for (int i = 0; i < allFrames.length; i++) {
                if (allFrames[i].getX()+allFrames[i].getWidth()>x) {
                    x = allFrames[i].getX() + allFrames[i].getWidth();
                }
                if (allFrames[i].getY()+allFrames[i].getHeight()>y) {
                    y = allFrames[i].getY() + allFrames[i].getHeight();
                }
            }
            Dimension d=scrollPane.getVisibleRect().getSize();
            if (scrollPane.getBorder() != null) {
               d.setSize(d.getWidth() - scrollInsets.left - scrollInsets.right,
                         d.getHeight() - scrollInsets.top - scrollInsets.bottom);
            }

            if (x <= d.getWidth()) x = ((int)d.getWidth()) - 20;
            if (y <= d.getHeight()) y = ((int)d.getHeight()) - 20;
            desktop.setAllSize(x,y);
            scrollPane.invalidate();
            scrollPane.validate();
        }
    }
}
