# Supplementary material for: CellProfiler Analyst: data exploration and analysis software for complex image-based screens
Source: BMC Bioinformatics. 2008 Nov 15;9:482. doi: 10.1186/1471-2105-9-482 (PMC2614436; doi:10.1186/1471-2105-9-482)
Supplement: Additional file 3 — Source code for CellProfiler Analyst (most recent version is available at ). Additional File 3 must be uncompressed. Doubleclicking the file often activates the computer's native decompression software; otherwise download free software online (e.g., StuffIt Expander) for this purpose. [file 1471-2105-9-482-S3.zip › CPA_src/jCPAnalyst/ShowInfo/ImageReader/AbstractImageReader.java]

package jCPAnalyst.ShowInfo.ImageReader;

import jCPAnalyst.CVProperties;

public class AbstractImageReader {

	protected ImageFileProtocol fileFetcher;
	
	protected void initFileFetcher(){
		if(CVProperties.getPropertyField("image_transfer_protocol").equals("local")){
			fileFetcher = LocalFileProtocol.getInstance();
		}
		else if(CVProperties.getPropertyField("image_transfer_protocol").equals("ssh")){
			fileFetcher = SSHFileProtocol.getInstance();
		}
		else if(CVProperties.getPropertyField("image_transfer_protocol").equals("smb")){
			fileFetcher = SMBFileProtocol.getInstance();
		}
		else{ // http
			fileFetcher = HTTPFileProtocol.getInstance();
		}
	}
	
}
