# Supplementary material for: CellProfiler Analyst: data exploration and analysis software for complex image-based screens
Source: BMC Bioinformatics. 2008 Nov 15;9:482. doi: 10.1186/1471-2105-9-482 (PMC2614436; doi:10.1186/1471-2105-9-482)
Supplement: Additional file 3 — Source code for CellProfiler Analyst (most recent version is available at ). Additional File 3 must be uncompressed. Doubleclicking the file often activates the computer's native decompression software; otherwise download free software online (e.g., StuffIt Expander) for this purpose. [file 1471-2105-9-482-S3.zip › CPA_src/jCPAnalyst/ShowInfo/ImageReader/DIBImageReader.java]

package jCPAnalyst.ShowInfo.ImageReader;


import jCPAnalyst.CVProperties;

import java.awt.image.BufferedImage;
import java.awt.image.WritableRaster;
import java.io.FileNotFoundException;
import java.io.IOException;
import java.io.InputStream;
import java.math.BigInteger;
import java.security.MessageDigest;
import java.util.List;

import javax.swing.JOptionPane;

/**
 * Reads the DIB custom image format produced by the Cellomics
 * machine
 * @author Owner
 *
 */
public class DIBImageReader extends AbstractImageReader 
		implements ImageReader {
	
	private static int imageWidth = -1;
	private static int imageHeight = -1;
	
	// Instance variables
	private byte[] redData;
	private byte[] greenData;
	private byte[] blueData;
	
	public DIBImageReader(List fileNamesList){
		
		if(imageWidth == -1){
			String input = CVProperties.getPropertyField("image_size_info");
			imageWidth = Integer.parseInt(input);
			imageHeight = Integer.parseInt(input);
		}
		
		
		this.initFileFetcher();
		this.fetchImages(fileNamesList);
	}

	/**
	 * Returns the MD5 of an InputStream
	 *  NOTE! The streams we use can't be rewound, so you'll need to
	 *  open it again if you want to use it after this function does.
	 */
	private String getMD5(InputStream s) throws Exception{
		if( s.markSupported() ) {
			s.mark(1048576);
		} else {
			return "Cannot reset stream";
		}
		
		MessageDigest digest = MessageDigest.getInstance("MD5");				
		byte[] buffer = new byte[8192];
		int read = 0;
		try {
			while( (read = s.read(buffer)) > 0) {
				digest.update(buffer, 0, read);
			}		
			byte[] md5sum = digest.digest();
			BigInteger bigInt = new BigInteger(1, md5sum);
			String output = bigInt.toString(16);
			s.reset();            // Stream can only be reset
			return output;
		}
		catch(IOException e) {
			throw new RuntimeException("Unable to process file for MD5", e);
		}
		finally {
			try {
				s.close();
			}
			catch(IOException e) {
				throw new RuntimeException("Unable to close input stream for MD5 calculation", e);
			}
		}
	}
	
	private void fetchImages(List fileNamesList){
		
		try{
				if (CVProperties.hasProperty("red_image_col")) {
					InputStream redStream = fileFetcher.getStream((String)fileNamesList.get(0));
					// System.out.println("RED: "+this.getMD5(redStream) );
					// redStream.close();
					// redStream = fileFetcher.getStream((String)fileNamesList.get(0));
					redData = readImageFile(redStream);
					redStream.close();
				}
				if (CVProperties.hasProperty("green_image_col")) {
					InputStream greenStream = fileFetcher.getStream((String)fileNamesList.get(1));
					// System.out.println("GREEN: "+this.getMD5(greenStream) );
                                        // greenStream.close();
                                        // greenStream = fileFetcher.getStream((String)fileNamesList.get(1));
					greenData = readImageFile(greenStream);
					greenStream.close();
				}
				if (CVProperties.hasProperty("blue_image_col")) {
					InputStream blueStream = fileFetcher.getStream((String)fileNamesList.get(2));
					// System.out.println("BLUE: "+this.getMD5(blueStream) );
                                        // blueStream.close();
                                        // blueStream = fileFetcher.getStream((String)fileNamesList.get(2));
					blueData = readImageFile(blueStream);
					blueStream.close();
				}
		}
		catch(Exception e){
			//TODO: This should be checked for prior to reaching fetchImages.
			JOptionPane.showMessageDialog(null, "<html><body><center>Unable to read image data.<br>Please be sure that you are connected to the necessary servers<br>and that your properties file settings are correct.</center></body></html>","Warning",JOptionPane.WARNING_MESSAGE);
			e.printStackTrace();
		}
	}
	
	
	public BufferedImage[] getRGBImages(){
		BufferedImage[] rgbImages = new BufferedImage[3];
                if (CVProperties.hasProperty("red_image_col"))
                     rgbImages[0] = this.computeBufferedImage(true, false, false);
                if (CVProperties.hasProperty("green_image_col"))
                     rgbImages[1] = this.computeBufferedImage(false, true, false);
                if (CVProperties.hasProperty("blue_image_col"))
                     rgbImages[2] = this.computeBufferedImage(false, false, true);
		return rgbImages;
	}
	
	
	private BufferedImage computeBufferedImage(boolean red, boolean green, boolean blue){
		
		/**
		 BufferedImage currentImage = new BufferedImage(imageWidth, imageHeight, BufferedImage.TYPE_INT_ARGB);
		 if(red)
		 for(int i=0; i<imageWidth*imageHeight; i++){
		 currentImage.setRGB(i%imageWidth, i/imageHeight, computeRGB(redData[i], redData[i], redData[i]));
		 }
		 else if(green)
		 for(int i=0; i<imageWidth*imageHeight; i++){
		 currentImage.setRGB(i%imageWidth, i/imageHeight, computeRGB(greenData[i], greenData[i], greenData[i]));
		 }
		 else if(blue)
		 for(int i=0; i<imageWidth*imageHeight; i++){
		 currentImage.setRGB(i%imageWidth, i/imageHeight, computeRGB(blueData[i], blueData[i], blueData[i]));
		 }
		 */
		
		BufferedImage currentImage =
			new BufferedImage (imageWidth, imageHeight, BufferedImage.TYPE_BYTE_GRAY);
		WritableRaster wr = currentImage.getRaster();
		if(red){
			wr.setDataElements (0, 0, imageWidth, imageHeight, redData);
		}
		else if(green){
			wr.setDataElements (0, 0, imageWidth, imageHeight, greenData);
		}
		else if(blue){
			wr.setDataElements (0, 0, imageWidth, imageHeight, blueData);
		}
		
		return currentImage;
	}
	
	/**
	 * 
	 * @param colorFile
	 * @param color
	 * @throws IOException
	 */
	private byte[] readImageFile(InputStream colorStream) throws IOException{
		try{
			// Note:  The pixel data are stored as UNSIGNED INTs with range [0 - 2^12-1]
			// Java reads SIGNED BYTES when reading files as a stream
			// Must convert from SIGNED BYTES to UNSIGNED INTs but with range [0 - 2^8-1]
			byte[] bufData = new byte[imageWidth*imageHeight*2]; // we'll fill this buffer with the raw data
			byte[] colorData = new byte[imageHeight*imageWidth];
			
			// Skip the header information
			// There 52 bytes (8-bits) of header information to skip.
			colorStream.skip(52);

			// colorStream.read() can fail to return the
			// full number of bytes requested.  This is
			// only really noticeable with HTTP streams.
                        int numBytesToRead = imageWidth * imageHeight * 2;
                        int numBytesRead = 0;
                        while (numBytesRead < numBytesToRead) {
                            int numRead = colorStream.read(bufData, numBytesRead, numBytesToRead - numBytesRead);
                            if (numRead == -1) {
                                System.out.println("Short file in DIBImageReader.readImageFile");
                                throw new IOException();
                            }
                            numBytesRead += numRead;
                        }
                                
                        for(int j=0; j<(imageWidth*imageHeight); j++){
                            int firstByte, secondByte;
                            firstByte = unsignedByteToInt(bufData[2*j]);
                            secondByte = unsignedByteToInt(bufData[2*j+1]);
                            colorData[j] = (byte)((firstByte + (secondByte << 8)) >> 4);
			}
			
			return colorData;
		}
		catch(FileNotFoundException fnfe){
			throw new IOException();
		}
	}
	
	private static int unsignedByteToInt(byte b) {
		return (int) b & 0xFF;
	}
	
}
