# Supplementary material for: CellProfiler Analyst: data exploration and analysis software for complex image-based screens
Source: BMC Bioinformatics. 2008 Nov 15;9:482. doi: 10.1186/1471-2105-9-482 (PMC2614436; doi:10.1186/1471-2105-9-482)
Supplement: Additional file 3 — Source code for CellProfiler Analyst (most recent version is available at ). Additional File 3 must be uncompressed. Doubleclicking the file often activates the computer's native decompression software; otherwise download free software online (e.g., StuffIt Expander) for this purpose. [file 1471-2105-9-482-S3.zip › CPA_src/jCPAnalyst/ShowInfo/ImageReader/HTTPFileProtocol.java]

package jCPAnalyst.ShowInfo.ImageReader;

import jCPAnalyst.CVProperties;
import java.io.IOException;
import java.io.InputStream;
import java.net.MalformedURLException;
import java.net.URL;

public class HTTPFileProtocol implements ImageFileProtocol{
	
	private static HTTPFileProtocol instance = null;
	
	private HTTPFileProtocol(){
		//Exists only to defeat instantiation
	}
	
	public static HTTPFileProtocol getInstance(){
		if(instance == null){
			instance = new HTTPFileProtocol();
		}
		return instance;
	}
	
	
	public InputStream getStream(String urlString) throws MalformedURLException, IOException{		
		String prefix = CVProperties.getPropertyField("image_url_prepend");
        String url = prefix + urlString;
        System.out.println("opening image file via HTTP: " + url);
        return new URL(url).openStream();
	}

    public static void main( String argv[] ) throws Exception {
    	jcifs.Config.registerSmbURLHandler();

        URL url = new URL("http://gold:8080/imaging_analysis/2007_06_26_JacobChudnovsky/Images/2007_10_31_Jacob/0308_miniscreen_neurospheres_10x_Hoechst_tubulin/0308_miniscreen_10-30-07_1/WIHCA-VTI1_071030110002_A01f00d1.DIB");
        InputStream in = url.openStream();
        
        if( in != null ) {
            byte[] buf = new byte[4096];
            int n;
            while(( n = in.read( buf )) != -1 ) {
                System.out.write( buf, 0, n );
            }
        } else {
            System.out.println( "stream waz null" );
        }
        in.close();
    }

}
