# Supplementary material for: CellProfiler Analyst: data exploration and analysis software for complex image-based screens
Source: BMC Bioinformatics. 2008 Nov 15;9:482. doi: 10.1186/1471-2105-9-482 (PMC2614436; doi:10.1186/1471-2105-9-482)
Supplement: Additional file 3 — Source code for CellProfiler Analyst (most recent version is available at ). Additional File 3 must be uncompressed. Doubleclicking the file often activates the computer's native decompression software; otherwise download free software online (e.g., StuffIt Expander) for this purpose. [file 1471-2105-9-482-S3.zip › CPA_src/jCPAnalyst/ShowInfo/ImageReader/ImageCollection.java]

package jCPAnalyst.ShowInfo.ImageReader;

import jCPAnalyst.CVProperties;
import jCPAnalyst.ShowInfo.MetaInfo;
import jCPAnalyst.Visualize.Model.InfoModel;
import jCPAnalyst.Visualize.Model.TableGroups;
import jCPAnalyst.Visualize.Model.Strategy.CellDataStrategy;
import jCPAnalyst.classifier.CellComponent;
import jCPAnalyst.classifier.CellPicker;

import java.awt.Graphics2D;
import java.awt.Image;
import java.awt.image.BufferedImage;
import java.awt.image.CropImageFilter;
import java.awt.image.FilteredImageSource;
import java.awt.image.ImageFilter;
import java.awt.image.renderable.ParameterBlock;
import java.io.IOException;
import java.sql.ResultSet;
import java.sql.SQLException;
import java.util.Hashtable;
import java.util.List;
import java.util.StringTokenizer;

import javax.media.jai.JAI;
import javax.media.jai.PlanarImage;
import javax.swing.ImageIcon;
import javax.swing.JComponent;
import javax.swing.JPanel;

/**
 * 
 * @author InHan Kang
 * This class stores a collection of images (since grabbing images)
 * takes a long time and it also picks points at random (either
 * completely at random or specified by an infomodel).
 *
 * Note: This class is similar to <code>ShowMontageModel</code>.
 * Perhaps the two classes can be combined...abstract class?
 *
 */
public class ImageCollection {
	
	/** Stores images.  
	 * Key is computeKey(tableName,uniqueID) **/
	private static Hashtable imageTable = new Hashtable();
	private static int ctImages = 0;
	private static int maxImages = 25;
	
	// Static variables that show width/height
	public static final int cellWidth = Integer.parseInt(CVProperties.getPropertyField("cell_size"));
	public static final int cellHeight = Integer.parseInt(CVProperties.getPropertyField("cell_size"));
	
	// To defeat instantiation
	private ImageCollection(){
	}

	/**
	 * @return the specified RGB image in a BufferedImage
	 */
	public static BufferedImage fetchImage(String tableName, int imNum, boolean red, boolean green, boolean blue){
		String spotTable = TableGroups.computeSpotTable(tableName);
		BufferedImage[] im = ImageCollection.fetchFromCol(spotTable, imNum);
		BufferedImage image = ImageCollection.computeRGBImage(im, red, green, blue);
		return image;
	}

	/**
	 * @return the specified set of RGB images in a BufferedImage[3]
	 */
//	public static BufferedImage[] fetchImageChannels(String tableName, int imNum, boolean red, boolean green, boolean blue){
//		String spotTable = TableGroups.computeSpotTable(tableName);
//		return ImageCollection.fetchFromCol(spotTable, imNum);
//	}
	
	public static BufferedImage fetchSingleImage(String fileName) throws IOException{
		JAIImageReader jai = new JAIImageReader();
		return jai.fetchSingleImage(fileName);
	}
	
	public static CellComponent fetchCellComp(String tableName, int[] spotCell, boolean red, boolean green, boolean blue){
		return ImageCollection.fetchCellComp(tableName, spotCell[0], spotCell[1], red, green, blue);
	}
	
	public static CellComponent fetchCellComp(String tableName, int imNum, int objNum, boolean red, boolean green, boolean blue){
		String cellTable = TableGroups.computeCellTable(tableName);
		int[] imageLoc = MetaInfo.findXYCellLocations(cellTable, imNum, objNum);
		return ImageCollection.fetchCellComp(tableName, imNum, objNum, imageLoc[0], imageLoc[1], red, green, blue);
	}
	
	public static CellComponent fetchCellComp(String tableName, int imageNum, int objectNum, int xLoc, int yLoc, boolean red, boolean green, boolean blue){
		String spotTable = TableGroups.computeSpotTable(tableName);

		int[] imageLoc = {xLoc, yLoc};
		BufferedImage[] im = ImageCollection.fetchFromCol(spotTable, imageNum);
		BufferedImage[] slice = new BufferedImage[3];
                int idx = 0;
		if(red & CVProperties.hasProperty("red_image_col")) 
                    slice[0] = cropCellImage(im[idx++], imageLoc);
                else
                    slice[0] = new BufferedImage(cellWidth, cellHeight, BufferedImage.TYPE_INT_RGB);
		if(green & CVProperties.hasProperty("green_image_col"))
			slice[1] = cropCellImage(im[idx++], imageLoc);
                else
                    slice[1] = new BufferedImage(cellWidth, cellHeight, BufferedImage.TYPE_INT_RGB);
		if(blue & CVProperties.hasProperty("blue_image_col"))
                    slice[2] = cropCellImage(im[idx], imageLoc);
                else
                    slice[2] = new BufferedImage(cellWidth, cellHeight, BufferedImage.TYPE_INT_RGB);

		return new CellComponent(slice, spotTable, imageNum, objectNum, xLoc, yLoc);
	}
	

	/**
	 * Currently, this stores the entire [spotid][cellid] array in memory.
	 * Investigate ways to make this less memory intensive if necessary.
	 * @return A random cell component specified by the infomodel
	 */
	public static CellComponent fetchRandCellComp(String tableName, CellPicker picker, boolean red, boolean green, boolean blue) throws SQLException {
		int[] spotCell = picker.computeRandObjNum();
		return ImageCollection.fetchCellComp(tableName, spotCell, red, green, blue);
	}
	
	
	/**
	 * 
	 * @param tableName
	 * @param imNum
	 * @param objNum
	 * @return Image as opposed to CellComponent
	 */
	public static Image fetchCellAsImage(String tableName, int imNum, int objNum, boolean red, boolean green, boolean blue){
		
		String spotTable = TableGroups.computeSpotTable(tableName);
		String cellTable = TableGroups.computeCellTable(tableName);
		BufferedImage[] im = ImageCollection.fetchFromCol(spotTable, imNum);
		
		BufferedImage rgbIm = computeRGBImage(im, red, green, blue);
		
		int[] imageLoc = new int[2];
		imageLoc = MetaInfo.findXYCellLocations(cellTable, imNum, objNum);
		
		return cropCellImage(rgbIm, imageLoc);
	}
	
	
	/**
	 * 
	 * @param spotCell where spotCell[0] = uniqueID and spotCell[1] = objectID
	 * @return
	 */
	public static ResultSet fetchCellData(String tableName, int[] spotCell) throws SQLException{
		InfoModel fetchModel = new InfoModel();
		fetchModel.setStrategy(CellDataStrategy.getInstance());
		fetchModel.addTableColumn(TableGroups.computeCellTable(tableName) + ".*");
		String whereStr = CVProperties.getUniqueID() + "=" + spotCell[0] + " and " + CVProperties.getPropertyField("objectID") + "=" + spotCell[1];
		fetchModel.addWhere(whereStr);
		return fetchModel.getData(false);
	}
	
	public static int[] fetchCellXYLoc(String tableName, int imNum, int objNum){
		String cellTable = TableGroups.computeCellTable(tableName);
		int[] imageLoc = new int[2];
		imageLoc = MetaInfo.findXYCellLocations(cellTable, imNum, objNum);
		return imageLoc;
	}
	
	
	/**
	 * 
	 * @param cell
	 * @param red
	 * @param green
	 * @param blue
	 * @return new cell component that has the correct colors
	 */
	public static ImageIcon recolorCellComp(CellComponent cell, boolean red, boolean green, boolean blue){
		
		String spotTable = TableGroups.computeSpotTable(cell.getTableName());
		BufferedImage[] im = ImageCollection.fetchFromCol(spotTable, cell.getImageNumber());
		
		int[] imageLoc = new int[2];
		imageLoc[0] = cell.getXLocation();
		imageLoc[1] = cell.getYLocation();
		
		BufferedImage colorIm = ImageCollection.computeRGBImage(im, red, green, blue);
		
		return new ImageIcon(cropCellImage(colorIm, imageLoc));
	}

	private static BufferedImage[] fetchFromCol(String tableName, int imNum){
		
		ImageCollection.cleanUp();
		// New BufferedImage
		BufferedImage[] im;
		String spotTable = TableGroups.computeSpotTable(tableName);
		String hashKey = computeKey(spotTable, imNum);
		
		if(!imageTable.containsKey(hashKey)){
			List filesList = MetaInfo.computeFileNames(spotTable, imNum);
			//List filesList = new ArrayList();
			//filesList.add("/Users/adamp/Desktop/images/Image_16-bit2.tif");
			im = ImageCollection.fetchRGBImages(filesList);
			imageTable.put(hashKey, im);
			ctImages++;
		}
		else{
			im = (BufferedImage[])imageTable.get(hashKey);
		}
		return im;
	}
	
	/**
	 * Returns the entire image for a given spot
	 * @param networkFileNames
	 * @return
	 */
	private static BufferedImage[] fetchRGBImages(List networkFileNames){
		String exampleFile = (String)networkFileNames.get(0);
		StringTokenizer fileTokenizer = new StringTokenizer(exampleFile, ".");
		fileTokenizer.nextToken();
		String fileType = null;
		while(fileTokenizer.hasMoreTokens())
			fileType = fileTokenizer.nextToken();
		
		ImageReader imageReader;
	
		if(fileType.toUpperCase().equals("DIB")){
			imageReader = new DIBImageReader(networkFileNames);
		}
		else{
			imageReader = new JAIImageReader(networkFileNames);
		}
		
		BufferedImage[] allImages = imageReader.getRGBImages();
		return allImages;
	}
	
	
	
	/**
	 * @param rgbArray a BufferedImage array containing exactly 3 channels (red, green, blue)
	 * @param red whether or not red is included in the resultant image
	 * @param green whether or not green is included in the resultant image
	 * @param blue whether or not blue is included in the resultant image
	 * @return a BufferedImage representing the RGB combination specified
	 */
	public static BufferedImage computeRGBImage(BufferedImage[] rgbArray, boolean red, boolean green, boolean blue){
		int imageWidth = rgbArray[0].getWidth(null);
		int	imageHeight = rgbArray[0].getHeight(null);

		BufferedImage image = new BufferedImage(imageWidth, imageHeight, BufferedImage.TYPE_INT_ARGB);
//		System.out.println("length " + rgbArray.length + "rgb booleans: " + red + " " + green + " " + blue );
//		System.out.println("Here is imageWidth " + imageWidth + " Here is image height " + imageHeight);
		int product = imageWidth*imageHeight;

		for(int i=0; i<product; i++){

			if(red && blue && green && rgbArray.length == 3)
				image.setRGB(i%imageWidth, i/imageWidth, computeRGB(rgbArray[0].getRGB(i%imageWidth, i/imageWidth), rgbArray[1].getRGB(i%imageWidth, i/imageWidth), rgbArray[2].getRGB(i%imageWidth, i/imageWidth)));
			else if(red && !green && !blue && rgbArray.length == 3)
				image.setRGB(i%imageWidth, i/imageWidth, computeRGB(rgbArray[0].getRGB(i%imageWidth, i/imageWidth), rgbArray[0].getRGB(i%imageWidth, i/imageWidth), rgbArray[0].getRGB(i%imageWidth, i/imageWidth)));
			else if(!red && green && !blue && rgbArray.length == 3)
				image.setRGB(i%imageWidth, i/imageWidth, computeRGB(rgbArray[1].getRGB(i%imageWidth, i/imageWidth), rgbArray[1].getRGB(i%imageWidth, i/imageWidth), rgbArray[1].getRGB(i%imageWidth, i/imageWidth)));
			else if(!red && !green && blue && rgbArray.length == 3)
				image.setRGB(i%imageWidth, i/imageWidth, computeRGB(rgbArray[2].getRGB(i%imageWidth, i/imageWidth), rgbArray[2].getRGB(i%imageWidth, i/imageWidth), rgbArray[2].getRGB(i%imageWidth, i/imageWidth)));
			else if(red && green && !blue && rgbArray.length == 3)
				image.setRGB(i%imageWidth, i/imageWidth, computeRGB(rgbArray[0].getRGB(i%imageWidth, i/imageWidth), rgbArray[1].getRGB(i%imageWidth, i/imageWidth), 0));
			else if(red && !green && blue && rgbArray.length == 3)
				image.setRGB(i%imageWidth, i/imageWidth, computeRGB(rgbArray[0].getRGB(i%imageWidth, i/imageWidth), 0, rgbArray[2].getRGB(i%imageWidth, i/imageWidth)));
			else if(!red && green && blue && rgbArray.length == 3)
				image.setRGB(i%imageWidth, i/imageWidth, computeRGB(0, rgbArray[1].getRGB(i%imageWidth, i/imageWidth), rgbArray[2].getRGB(i%imageWidth, i/imageWidth)));
			else if(red && !green && !blue && rgbArray.length == 2) //present: red
				image.setRGB(i%imageWidth, i/imageWidth, computeRGB(rgbArray[0].getRGB(i%imageWidth, i/imageWidth), rgbArray[0].getRGB(i%imageWidth, i/imageWidth), rgbArray[0].getRGB(i%imageWidth, i/imageWidth)));
			else if(!red && green && !blue && rgbArray.length == 2) //present: green
				image.setRGB(i%imageWidth, i/imageWidth, computeRGB(rgbArray[1].getRGB(i%imageWidth, i/imageWidth), rgbArray[1].getRGB(i%imageWidth, i/imageWidth), rgbArray[1].getRGB(i%imageWidth, i/imageWidth)));
			else if(red && green && !blue && rgbArray.length == 2) //present: red and green
				image.setRGB(i%imageWidth, i/imageWidth, computeRGB(rgbArray[0].getRGB(i%imageWidth, i/imageWidth), rgbArray[1].getRGB(i%imageWidth, i/imageWidth),0));
			else if((red && !green && !blue && rgbArray.length == 1) || (!red && green && !blue && rgbArray.length == 1) || (!red && !green && blue && rgbArray.length == 1)) 
				image.setRGB(i%imageWidth, i/imageWidth, computeRGB(rgbArray[0].getRGB(i%imageWidth, i/imageWidth), rgbArray[0].getRGB(i%imageWidth, i/imageWidth),rgbArray[0].getRGB(i%imageWidth, i/imageWidth)));
			else
				image.setRGB(i%imageWidth, i/imageWidth, computeRGB(0, 0, 0));
		}
		
		return image;
	}
	
	private static void cleanUp(){
		if(ctImages == maxImages){
			imageTable.clear();
			ctImages = 0;
		}
		System.runFinalization();
		System.gc();
	}
	
	private static int computeRGB(int red, int green, int blue){
		int alpha = 255;
		int value = ((alpha & 0xFF) << 24) |
        				((red & 0xFF0000)) |
        				((green & 0xFF00))  |
        				((blue & 0xFF));
		
		return value;
	}
	
	/**
	 * Returns the 50x50 image given the cellLoc
	 * @param im
	 * @param cellLoc where cellLoc[0] = xLoc in image and cellLoc[1] = yLoc in image
	 * @return
	 */
	private static BufferedImage cropCellImage(BufferedImage im, int[] cellLoc){
		BufferedImage bi = new BufferedImage(cellWidth, cellHeight, BufferedImage.TYPE_INT_RGB);
		Graphics2D g = bi.createGraphics();
		g.drawImage(im, cellWidth/2-cellLoc[0], cellHeight/2-cellLoc[1], null);
		 
		return bi;
	}
	
	private static String computeKey(String tableName, int uniqueID){
		return tableName+"."+uniqueID;
	}

	
	public static PlanarImage convertToPlanar(BufferedImage bi){
		ParameterBlock pb = new ParameterBlock();
		pb.add(bi) ;
		PlanarImage image = JAI.create("awtImage", pb,null);
		return image;
	}
	
	public static void profileMemUsage(){
		System.out.println("Used:   " + (Runtime.getRuntime().totalMemory() - Runtime.getRuntime().freeMemory()));
		System.out.println("Max:    " + Runtime.getRuntime().maxMemory());
		System.out.println("Total:  " + Runtime.getRuntime().totalMemory());
	}
}
