# Supplementary material for: CellProfiler Analyst: data exploration and analysis software for complex image-based screens
Source: BMC Bioinformatics. 2008 Nov 15;9:482. doi: 10.1186/1471-2105-9-482 (PMC2614436; doi:10.1186/1471-2105-9-482)
Supplement: Additional file 3 — Source code for CellProfiler Analyst (most recent version is available at ). Additional File 3 must be uncompressed. Doubleclicking the file often activates the computer's native decompression software; otherwise download free software online (e.g., StuffIt Expander) for this purpose. [file 1471-2105-9-482-S3.zip › CPA_src/jCPAnalyst/ShowInfo/ImageReader/JAIImageReader.java]

package jCPAnalyst.ShowInfo.ImageReader;

import jCPAnalyst.CVProperties;

import java.awt.image.BufferedImage;
import java.awt.image.renderable.ParameterBlock;
import java.io.IOException;
import java.util.List;

import javax.media.jai.JAI;
import javax.media.jai.operator.ExtremaDescriptor;
import javax.media.jai.operator.MultiplyConstDescriptor;
import javax.media.jai.ROIShape;
import javax.media.jai.PlanarImage;
import javax.swing.JOptionPane;

import com.sun.media.jai.codec.FileCacheSeekableStream;

import java.awt.image.DataBuffer;

public class JAIImageReader extends AbstractImageReader
							implements ImageReader {


	// Instance Variables
	private static int tif12Bit = -1;
	private PlanarImage[] inputs;

	public JAIImageReader(List fileNamesList){		
		
		if(tif12Bit == -1){
			String imagesizeinfo = CVProperties.getPropertyField("image_size_info");
			imagesizeinfo = imagesizeinfo.trim();
			if(imagesizeinfo.toUpperCase().equals("Y"))
				tif12Bit = 1;
			else
				tif12Bit = 0;
		}
		
		this.initFileFetcher();
		this.fetchImages(fileNamesList);
	}
	
	public JAIImageReader(){
		if(tif12Bit == -1){
			String imagesizeinfo = CVProperties.getPropertyField("image_size_info");
			imagesizeinfo = imagesizeinfo.trim();
			if(imagesizeinfo.toUpperCase().equals("Y"))
				tif12Bit = 1;
			else
				tif12Bit = 0;
		}
		this.initFileFetcher();
	}
	
	public BufferedImage fetchSingleImage(String fileName) throws IOException{
		FileCacheSeekableStream seekableInput = new FileCacheSeekableStream(fileFetcher.getStream(fileName));
		return JAI.create("stream", seekableInput).getAsBufferedImage();
	}
	
	protected void fetchImages(List fileNamesList) {
		inputs = new PlanarImage[fileNamesList.size()];
		
		try{
			FileCacheSeekableStream seekableInput;
			for(int i=0; i<fileNamesList.size(); i++){
				seekableInput = new FileCacheSeekableStream(fileFetcher.getStream((String)fileNamesList.get(i)));
				inputs[i] = JAI.create("stream", seekableInput);
			}
			if(tif12Bit == 1){
				for(int i=0; i<inputs.length;i++)
					inputs[i] = JAIImageReader.converted(inputs[i]);
			}
			
		}catch(Exception mue){ 
                    // mue.printStackTrace()
                    JOptionPane.showMessageDialog(null, "<html><body><center>Please be sure that you are connected to the necessary servers<br>and that your properties file settings are correct.</center></body></html>","Warning",JOptionPane.WARNING_MESSAGE);
                    throw new RuntimeException();
		}
	}
	
	public BufferedImage[] getRGBImages(){
		
		BufferedImage[] rgbImageArray = new BufferedImage[inputs.length];
		for(int i=0; i<inputs.length;i++)
			rgbImageArray[i] = inputs[i].getAsBufferedImage();
	
		return rgbImageArray;
	}
	
	
	private static PlanarImage converted(PlanarImage im){
            
            // Shift values left by 4 bits
            // to keep things from failing under linux (which converts 16->8 in the wrong fashion), scale back just a bit
            double multvalues[] = new double[1];
            multvalues[0] =  16.0 * 255.0 / 256.0;
            PlanarImage newIm = MultiplyConstDescriptor.create(im, multvalues, null);
            //            System.out.println("scaling old max" + ((double[])(ExtremaDescriptor.create(im, new ROIShape(im.getBounds()), 1, 1, Boolean.FALSE, 1, null).getProperty("maximum")))[0]);
            //            System.out.println("scaling new max" + ((double[])(ExtremaDescriptor.create(newIm, new ROIShape(im.getBounds()), 1, 1, Boolean.FALSE, 1, null).getProperty("maximum")))[0]);
            return newIm;
	}
	
	
	
	
	/**
	 * Returns the RGB value representing the color in the default 
	 * sRGB ColorModel. 
	 * (Bits 24-31 are alpha, 16-23 are red, 8-15 are green, 0-7 are blue).
	 * @param red
	 * @param green
	 * @param blue
	 * @param alpha
	 * @return
	 */
	public static int computeRGB(int red, int green, int blue, int alpha){
		int value = ((alpha & 0xFF) << 24) |
		((red & 0xFF) << 16) |
		((green & 0xFF) << 8)  |
		((blue & 0xFF) << 0);
		
		return value;
	}
	
}
