# Supplementary material for: CellProfiler Analyst: data exploration and analysis software for complex image-based screens
Source: BMC Bioinformatics. 2008 Nov 15;9:482. doi: 10.1186/1471-2105-9-482 (PMC2614436; doi:10.1186/1471-2105-9-482)
Supplement: Additional file 3 — Source code for CellProfiler Analyst (most recent version is available at ). Additional File 3 must be uncompressed. Doubleclicking the file often activates the computer's native decompression software; otherwise download free software online (e.g., StuffIt Expander) for this purpose. [file 1471-2105-9-482-S3.zip › CPA_src/jCPAnalyst/ShowInfo/ImageReader/LocalFileProtocol.java]

package jCPAnalyst.ShowInfo.ImageReader;

import java.io.File;
import java.io.IOException;
import java.io.InputStream;
import java.net.MalformedURLException;

public class LocalFileProtocol implements ImageFileProtocol {

	private static LocalFileProtocol instance = null;
	
	private LocalFileProtocol(){
		//Exists only to defeat instantiation
	}
	
	public static LocalFileProtocol getInstance(){
		if(instance == null){
			instance = new LocalFileProtocol();
		}
		return instance;
	}
	
	
	public InputStream getStream(String url) throws MalformedURLException, IOException {
		File file = new File(url);
                System.out.println("opening local image file: " + url);
		return file.toURL().openStream();
	}

}
