# Supplementary material for: CellProfiler Analyst: data exploration and analysis software for complex image-based screens
Source: BMC Bioinformatics. 2008 Nov 15;9:482. doi: 10.1186/1471-2105-9-482 (PMC2614436; doi:10.1186/1471-2105-9-482)
Supplement: Additional file 3 — Source code for CellProfiler Analyst (most recent version is available at ). Additional File 3 must be uncompressed. Doubleclicking the file often activates the computer's native decompression software; otherwise download free software online (e.g., StuffIt Expander) for this purpose. [file 1471-2105-9-482-S3.zip › CPA_src/jCPAnalyst/ShowInfo/ImageReader/SMBFileProtocol.java]

package jCPAnalyst.ShowInfo.ImageReader;

import jCPAnalyst.CVProperties;

import java.io.IOException;
import java.io.InputStream;
import java.net.MalformedURLException;

import jcifs.smb.SmbFile;

// uses the singleton design pattern
public class SMBFileProtocol implements ImageFileProtocol{

	private static SMBFileProtocol instance = null;
	
	private SMBFileProtocol(){
		//Exists only to defeat instantiation
		smbConnect();
	}
	
	private void smbConnect(){
		try{
			jcifs.Config.registerSmbURLHandler();
			System.out.println(CVProperties.getPropertyField("image_smb_ip"));
			jcifs.Config.setProperty( "jcifs.netbios.wins", CVProperties.getPropertyField("image_smb_ip"));
		}
		catch(Exception e){}        
	}
	
    /*
	private void smbConnect(){
        try{
                jcifs.Config.registerSmbURLHandler();
                jcifs.Config.setProperty("jcifs.netbios.wins", "18.157.5.232" );
        }
        catch(Exception e){}
    }
	*/

	
	public static SMBFileProtocol getInstance(){
		if(instance == null){
			instance = new SMBFileProtocol();
		}
		return instance;
	}
	
	public InputStream getStream(String fileName) throws MalformedURLException, IOException{
		String url = CVProperties.getPropertyField("image_url_prepend");
		if(fileName.contains("/nfs")){
			fileName = fileName.substring(4);
		}
		fileName = url+fileName;
                System.out.println("opening image file via SMB: " + fileName);
		SmbFile smbFile = new SmbFile(fileName);
		return smbFile.getInputStream();
	}
	
	/**
    public static void main( String argv[] ) throws Exception {
    	jcifs.Config.registerSmbURLHandler();

        URL url = new URL( "smb://InHan_Kang:nostealpw123@gobo/sabatini2_ata/trcHT29Images/NIRHTa+001/AS_09125_050116000001_A01f00d2.DIB" );
        InputStream in = url.openStream();
        
        System.out.println(in.available());

        if( in != null ) {
            byte[] buf = new byte[4096];
            int n;
            while(( n = in.read( buf )) != -1 ) {
                System.out.write( buf, 0, n );
            }
        } else {
            System.out.println( "stream waz null" );
        }
        in.close();

    }
    */
}
