# Supplementary material for: CellProfiler Analyst: data exploration and analysis software for complex image-based screens
Source: BMC Bioinformatics. 2008 Nov 15;9:482. doi: 10.1186/1471-2105-9-482 (PMC2614436; doi:10.1186/1471-2105-9-482)
Supplement: Additional file 3 — Source code for CellProfiler Analyst (most recent version is available at ). Additional File 3 must be uncompressed. Doubleclicking the file often activates the computer's native decompression software; otherwise download free software online (e.g., StuffIt Expander) for this purpose. [file 1471-2105-9-482-S3.zip › CPA_src/jCPAnalyst/ShowInfo/ImageReader/SSHFileProtocol.java]

package jCPAnalyst.ShowInfo.ImageReader;

import jCPAnalyst.CVProperties;

import java.io.File;
import java.io.FileOutputStream;
import java.io.IOException;
import java.io.InputStream;
import java.io.OutputStream;
import java.net.MalformedURLException;

import com.jcraft.jsch.Channel;
import com.jcraft.jsch.ChannelExec;
import com.jcraft.jsch.JSch;
import com.jcraft.jsch.JSchException;
import com.jcraft.jsch.Session;
import com.jcraft.jsch.UserInfo;

public class SSHFileProtocol implements ImageFileProtocol {
	
	private static SSHFileProtocol instance = null;
	private static String tempDir = "jCPAnalyst/temp/Images/";
	private static int imageCt = 0;
	private static String user;
	private static String host;
	
	private SSHFileProtocol(){
		String sshUserHost = CVProperties.getPropertyField("image_url_prepend");
		String [] userHostArray = sshUserHost.split(",");
		user = userHostArray[0];
		host = userHostArray[1];
		this.cleanUpFiles();
		
	}
	
	private void cleanUpFiles(){
		File path = new File(tempDir);
		if( path.exists() ) {
			File[] files = path.listFiles();
			for(int i=0; i<files.length; i++) {
				files[i].delete();
			}
		}
	}
	
	public static SSHFileProtocol getInstance(){
		if(instance == null)
			instance = new SSHFileProtocol();
		return instance;
	}
	
	public InputStream getStream(String url) throws MalformedURLException,
		IOException {
		
		try{
			String rfile = url;
			JSch jsch=new JSch();
			Session session=jsch.getSession(user, host, 22);
			
			// username and password will be given via UserInfo interface.
			UserInfo ui=new MyUserInfo();
			session.setUserInfo(ui);
			session.connect();

			// exec 'scp -f rfile' remotely
			String command="scp -f "+rfile;
			Channel channel=session.openChannel("exec");
			
			((ChannelExec)channel).setCommand(command);
			
			// get I/O streams for remote scp
			OutputStream out=channel.getOutputStream();
			InputStream in=channel.getInputStream();
			channel.connect();
			if(CVProperties.getPropertyField("image_size_info").trim().toUpperCase().equals("N") || CVProperties.getPropertyField("image_size_info").trim().toUpperCase().equals("Y")){
				copyFileToLocal(in, out, tempDir + imageCt + ".TIF");
				session.disconnect();
				File file = new File(tempDir + imageCt + ".TIF");
				imageCt++;
				return file.toURL().openStream();
			}else{
				copyFileToLocal(in, out, tempDir + imageCt + ".DIB");
				session.disconnect();
				File file = new File(tempDir + imageCt + ".DIB");
				imageCt++;
				return file.toURL().openStream();
			}
			
		}
		catch(JSchException e){
			throw new IOException();
		}
	}
	
	private static void copyFileToLocal(InputStream in, OutputStream out, String outputFileName) 
		throws IOException{
		FileOutputStream fos=null;
		byte[] buf=new byte[1024];
		
		// send '\0'
		buf[0]=0; out.write(buf, 0, 1); out.flush();
		
		while(true){
			int c=checkAck(in);
			if(c!='C'){
				break;
			}
			
			// read '0644 '
			in.read(buf, 0, 5);
			
			long filesize=0L;
			while(true){
				if(in.read(buf, 0, 1)<0){
					// error
					break; 
				}
				if(buf[0]==' ')break;
				filesize=filesize*10L+(long)(buf[0]-'0');
			}
			
			for(int i=0;;i++){
				in.read(buf, i, 1);
				if(buf[i]==(byte)0x0a){
					new String(buf, 0, i);
					break;
				}
			}
			
			// send '\0'
			buf[0]=0;
			out.write(buf, 0, 1);
			out.flush();
			
			// read a content of lfile
			fos=new FileOutputStream(outputFileName);
			int foo;
			while(true){
				if(buf.length<filesize) foo=buf.length;
				else foo=(int)filesize;
				foo=in.read(buf, 0, foo);
				if(foo<0){
					// error 
					break;
				}
				fos.write(buf, 0, foo);
				filesize-=foo;
				if(filesize==0L) break;
			}
			fos.close();
			fos=null;
			
			// send '\0'
			buf[0]=0;
			out.write(buf, 0, 1);
			out.flush();
		}
	}

	static int checkAck(InputStream in) throws IOException{
		int b=in.read();
		// b may be 0 for success,
		//          1 for error,
		//          2 for fatal error,
		//          -1
		if(b==0) return b;
		if(b==-1) return b;
		
		if(b==1 || b==2){
			StringBuffer sb=new StringBuffer();
			int c;
			do {
				c=in.read();
				sb.append((char)c);
			}
			while(c!='\n');
			if(b==1){ // error
				System.out.print(sb.toString());
			}
			if(b==2){ // fatal error
				System.out.print(sb.toString());
			}
		}
		return b;
	}
	
	
	public static class MyUserInfo implements UserInfo{
		
		String passwd="";
		
		public String getPassword(){ return passwd; }
		public boolean promptYesNo(String str){
			return true;
		}
			
		public String getPassphrase(){ 
			return null;
		}
		public boolean promptPassphrase(String message){ 
			return true; 
		}
		public boolean promptPassword(String message){
			if(passwd==""){
				String sshUserHost = CVProperties.getPropertyField("image_url_prepend");
				String [] userHostArray = sshUserHost.split(",");
				passwd = userHostArray[2];
			}
			return true;
		}
		public void showMessage(String message){
		}
	}
	
}
