# Supplementary material for: CellProfiler Analyst: data exploration and analysis software for complex image-based screens
Source: BMC Bioinformatics. 2008 Nov 15;9:482. doi: 10.1186/1471-2105-9-482 (PMC2614436; doi:10.1186/1471-2105-9-482)
Supplement: Additional file 3 — Source code for CellProfiler Analyst (most recent version is available at ). Additional File 3 must be uncompressed. Doubleclicking the file often activates the computer's native decompression software; otherwise download free software online (e.g., StuffIt Expander) for this purpose. [file 1471-2105-9-482-S3.zip › CPA_src/jCPAnalyst/ShowInfo/ImageSelector.java]

package jCPAnalyst.ShowInfo;

import jCPAnalyst.MainWindow;
import jCPAnalyst.Visualize.Model.TableGroups;

import java.awt.event.ActionEvent;
import java.awt.event.ActionListener;
import java.util.ArrayList;
import java.util.Collections;
import java.util.List;
import java.util.Vector;

import javax.swing.JButton;
import javax.swing.JComboBox;
import javax.swing.JComponent;
import javax.swing.JInternalFrame;
import javax.swing.JLabel;
import javax.swing.JOptionPane;
import javax.swing.JPanel;
import javax.swing.JTextField;
import javax.swing.WindowConstants;

public class ImageSelector implements ActionListener{

	private JPanel selectPane;
	private JComboBox tableCB;
	private JTextField imTF;
	private JTextField omTF;
	private JLabel omLabel = new JLabel("i");
	private JLabel imLabel;
	private boolean objectImages = false;
	protected JButton okButton;
	protected JButton cancelButton;


	public static String promptUser(){
		JInternalFrame promptFrame = new JInternalFrame();
                promptFrame.setTitle("Select Image");
		promptFrame.setClosable(true);
		promptFrame.setDefaultCloseOperation(WindowConstants.HIDE_ON_CLOSE);
		ImageSelector selector = new ImageSelector();
		promptFrame.add(selector.makeSelectPane());
		promptFrame.pack();
		promptFrame.setSize(600, 200);
		promptFrame.setVisible(true);
		MainWindow.addToDesktop(promptFrame);
		return null;
	}
	
	
	/**
	 * @param args
	 */
	private void addTableComboBox(){
		if(tableCB != null){
			selectPane.remove(tableCB);
		}
		
		JLabel TableLabel = new JLabel("Table:");
		TableLabel.setBounds(25, 25, 200, 20);
		selectPane.add(TableLabel);
		tableCB = createTableComboBox();
		tableCB.addActionListener(this);
		tableCB.setBounds(25, 45, 200, 20);
		selectPane.add(tableCB);
		
		imLabel = new JLabel("ImageNumber:");
		imLabel.setBounds(245, 25, 100, 20);
		selectPane.add(imLabel);
		imTF = new JTextField();
		imTF.setBounds(245, 45, 95, 20);
		imTF.addActionListener(this);
		selectPane.add(imTF);
	}
		
	protected JComboBox createTableComboBox(){
		Vector comboTableList;
		comboTableList = new Vector(TableGroups.getCellsTablesList());
		comboTableList.addAll(TableGroups.getSpotsTablesList());
		Collections.sort(comboTableList);
		JComboBox tableComboBox = new JComboBox(comboTableList);
		return tableComboBox;
	}
	
	private void tableCBChanged(){
		selectPane.remove(imTF);
		objectImages=false;
		if(!omLabel.getText().equals("i")){
			selectPane.remove(omTF);
			selectPane.remove(omLabel);
		}
		String tableString = (String)tableCB.getSelectedItem();
		List spotTables = new ArrayList();
		spotTables.addAll(TableGroups.getCellsTablesList());
		imTF = new JTextField();
		imTF.setBounds(245, 45, 95, 20);
		selectPane.add(imTF);
	//	imTF.addActionListener(this);
		selectPane.repaint();
		if(spotTables.contains(tableString)){
			objectImages=true;
			omLabel = new JLabel("ObjectNumber:");
			omLabel.setBounds(345, 25, 100, 20);
			selectPane.add(omLabel);
			omTF = new JTextField();
			omTF.setBounds(345, 45, 100, 20);
	//		omTF.addActionListener(this);
			selectPane.add(omTF);
			selectPane.repaint();
		}
	}
	
	private void imageNumberEntered(){
		int imageNumber = (int)Double.parseDouble(imTF.getText());
		try{
			if(imageNumber <= 0)
				throw new NumberFormatException();
		}
		catch(NumberFormatException nfe){
			JOptionPane.showMessageDialog(null, "Please enter a positive integer for image number");
			return;
		}
		getImageBasedOnImageNumber(imageNumber);
	}

	private void objectNumberEntered(){
		int imageNumber = Integer.parseInt(imTF.getText());
		int objectNumber = Integer.parseInt(omTF.getText());
		try{
			if(objectNumber <= 0)
				throw new NumberFormatException();
		}
		catch(NumberFormatException nfe){
			JOptionPane.showMessageDialog(null, "Please enter a positive integer for object number or just use image table");
			return;
		}
		try{
			if(imageNumber <= 0)
				throw new NumberFormatException();
		}
		catch(NumberFormatException nfe){
			JOptionPane.showMessageDialog(null, "Please enter a positive integer for image number");
			return;
		}

		getImageBasedOnObjectNumber(imageNumber, objectNumber);
	}

	public void actionPerformed(ActionEvent evt){
		Object src = evt.getSource();
		if(src == tableCB)
			this.tableCBChanged();
		else if( src == imTF){
			this.imageNumberEntered();
		}
		else if(src == omTF){
			this.objectNumberEntered();
		}
		else if(src.equals(okButton)){
			this.okButtonPressed();
		}/*
		else if(src.equals(cancelButton)){
			this.cancelButtonPressed();
		}*/	

	}
	
	public void getImageBasedOnImageNumber(int imageNumber){
		String tableString = (String)tableCB.getSelectedItem();
		new ShowImage(tableString, imageNumber);

	}
	public void getImageBasedOnObjectNumber(int imageNumber, int objectNumber){
		String tableString = (String)tableCB.getSelectedItem();
		int[] objectNum = {objectNumber};
		new ShowImage(tableString, imageNumber, objectNum);
	}
	
	protected JComponent makeSelectPane() {
		selectPane = new JPanel(false);
		selectPane.setLayout(null);
		selectPane.setName("Table");
		selectPane.setSize(600,200);

		okButton = new JButton("  OK  ");
		okButton.setBounds(250, 125, 100, 25);
		okButton.addActionListener(this);
		selectPane.add(okButton);
		/*
		cancelButton = new JButton("CANCEL");
		cancelButton.setBounds(325, 125, 100, 25);
		cancelButton.addActionListener(this);
		selectPane.add(cancelButton);
		*/
		this.addTableComboBox();
		return selectPane;
	}
	
	protected void okButtonPressed(){
		if(objectImages)
			this.objectNumberEntered();
		else
			this.imageNumberEntered();
	}
	
	/**
	 * Handles the pressing of the cancel button.
	 */
	/*
	protected void cancelButtonPressed(){
		
	}
	*/
	
}
