# Supplementary material for: CellProfiler Analyst: data exploration and analysis software for complex image-based screens
Source: BMC Bioinformatics. 2008 Nov 15;9:482. doi: 10.1186/1471-2105-9-482 (PMC2614436; doi:10.1186/1471-2105-9-482)
Supplement: Additional file 3 — Source code for CellProfiler Analyst (most recent version is available at ). Additional File 3 must be uncompressed. Doubleclicking the file often activates the computer's native decompression software; otherwise download free software online (e.g., StuffIt Expander) for this purpose. [file 1471-2105-9-482-S3.zip › CPA_src/jCPAnalyst/ShowInfo/MetaInfo.java]

package jCPAnalyst.ShowInfo;

import jCPAnalyst.CVProperties;
import jCPAnalyst.Visualize.Model.InfoModel;

import java.sql.ResultSet;
import java.util.ArrayList;
import java.util.List;

public class MetaInfo {
	
	
	public static List computeFileNames(String spotTableName, int uniqueID){
		InfoModel thisModel = new InfoModel();
		thisModel.setType(InfoModel.SPOT_DATA);
		if (CVProperties.hasProperty("red_image_path"))
			thisModel.addTableColumn(spotTableName + "." + CVProperties.getPropertyField("red_image_path"));
		if (CVProperties.hasProperty("green_image_path"))
			thisModel.addTableColumn(spotTableName + "." + CVProperties.getPropertyField("green_image_path"));
		if (CVProperties.hasProperty("blue_image_path"))
			thisModel.addTableColumn(spotTableName + "." + CVProperties.getPropertyField("blue_image_path"));
		if (CVProperties.hasProperty("red_image_col"))
			thisModel.addTableColumn(spotTableName + "." + CVProperties.getPropertyField("red_image_col"));
		if (CVProperties.hasProperty("green_image_col"))
			thisModel.addTableColumn(spotTableName + "." + CVProperties.getPropertyField("green_image_col"));
		if (CVProperties.hasProperty("blue_image_col"))
			thisModel.addTableColumn(spotTableName + "." + CVProperties.getPropertyField("blue_image_col"));
		
		List whereList = new ArrayList();
		whereList.add(CVProperties.getUniqueID() + "=" + uniqueID);
		
		thisModel.setWhereList(whereList);
		
		try{
			List imageFileNames = new ArrayList();
			ResultSet resultSet = thisModel.getData(false);
			resultSet.next();
			int numFileCols = (resultSet.getMetaData().getColumnCount())/2;
			for(int i=1; i<=numFileCols; i++){
				imageFileNames.add(resultSet.getString(i) + "/" + resultSet.getString(i+numFileCols));
			}
			
			resultSet.close();
			
			return imageFileNames;
		}
		catch(Exception e){
			e.printStackTrace();
			throw new RuntimeException();}
	}	
	
	/**
	 * Returns an array where array[0] has xlocation 
	 * and array[1] has ylocation
	 * @param cellTableName
	 * @param uniqueCellID
	 * @return
	 */
	public static int[] findXYCellLocations(String cellTableName, int uniqueSpotID, int uniqueCellID){
		
		InfoModel thisModel = new InfoModel();
		thisModel.setType(InfoModel.CELL_DATA);
		thisModel.addTableColumn(cellTableName + "." + CVProperties.getPropertyField("cell_x_loc"));
		thisModel.addTableColumn(cellTableName + "." + CVProperties.getPropertyField("cell_y_loc"));
		
		List whereList = new ArrayList();
		whereList.add(CVProperties.getUniqueID() + "=" + uniqueSpotID);
		whereList.add(CVProperties.getPropertyField("objectID") + "=" + uniqueCellID);

		thisModel.setWhereList(whereList);
		
		try{
			int[] cellLoc = new int[2];
			ResultSet resultSet = thisModel.getData(false);
			resultSet.next();
			cellLoc[0] = resultSet.getInt(1);
			cellLoc[1] = resultSet.getInt(2);
			resultSet.close();
			return cellLoc;
		}
		catch(Exception e){
			e.printStackTrace();
			throw new RuntimeException();}
	}
	
	
	public static List computeGeneInfo(String tableName, int uniqueID){
		List uniqueIDs = new ArrayList();
		uniqueIDs.add(new Integer(uniqueID));
		return computeGeneInfo(tableName, uniqueIDs);
	}
	
	public static List computeGeneInfo(String tableName, List uniqueIDs){
		if(CVProperties.getPropertyField("geneinfo_table").equals("info_table")){
			return computeMetaInfoLinked(tableName, uniqueIDs, CVProperties.getPropertyField("info_table"), CVProperties.getLinkedInfoFields(), CVProperties.getPropertyField("geneinfo_col"));
		}
		else{
			return computeMetaInfo(tableName, uniqueIDs, CVProperties.getPropertyField("geneinfo_col"));
		}
	}
	
	public static List computeMetaInfo(String tableName, List uniqueIDs, String columnName){
		
		InfoModel thisModel = new InfoModel();
		thisModel.addTableColumn(tableName + "." + columnName);
		List whereList = new ArrayList();
		String whereStr = tableName + "." + CVProperties.getUniqueID() + " in (";
		for(int i=0; i < uniqueIDs.size(); i++){
			whereStr += ((Integer)uniqueIDs.get(i)).intValue() + ","; 
		}
		whereStr = whereStr.substring(0, whereStr.length()-1);
		whereStr += ")";
		whereList.add(whereStr);
		thisModel.setWhereList(whereList);

		try{
			ResultSet resultSet = thisModel.getData(true);
			List geneIDs = new ArrayList();
			while(resultSet.next()){
				geneIDs.add(resultSet.getString(1));
			}
			resultSet.close();
			return geneIDs;
		}
		catch(Exception e){
			e.printStackTrace();
			throw new RuntimeException();
		}
	}
	
	private static List computeMetaInfoLinked(String tableName, List uniqueIDs, String linkedTable, List linkedFields, String linkedColName){
		InfoModel thisModel = new InfoModel();
		thisModel.addTableColumn(linkedTable + "." + linkedColName);
		thisModel.addTable(tableName);
		List whereList = new ArrayList();
		String whereStr = tableName + "." + CVProperties.getUniqueID() + " in (";
		for(int i=0; i < uniqueIDs.size(); i++){
			whereStr += ((Integer)uniqueIDs.get(i)).intValue() + ","; 
		}
		whereStr = whereStr.substring(0, whereStr.length()-1);
		whereStr += ")";
		whereList.add(whereStr);
		
		for(int i=0; i<linkedFields.size(); i++){
			whereList.add(linkedTable + "." + linkedFields.get(i) + "=" + tableName + "." + linkedFields.get(i));
		}
		thisModel.setWhereList(whereList);
		
		try{
			ResultSet resultSet = thisModel.getData(true);
			List geneIDs = new ArrayList();
			while(resultSet.next()){
				geneIDs.add(resultSet.getString(1));
			}
			resultSet.close();
			return geneIDs;
		}
		catch(Exception e){throw new RuntimeException();}
	}
	
	
	
}
