# Supplementary material for: CellProfiler Analyst: data exploration and analysis software for complex image-based screens
Source: BMC Bioinformatics. 2008 Nov 15;9:482. doi: 10.1186/1471-2105-9-482 (PMC2614436; doi:10.1186/1471-2105-9-482)
Supplement: Additional file 3 — Source code for CellProfiler Analyst (most recent version is available at ). Additional File 3 must be uncompressed. Doubleclicking the file often activates the computer's native decompression software; otherwise download free software online (e.g., StuffIt Expander) for this purpose. [file 1471-2105-9-482-S3.zip › CPA_src/jCPAnalyst/ShowInfo/ShowDetails.java]

package jCPAnalyst.ShowInfo;

import jCPAnalyst.CVInternalFrame;
import jCPAnalyst.CVProperties;
import jCPAnalyst.MainWindow;
import jCPAnalyst.Visualize.Model.InfoModel;
import jCPAnalyst.Visualize.Model.TableGroups;
import jCPAnalyst.util.ExampleFileFilter;

import java.awt.event.ActionEvent;
import java.awt.event.ActionListener;
import java.io.BufferedWriter;
import java.io.File;
import java.io.FileWriter;
import java.io.IOException;
import java.sql.ResultSet;
import java.sql.SQLException;
import java.util.ArrayList;
import java.util.List;
import java.util.Vector;

import javax.swing.JDialog;
import javax.swing.JFileChooser;
import javax.swing.JInternalFrame;
import javax.swing.JMenu;
import javax.swing.JMenuBar;
import javax.swing.JMenuItem;
import javax.swing.JOptionPane;
import javax.swing.JScrollPane;
import javax.swing.JTable;
import javax.swing.table.DefaultTableModel;


public class ShowDetails implements ActionListener{
	
	private int uniqueID;
	private List tablesList;
	private List allColumnsList;
	private int tableCount = 0;
	
	private DefaultTableModel myTableModel;
	private JInternalFrame detailsFrame;
	private JMenuItem saveItem;
	
	// Constructor takes in an infoModel from a plot
	// and converts it to one that this ShowDetails can use
	public ShowDetails(List columnsList, List tablesList, int uniqueID){
		this.uniqueID = uniqueID;
		this.tablesList = new ArrayList();
		for(int i=0; i<tablesList.size(); i++){
			String tempTable = (String)tablesList.get(i);
			if(this.tableCount == 0 || !this.tablesList.contains(tempTable)){
				this.tableCount = this.tableCount + 1;
				this.tablesList.add(tempTable);
			}
		}
		this.createColumnsList(columnsList);
	}

	
	private void createColumnsList(List origColumns){
		allColumnsList = new ArrayList();
		try{
			String tableNeed = (String)this.tablesList.get(0);

			if(TableGroups.containsGroup(tableNeed)){
				List tablesList = TableGroups.getTablesInGroup(tableNeed);
				tableNeed = (String)tablesList.get(0);
			}
			allColumnsList.addAll(CVProperties.getDBConnect().getColumnsList(tableNeed));
		}
		catch(SQLException e){
			allColumnsList = new ArrayList();
		}
	}

	
	public void generateFigure(){
		this.detailsFrame = new CVInternalFrame("Details");
		this.detailsFrame.setJMenuBar(this.createMenuBar());
		
		myTableModel = new DefaultTableModel();
		this.populateHeadings();
		this.populateTableModel();
		
		JTable myTable = new JTable(myTableModel);
		JScrollPane myScrollPane = new JScrollPane(myTable);
		this.detailsFrame.setContentPane(myScrollPane);
		this.detailsFrame.setVisible(true);
		MainWindow.desktop.add(this.detailsFrame);
		MainWindow.desktop.moveToFront(this.detailsFrame);
	}
	
	private JMenuBar createMenuBar(){
		JMenuBar menuBar = new JMenuBar();
		JMenu menu = new JMenu("File");
		saveItem = new JMenuItem("Save");
		saveItem.addActionListener(this);
		menu.add(saveItem);
		menuBar.add(menu);
		return menuBar;
	}
	
	/**
	 * Populates the left hand side measurement information
	 *
	 */
	private void populateHeadings(){
		myTableModel.addColumn("Measurements", new Vector(allColumnsList));
	}
	
	private void populateTableModel(){
		
		List allTablesList = new ArrayList();
		List tempGroupList;
		String tempTableName;
		System.out.println("tablelist size " + tablesList.size());
		for(int i=0; i<tablesList.size(); i++){
			tempTableName = (String)tablesList.get(i);
			if(TableGroups.containsGroup(tempTableName)){
				tempGroupList = TableGroups.getTablesInGroup(tempTableName);
				for(int j=0; j<tempGroupList.size(); j++){
					tempTableName = (String)tempGroupList.get(j);
					allTablesList.add(tempTableName);
				}
			}
			else{
				allTablesList.add(tempTableName);
			}
		}
		
		InfoModel tempModel;
		List resultsCol;
		ResultSet results;

		for(int i=0; i<allTablesList.size(); i++){
			tempTableName = (String)allTablesList.get(i);
			tempModel = this.createInfoModel(tempTableName);
			
			try{
				results = tempModel.getData(false);
				resultsCol = new Vector();
				results.next();
				for(int j=1; j<tempModel.getTableColumns().size()+1; j++){
					resultsCol.add(results.getString(j));
				}
				results.close();
				myTableModel.addColumn(tempTableName, (Vector)resultsCol);
			}
			catch(SQLException sqle){
				Vector blah = new Vector();
				blah.add("error");
				myTableModel.addColumn("Values", blah);
			}	
		}
	}
	
	private InfoModel createInfoModel(String tableName){
		InfoModel showModel = new InfoModel();
		String type = InfoModel.SPOT_DATA;
		
		for(int i=0; i<allColumnsList.size(); i++){
			showModel.addTableColumn(tableName + "." + allColumnsList.get(i));
		}
		
		showModel.setType(type);
		
		String whereStr = TableGroups.computeSpotTable(tableName) + "." + CVProperties.getUniqueID() + "=" + this.uniqueID;
		showModel.addWhere(whereStr);
		
		whereStr = "";
		List groupedTables = TableGroups.getTablesInGroup(tableName);
		if(groupedTables.size() > 1){
			for(int i=0; i<groupedTables.size(); i++){
				if(i==0)
					whereStr += (String)groupedTables.get(i) + "." + CVProperties.getUniqueID();
				else
					whereStr += " = " + (String)groupedTables.get(i) + "." + CVProperties.getUniqueID();
			}
			showModel.addWhere(whereStr);
		}
		return showModel;
	}
	
	private void saveDetailsAs(){
		JFileChooser fileChooser = new JFileChooser();
		fileChooser.setDialogTitle("Save As");
		ExampleFileFilter filter = new ExampleFileFilter();
	    filter.addExtension("csv");
	    fileChooser.setFileFilter(filter);
		int returnVal = fileChooser.showSaveDialog(new JDialog(new JDialog(), true));
		if(returnVal == JFileChooser.APPROVE_OPTION){
			File saveFile = fileChooser.getSelectedFile();
			this.saveDetails(saveFile);			
		}
		else{
			return;  // User cancels file saving
		}
	}
	
	/**
	 * Saves the image to the file of the user's choosing.
	 * @param file
	 */
	private void saveDetails(File file){
		try{
			BufferedWriter writer = new BufferedWriter(new FileWriter(file));
			for(int i=0; i<myTableModel.getColumnCount(); i++){
				writer.write(myTableModel.getColumnName(i));
				if( i < (myTableModel.getColumnCount()-1) )
					writer.write(",");
			}
			writer.newLine();
			// Write the data
			for(int i=0; i<myTableModel.getRowCount(); i++){
				for(int j=0; j<myTableModel.getColumnCount(); j++){
					writer.write(myTableModel.getValueAt(i, j).toString());
					if( j < (myTableModel.getColumnCount()-1) )
						writer.write(",");
				}
				writer.newLine();
			}
			writer.close();
		}
		catch(IOException ioe){
			JOptionPane.showMessageDialog(null, "Error saving Details File.", "Error", JOptionPane.ERROR_MESSAGE);
		}
	}

	
	
	public void actionPerformed(ActionEvent evt){
		if(evt.getSource() == saveItem){
			saveDetailsAs();
		}
	}
}
