# Supplementary material for: CellProfiler Analyst: data exploration and analysis software for complex image-based screens
Source: BMC Bioinformatics. 2008 Nov 15;9:482. doi: 10.1186/1471-2105-9-482 (PMC2614436; doi:10.1186/1471-2105-9-482)
Supplement: Additional file 3 — Source code for CellProfiler Analyst (most recent version is available at ). Additional File 3 must be uncompressed. Doubleclicking the file often activates the computer's native decompression software; otherwise download free software online (e.g., StuffIt Expander) for this purpose. [file 1471-2105-9-482-S3.zip › CPA_src/jCPAnalyst/ShowInfo/ShowImage.java]

package jCPAnalyst.ShowInfo;

import jCPAnalyst.CVInternalFrame;
import jCPAnalyst.CVProperties;
import jCPAnalyst.JCPAnalyst;
import jCPAnalyst.MainWindow;
import jCPAnalyst.ShowInfo.ImageReader.ImageCollection;
import jCPAnalyst.Visualize.Model.InfoModel;
import jCPAnalyst.Visualize.Model.TableGroups;
import jCPAnalyst.util.ExampleFileFilter;
import jCPAnalyst.util.ImageDisplay;

import java.awt.BorderLayout;
import java.awt.Color;
import java.awt.Container;
import java.awt.Dimension;
import java.awt.Graphics;
import java.awt.GridBagConstraints;
import java.awt.GridLayout;
import java.awt.event.ActionEvent;
import java.awt.event.ActionListener;
import java.awt.image.BufferedImage;
import java.io.File;
import java.io.IOException;
import java.sql.ResultSet;
import java.sql.SQLException;
import java.util.ArrayList;
import java.util.Hashtable;
import java.util.List;

import javax.imageio.ImageIO;
import javax.media.jai.PlanarImage;
import javax.swing.JButton;
import javax.swing.JDialog;
import javax.swing.JFileChooser;
import javax.swing.JInternalFrame;
import javax.swing.JLabel;
import javax.swing.JMenu;
import javax.swing.JMenuBar;
import javax.swing.JMenuItem;
import javax.swing.JOptionPane;
import javax.swing.JPanel;
import javax.swing.JScrollBar;
import javax.swing.JScrollPane;
import javax.swing.JSlider;
import javax.swing.event.ChangeEvent;
import javax.swing.event.ChangeListener;

public class ShowImage
		 implements ActionListener, ChangeListener{

	// Class variables
	private static String cmdLocateObject = "cmdLocObj";
	private static String cmdRedButton = "cmdRedButton";
	private static String cmdBlueButton = "cmdBlueButton";
	private static String cmdGreenButton = "cmdGreenButton";
	
	// Instance Variable
	private int uniqueID;
	private String spotTableName;
	private String cellTableName;
	private List cellXLoc = null;
	private List cellYLoc = null;
	// Swing variables
	private JInternalFrame viewerFrame;
	private Container viewerPanel;
	private JScrollPane imageScrollPane;
	private JPanel labelButtonPane;
	private CVImageDisplay display;
	private BufferedImage rawImage;
	private JSlider brightnessSlider;
	private JButton redButton;
	private JButton greenButton;
	private JButton blueButton;
	private JButton locateButton;
	private boolean firstTimeDraw = true;	
	private boolean needBlue = true, needRed = true, needGreen = true;

	
	public ShowImage(String tableName, int uniqueID){
		
		this.spotTableName = TableGroups.computeSpotTable(tableName);
		this.cellTableName = TableGroups.computeCellTable(tableName);

		this.uniqueID = uniqueID;
		this.createUI();
		this.generateFigure();
	}
	
	/**
	 * Draws boxes around the object IDs
	 * @param tableName
	 * @param uniqueID
	 * @param objectIDs
	 */
	public ShowImage(String tableName, int uniqueID, int[] objectIDs){
		this.spotTableName = TableGroups.computeSpotTable(tableName);
		this.cellTableName = TableGroups.computeCellTable(tableName);

		this.uniqueID = uniqueID;
		this.createUI();
		
		this.generateFigure();
		this.locateCellOnFigure(objectIDs);
	}
	
	
	private void createUI(){
             needRed = CVProperties.hasProperty("red_image_path");
             needGreen = CVProperties.hasProperty("green_image_path");
             needBlue = CVProperties.hasProperty("blue_image_path");

             this.viewerFrame 	= 	new CVInternalFrame(this.spotTableName + ", spot " + uniqueID);
             this.viewerFrame.setJMenuBar(this.createMenuBar());
             this.viewerPanel	= 	this.viewerFrame.getContentPane();
             this.viewerPanel.setLayout(new BorderLayout());
             
             this.imageScrollPane = new JScrollPane();
             this.viewerPanel.add(this.imageScrollPane, BorderLayout.CENTER);
		
             JPanel bottomPanel = new JPanel();
             bottomPanel.setLayout(new BorderLayout());
		
             JPanel sliderPanel = new JPanel();
             brightnessSlider = new JSlider(JSlider.HORIZONTAL, -255, 255, 0);
	    Hashtable labels = new Hashtable();
	    labels.put(new Integer(-255), new JLabel("-255"));
	    labels.put(new Integer(0), new JLabel("0"));
	    labels.put(new Integer(255), new JLabel("255"));
	    brightnessSlider.setLabelTable(labels);
	    brightnessSlider.setPaintLabels(true);
	    brightnessSlider.addChangeListener(this);
	    brightnessSlider.setEnabled(true);
		sliderPanel.add(brightnessSlider);
	    
		// Bottom Panel
		labelButtonPane = new JPanel();
		labelButtonPane.setLayout(new BorderLayout());
		
		JPanel buttonPanel = new JPanel();
		buttonPanel.setLayout(new GridLayout());
		GridBagConstraints gbc = new GridBagConstraints();
				
		// The locateButton is invisible unless when specified
		locateButton = new JButton("Locate");
		locateButton.setActionCommand(cmdLocateObject);
		locateButton.addActionListener(this);
		buttonPanel.add(locateButton, gbc);
		locateButton.setVisible(false);
		
		this.redButton 		= 	new JButton("R");
		this.redButton.setActionCommand(ShowImage.cmdRedButton);
		this.redButton.addActionListener(this);
		buttonPanel.add(this.redButton, gbc);
		
		
		this.greenButton = new JButton("G");
		this.greenButton.setActionCommand(ShowImage.cmdGreenButton);
		this.greenButton.addActionListener(this);
		buttonPanel.add(greenButton, gbc);
		
		
		this.blueButton 	= 	new JButton("B");
		this.blueButton.setActionCommand(ShowImage.cmdBlueButton);
		this.blueButton.addActionListener(this);
		buttonPanel.add(this.blueButton, gbc);
		
		labelButtonPane.add(buttonPanel, BorderLayout.EAST);
		
		bottomPanel.add(sliderPanel, BorderLayout.NORTH);
		bottomPanel.add(labelButtonPane, BorderLayout.SOUTH);
		
		this.viewerPanel.add(bottomPanel, BorderLayout.SOUTH);
	}
	
	private JMenuBar createMenuBar(){
		JMenuBar menuBar = new JMenuBar();
		JMenu menu = new JMenu("File");
		JMenuItem menuItem = new JMenuItem("Save");
		menuItem.addActionListener(new ActionListener(){
			public void actionPerformed(ActionEvent evt){
				saveImageAs();
			}
		});
		menu.add(menuItem);
		menuBar.add(menu);
		return menuBar;
	}
	
	
	/**
	 * Sets the scroll pane to the newly drawn image
	 * @param cellImage
	 */
	public void setImageScrollPanel(BufferedImage cellImage){
		this.viewerPanel.remove(this.imageScrollPane);
		PlanarImage src = ImageCollection.convertToPlanar(cellImage);
		//src = ImageCollection.convertCMYKToRGBImage(src);
		display = new CVImageDisplay(src);
		display.setOpaque(true);
		display.setBrightnessEnabled(true);
		JPanel tempPanel = new JPanel();
		tempPanel.setLayout(new BorderLayout());
		tempPanel.add(this.display, BorderLayout.CENTER);
		this.imageScrollPane = new JScrollPane(tempPanel);
		this.viewerPanel.add(this.imageScrollPane, BorderLayout.CENTER);

		if(firstTimeDraw){
			// Find the size of the screen and if image is smaller,
			// then maximize image
			Dimension scrnsize = JCPAnalyst.getMainWindow().getSize();
			Dimension imagesize = this.viewerFrame.getPreferredSize();
			if(imagesize.width + 100 < scrnsize.width && imagesize.height+100<scrnsize.height)
				this.viewerFrame.setSize(this.viewerFrame.getPreferredSize());
			else
				this.viewerFrame.setSize(500,500);
			this.firstTimeDraw = false;

		}
		this.viewerFrame.updateUI();
	}
	
	public void generateFigure(){
		this.drawImageOnImagePanel(spotTableName, uniqueID);
	}
	
	
	/**
	 * Generates a figure that shows where the uniqueCellID is
	 * @param uniqueCellID
	 */
	public void locateCellOnFigure(int[] uniqueCellID){
		if( uniqueCellID.length == 0 )
			return;
		
		this.findXYCellLocations(uniqueCellID);
		this.labelXYLocations();
		if(uniqueCellID.length == 1){
			this.display.setSquareSize(40);//Integer.parseInt(CVProperties.getPropertyField("cell_size")));
			locateButton.setVisible(true);
		}
		else
			this.display.setSquareSize(40);  //used to be 4
		this.display.repaint();
	}
	
	/**
	 * Generates a figure that places dots for all objects
	 * that fall within a given rangelist.
	 * @param rangeList
	 */
	public void locateCellListOnFigure(List rangeList){
		this.findXYCellLocations(rangeList);
		this.display.setSquareSize(2);
		this.display.repaint();
	}
	
	private void drawImageOnImagePanel(String tableName, int uniqueID){
		if(needRed && (needGreen || needBlue)){
			this.redButton.setBackground(Color.RED);
			this.redButton.setSelected(true);
		}
		if(needGreen && (needRed || needBlue)){
			this.greenButton.setBackground(Color.GREEN);
			this.greenButton.setSelected(true);
		}
		if(needBlue && (needGreen || needRed)){
			this.blueButton.setBackground(Color.BLUE);
			this.blueButton.setSelected(true);
		}
		if(!needRed)
			this.redButton.setSelected(false);
		if(!needGreen)
			this.greenButton.setSelected(false);
		if(!needBlue)
			this.blueButton.setSelected(false);
		rawImage = ImageCollection.fetchImage(tableName, uniqueID, needRed, needGreen, needBlue);
		this.setImageScrollPanel(rawImage);
		this.viewerFrame.setVisible(true);
		MainWindow.addToDesktop(this.viewerFrame);
	}
	
	private void findXYCellLocations(int[] cellID){
		
		cellXLoc = new ArrayList();
		cellYLoc = new ArrayList();
		for(int i=0; i<cellID.length; i++){
			int[] cellLoc = MetaInfo.findXYCellLocations(cellTableName, uniqueID, cellID[i]);
			cellXLoc.add(new Integer(cellLoc[0]));
			cellYLoc.add(new Integer(cellLoc[1]));
		}
	}
	
	// Takes in a rangeList that can be used to find x and y
	// coordinates
	private void findXYCellLocations(List rangeList){
		InfoModel thisModel = new InfoModel();
		thisModel.setType(InfoModel.CELL_DATA);
		
		thisModel.addTableColumn(cellTableName + "." + CVProperties.getPropertyField("cell_x_loc"));
		thisModel.addTableColumn(cellTableName + "." + CVProperties.getPropertyField("cell_y_loc"));
		
		thisModel.addWhere(CVProperties.getUniqueID() + " = " + this.uniqueID);
		
		try{
			ResultSet results =	thisModel.computeResultsOfGated(rangeList);
			cellXLoc = new ArrayList();
			cellYLoc = new ArrayList();
			
			while(results.next()){
				cellXLoc.add(new Integer(results.getInt(1)));
				cellYLoc.add(new Integer(results.getInt(2)));
			}
			if(cellXLoc.size() == 0){
				JOptionPane.showMessageDialog(null, "There are no objects in the selected region in this image.", "Error", JOptionPane.ERROR_MESSAGE);
				return;
			}
		}
		catch(SQLException sqle){
			JOptionPane.showMessageDialog(null, "There are no objects in the selected region in this image.", "Error", JOptionPane.ERROR_MESSAGE);
		}
	}
	
	
	private void labelXYLocations(){
		JLabel xyLocLabel = new JLabel("    X: " + cellXLoc.get(0) + "   Y: " + cellYLoc.get(0));
		labelButtonPane.add(xyLocLabel, BorderLayout.CENTER);
		labelButtonPane.repaint();
	}
	
	
	private void redButtonPressed(){
		if(needRed){
			this.redButton.setSelected(!this.redButton.isSelected());
			if(this.redButton.isSelected())
				this.redButton.setBackground(Color.RED);
			else
				this.redButton.setBackground(Color.GRAY);
			
			rawImage = ImageCollection.fetchImage(spotTableName, uniqueID, redButton.isSelected(), greenButton.isSelected(), blueButton.isSelected());
			this.setImageScrollPanel(rawImage);
		}
	}
	
	private void greenButtonPressed(){
		if(needGreen){
			this.greenButton.setSelected(!this.greenButton.isSelected());
			if(this.greenButton.isSelected())
				this.greenButton.setBackground(Color.GREEN);
			else
				this.greenButton.setBackground(Color.GRAY);
			
			rawImage =  ImageCollection.fetchImage(spotTableName, uniqueID, redButton.isSelected(), greenButton.isSelected(), blueButton.isSelected());
			this.setImageScrollPanel(rawImage);
		}
	}
	
	private void blueButtonPressed(){
		if(needBlue){
			this.blueButton.setSelected(!this.blueButton.isSelected());
			if(this.blueButton.isSelected())
				this.blueButton.setBackground(Color.BLUE);
			else
				this.blueButton.setBackground(Color.GRAY);
			
			rawImage = ImageCollection.fetchImage(spotTableName, uniqueID, redButton.isSelected(), greenButton.isSelected(), blueButton.isSelected());
			this.setImageScrollPanel(rawImage);
		}
	}
	
	private void locateButtonPressed(){
		int xLoc = ((Integer)this.cellXLoc.get(0)).intValue();
		int yLoc = ((Integer)this.cellYLoc.get(0)).intValue();
		
		int scrollPaneWidth = this.imageScrollPane.getWidth();
		int scrollPaneHeight = this.imageScrollPane.getHeight();
		
		JScrollBar horBar = this.imageScrollPane.getHorizontalScrollBar();
		JScrollBar verBar = this.imageScrollPane.getVerticalScrollBar();
		
		horBar.setValue(Math.max(xLoc - scrollPaneWidth/2, 0));
		verBar.setValue(Math.max(yLoc - scrollPaneHeight/2, 0));
	}
	
	
	public void actionPerformed(ActionEvent event){
		String actionString = event.getActionCommand();
		if(actionString.equals(ShowImage.cmdRedButton)){
			this.redButtonPressed();
		}
		else if(actionString.equals(ShowImage.cmdGreenButton)){
			this.greenButtonPressed();
		}
		else if(actionString.equals(ShowImage.cmdBlueButton)){
			this.blueButtonPressed();
		}
		else if(actionString.equals(cmdLocateObject)){
			this.locateButtonPressed();
		}
	}
	
	
	private void saveImageAs(){
		JFileChooser fileChooser = new JFileChooser();
		fileChooser.setDialogTitle("Save As");
		ExampleFileFilter filter = new ExampleFileFilter();
	    filter.addExtension("png");
	    fileChooser.setFileFilter(filter);
		int returnVal = fileChooser.showSaveDialog(new JDialog(new JDialog(), true));
		if(returnVal == JFileChooser.APPROVE_OPTION){
			File saveFile = fileChooser.getSelectedFile();
			this.saveImage(saveFile);			
		}
		else{
			return;  // User cancels file saving
		}
	}
	
	/**
	 * Saves the image to the file of the user's choosing.
	 * @param file
	 */
	private void saveImage(File file){
		BufferedImage image = (BufferedImage)display.createImage(display.getWidth(),display.getHeight());
		Graphics g = image.getGraphics();
		if (g.getClipBounds()!=null) 
			System.out.println("clip="+g.getClipBounds());
		else 
			System.out.println("clip null");
		g.setClip(0,0,display.getWidth(),display.getHeight());
		display.paint(g);

		try{
			//BufferedImage im = ImageCollection.fetchImage(spotTableName, uniqueID, redButton.isSelected(), greenButton.isSelected(), blueButton.isSelected());
			//Image im = new Image(display.getComponents());

			ImageIO.write(image, "png", file);
		}
		catch(IOException ioe){
			JOptionPane.showMessageDialog(null, "Error saving Image File.", "Error", JOptionPane.ERROR_MESSAGE);
		}
		
	}
	
	public final void stateChanged(ChangeEvent e) {
		JSlider slider = (JSlider)e.getSource();
		int brightness = slider.getValue();
		display.setBrightness(brightness);
		//BufferedImage image = ImageCollection.changeBrightness(rawImage, brightness);
		//this.setImageScrollPanel(image);
	}
	
	
	private class CVImageDisplay extends ImageDisplay{
		
		static final long serialVersionUID = 2342425;
		private int squareSize = 40;//Integer.parseInt(CVProperties.getPropertyField("cell_size"));
		
		public CVImageDisplay(){
			super();
		}
		
		 public CVImageDisplay(PlanarImage im) {
			 super(im);
		 }
		 
		 public CVImageDisplay(int width, int height) {
			 super(width, height);
		 }
		
		public void setSquareSize(int size){
			this.squareSize = size;
		}
		
		public void paintComponent(Graphics g) {
			super.paintComponent(g);
			
			// If there is a cell identifier, find the location
			// of the cell
			if(cellXLoc != null){
				g.setColor(new Color(1f,1f,1f,0.8f));
				for(int i=0; i<cellXLoc.size(); i++){
					int xLoc = ((Integer)cellXLoc.get(i)).intValue();
					int yLoc = ((Integer)cellYLoc.get(i)).intValue();
					// Now determine where exactly to draw the rectangle...
					// must make sure it is within the bounds of the image
					int xCorner, yCorner, width, height;
					if((xLoc-squareSize/2)<0)
						xCorner = 0;
					else
						xCorner = xLoc - squareSize/2;
					if((yLoc-squareSize/2)<0)
						yCorner = 0;
					else
						yCorner = yLoc - squareSize/2;
					if((xLoc+squareSize/2)>this.getPreferredSize().width)
						width = squareSize/2 - 1 + this.getPreferredSize().width - xLoc;
					else
						width = squareSize;
					if((yLoc+20)>this.getPreferredSize().height)
						height = squareSize/2 + this.getPreferredSize().height - yLoc;
					else
						height = squareSize;
					
					g.drawRect(xCorner, yCorner, width, height);
				}
			}
		}
	}
}
