# Supplementary material for: CellProfiler Analyst: data exploration and analysis software for complex image-based screens
Source: BMC Bioinformatics. 2008 Nov 15;9:482. doi: 10.1186/1471-2105-9-482 (PMC2614436; doi:10.1186/1471-2105-9-482)
Supplement: Additional file 3 — Source code for CellProfiler Analyst (most recent version is available at ). Additional File 3 must be uncompressed. Doubleclicking the file often activates the computer's native decompression software; otherwise download free software online (e.g., StuffIt Expander) for this purpose. [file 1471-2105-9-482-S3.zip › CPA_src/jCPAnalyst/ShowInfo/ShowMontage.java]

package jCPAnalyst.ShowInfo;

import jCPAnalyst.CVInternalFrame;
import jCPAnalyst.CVProperties;
import jCPAnalyst.MainWindow;
import jCPAnalyst.ShowInfo.ImageReader.ImageCollection;
import jCPAnalyst.classifier.CellBoard;
import jCPAnalyst.classifier.CellComponent;
import jCPAnalyst.util.TimedDialog;

import java.awt.BorderLayout;
import java.awt.Color;
import java.awt.Container;
import java.awt.event.ActionEvent;
import java.awt.event.ActionListener;

import javax.swing.JButton;
import javax.swing.JDialog;
import javax.swing.JFrame;
import javax.swing.JInternalFrame;
import javax.swing.JLabel;
import javax.swing.JOptionPane;
import javax.swing.JPanel;
import javax.swing.JScrollPane;
import javax.swing.SwingConstants;

/**
 * This object is the view/controller object used in conjection
 * with ShowMontageModel to display a montage of cells picked
 * randomly from a gate.
 * 
 * @author InHan Kang
 *
 */
public class ShowMontage implements ActionListener{
	
	// Instance Variabless
	private CellBoard cellBoard;
	
	// Swing Variables
	private JInternalFrame viewFrame;
	private Container viewPanel;
	private JScrollPane scrollPane;
	private JButton redButton;
	private JButton greenButton;
	private JButton blueButton;
	private JLabel infoLabel;
	
	/**
	 * Constructor
	 * @param spotCellNums where spotCellNums[0] holds all the spots
	 *    and spotCellNums[1] holds all the cells
	 */
	public ShowMontage(String tableName, int[][] spotCellNums){
		this.cellBoard = new CellBoard(CVProperties.hasProperty("red_image_path"), 
				CVProperties.hasProperty("green_image_path"), 
				CVProperties.hasProperty("blue_image_path"));
		CellComponent cell;
		
		int count = spotCellNums[0].length;
		
		while(true){
			try{
				String input = JOptionPane.showInputDialog("There are " + count + " cells in the gate.\r\n" + 
				"How many random do you want to see?");
				if(input == null)
					return;
				count = Integer.parseInt(input);
				if((count > 0) && (count <= spotCellNums[0].length))
					break;
			}
			catch(NumberFormatException nfe){
			}
			JOptionPane pane = new JOptionPane("Please enter a pos. integer under or equal to " + spotCellNums[0].length, JOptionPane.ERROR_MESSAGE, JOptionPane.DEFAULT_OPTION);
			JDialog dialog = pane.createDialog(new JFrame(), "Error");
			TimedDialog timedDialog = new TimedDialog(dialog);
			timedDialog.setVisible(true);
		}
		
		spotCellNums = this.pickRandomCells(spotCellNums, count);
		for(int i=0; i<spotCellNums[0].length; i++){
			cell = ImageCollection.fetchCellComp(tableName, spotCellNums[0][i], spotCellNums[1][i], true, true, true);
			this.cellBoard.addCellComponent(cell);
		}
		this.createUI();
	}
	
	public int[][] pickRandomCells(int[][] spotCellNums, int count){
		// Pick random points
		int[][] randSpotCells = new int[2][count];
		int randInt;
		// table to ensure duplicate cells aren't picked
		int[][] tempSpotCells;
		for(int i=0; i<count; i++){
			randInt = (int)(spotCellNums[0].length*Math.random());
			randSpotCells[0][i] = spotCellNums[0][randInt];
			randSpotCells[1][i] = spotCellNums[1][randInt];
		
			tempSpotCells = new int[2][spotCellNums[0].length-1];
			System.arraycopy(spotCellNums[0], 0, tempSpotCells[0], 0, randInt);
			System.arraycopy(spotCellNums[0], randInt+1, tempSpotCells[0], randInt, spotCellNums[0].length-randInt-1);
			System.arraycopy(spotCellNums[1], 0, tempSpotCells[1], 0, randInt);
			System.arraycopy(spotCellNums[1], randInt+1, tempSpotCells[1], randInt, spotCellNums[1].length-randInt-1);
			spotCellNums = tempSpotCells;
		}
		return randSpotCells;
	}
	
	public void createUI(){
		this.viewFrame = new CVInternalFrame("Cell Montage");
		viewPanel = this.viewFrame.getContentPane();
		viewPanel.setLayout(new BorderLayout());
	
		this.scrollPane = new JScrollPane();
		viewPanel.add(this.scrollPane, BorderLayout.CENTER);
		// Adding Buttons
		JPanel buttonPanel = new JPanel();
		redButton = new JButton("R");
		redButton.setSelected(true);
		redButton.addActionListener(this);
		this.redButton.setForeground(Color.RED);
		this.redButton.setBackground(Color.RED);
		greenButton = new JButton("G");
		greenButton.setSelected(true);
		greenButton.addActionListener(this);
		this.greenButton.setForeground(Color.GREEN);
		this.greenButton.setBackground(Color.GREEN);
		blueButton = new JButton("B");
		blueButton.setSelected(true);
		blueButton.addActionListener(this);
		this.blueButton.setForeground(Color.BLUE);
		this.blueButton.setBackground(Color.BLUE);
		
				
        if( CVProperties.hasProperty("red_image_path") )
        	buttonPanel.add(redButton);
        if( CVProperties.hasProperty("green_image_path") )
        	buttonPanel.add(greenButton);
        if( CVProperties.hasProperty("blue_image_path") )
        	buttonPanel.add(blueButton);
        
		viewPanel.add(buttonPanel, BorderLayout.SOUTH);
		
		this.viewFrame.setVisible(true);
		MainWindow.addToDesktop(this.viewFrame);
	}
	
	private void redrawMontage(){
		this.viewPanel.remove(this.scrollPane);
		
		// Create new JPanel
		JPanel newPane = new JPanel();
		newPane.setLayout(new BorderLayout());
				
		newPane.add(this.cellBoard, BorderLayout.CENTER);
		
		// Set the label view
		infoLabel = new JLabel(this.computeInfoText(-1,-1));
		infoLabel.setHorizontalAlignment(SwingConstants.LEFT);
		infoLabel.setVerticalAlignment(SwingConstants.NORTH);
		newPane.add(infoLabel, BorderLayout.SOUTH);
		
		// Create new scrollpane
		this.scrollPane = new JScrollPane(newPane);
		
		this.viewPanel.add(this.scrollPane, BorderLayout.CENTER);
		// Attempt to fit the scrollPane so no scroll bars necessary
		this.viewFrame.setSize((int)this.viewPanel.getPreferredSize().getWidth() + 10, (int)this.viewPanel.getPreferredSize().getHeight()+35);
		this.viewFrame.updateUI();
	}
	
	public void generateFigure(){
		this.redrawMontage();
	}
	
	
	private String computeInfoText(int spotNum, int cellNum){
		if(spotNum<0 || cellNum<0)
			return "Spot:         Cell:       ";
		else
			return "Spot: " + spotNum + "  Cell: " + cellNum;
	}
	
	private void redPressed(){
		this.redButton.setSelected(!this.redButton.isSelected());
		//TODO: Fix Me
		this.cellBoard.recolorBoard(redButton.isSelected(), greenButton.isSelected(), blueButton.isSelected());
		this.redrawMontage();
		if(this.redButton.isSelected()){
			this.redButton.setForeground(Color.RED);
			this.redButton.setBackground(Color.RED);
		}
		else{	
			this.redButton.setForeground(Color.GRAY);
			this.redButton.setBackground(Color.GRAY);
		}
	}
	
	private void greenPressed(){
		this.greenButton.setSelected(!this.greenButton.isSelected());
		//TODO: Fix Me
		this.cellBoard.recolorBoard(redButton.isSelected(), greenButton.isSelected(), blueButton.isSelected());
		this.redrawMontage();		
		if(this.greenButton.isSelected()){
			this.greenButton.setForeground(Color.GREEN);
			this.greenButton.setBackground(Color.GREEN);
		}
		else{
			this.greenButton.setForeground(Color.GRAY);
			this.greenButton.setBackground(Color.GRAY);
		}
	}
	
	private void bluePressed(){
		this.blueButton.setSelected(!this.blueButton.isSelected());
		//TODO: Fix Me
		this.cellBoard.recolorBoard(redButton.isSelected(), greenButton.isSelected(), blueButton.isSelected());
		this.redrawMontage();
		if(this.blueButton.isSelected()){
			this.blueButton.setForeground(Color.BLUE);
			this.blueButton.setBackground(Color.BLUE);
		}
		else{
			this.blueButton.setForeground(Color.GRAY);
			this.blueButton.setBackground(Color.GRAY);
		}
	}
	
	public void actionPerformed(ActionEvent evt){
		if(evt.getSource().equals(redButton))
			this.redPressed();
		else if(evt.getSource().equals(greenButton))
			this.greenPressed();
		else if(evt.getSource().equals(blueButton))
			this.bluePressed();			
	}
}
