# Supplementary material for: CellProfiler Analyst: data exploration and analysis software for complex image-based screens
Source: BMC Bioinformatics. 2008 Nov 15;9:482. doi: 10.1186/1471-2105-9-482 (PMC2614436; doi:10.1186/1471-2105-9-482)
Supplement: Additional file 3 — Source code for CellProfiler Analyst (most recent version is available at ). Additional File 3 must be uncompressed. Doubleclicking the file often activates the computer's native decompression software; otherwise download free software online (e.g., StuffIt Expander) for this purpose. [file 1471-2105-9-482-S3.zip › CPA_src/jCPAnalyst/ShowInfo/ShowSubPlot.java]

package jCPAnalyst.ShowInfo;

import jCPAnalyst.CVProperties;
import jCPAnalyst.MainWindow;
import jCPAnalyst.Visualize.AbstractDisplayModel;
import jCPAnalyst.Visualize.DisplayFactory;
import jCPAnalyst.Visualize.CPSettings.AbstractSettings;
import jCPAnalyst.Visualize.Model.InfoModel;
import jCPAnalyst.Visualize.Model.TableGroups;

import java.util.List;

import javax.swing.JFrame;
import javax.swing.JOptionPane;


// This class contains the methods that create a new plot
// that plots cell info from spot info.
public class ShowSubPlot {

	private String tableName;
	private int uniqueID;
	private AbstractDisplayModel displayModel;
	private List uniqueIDs;
	
	/**
	 * Constructor, defined by tablename and uniqueID
	 * @param infoModel
	 */
	public ShowSubPlot(String tableName, List uniqueIDs){
		this.uniqueIDs = uniqueIDs;
		this.tableName = tableName;
	}
	

	public void generateFigure() {
		
		String plotType = promptPlotType();
		displayModel = DisplayFactory.createPlot(plotType,true);
		MainWindow.addToDesktop(displayModel);
		promptPlotSettings(this.uniqueID);
	}

	private String promptPlotType(){
		String plotType = (String)JOptionPane.showInputDialog(
				new JFrame(), "What kind of plot do you want to view?",
				"Customized Dialog", JOptionPane.PLAIN_MESSAGE, null,
				DisplayFactory.plotTypes, "Scatterplot");
		return plotType;
	
	}
	
	private void promptPlotSettings(int linkFieldValue){
		String[] dataTypeStrings = {InfoModel.CELL_DATA};
		AbstractSettings settings = displayModel.getDisplaySettings();
		settings.setDataTypeComboBox(dataTypeStrings);
		
		String[] tableString = {TableGroups.computeCellTable(tableName)};
		settings.setTableComboBox(tableString, TableGroups.computeCellTable(tableName));
		
		// Now set the displayModel correctly based on the queries passed in

		if(uniqueIDs.size() > 0){
			String whereStr = TableGroups.computeCellTable(tableName) + "." + CVProperties.getUniqueID() + " in (";
			for(int i=0; i < uniqueIDs.size(); i++){
				whereStr += ((Integer)uniqueIDs.get(i)).intValue() + ","; 
			}
			whereStr = whereStr.substring(0, whereStr.length()-1);
			whereStr += ")";
			displayModel.getInfoModel().addWhere(whereStr);
		}
		displayModel.selectAxesAndDraw();
	}
}
