# Supplementary material for: CellProfiler Analyst: data exploration and analysis software for complex image-based screens
Source: BMC Bioinformatics. 2008 Nov 15;9:482. doi: 10.1186/1471-2105-9-482 (PMC2614436; doi:10.1186/1471-2105-9-482)
Supplement: Additional file 3 — Source code for CellProfiler Analyst (most recent version is available at ). Additional File 3 must be uncompressed. Doubleclicking the file often activates the computer's native decompression software; otherwise download free software online (e.g., StuffIt Expander) for this purpose. [file 1471-2105-9-482-S3.zip › CPA_src/jCPAnalyst/ShowInfo/ShowWebInfo.java]

package jCPAnalyst.ShowInfo;

import jCPAnalyst.CVProperties;
import jCPAnalyst.Visualize.Model.CommonModels;
import jCPAnalyst.Visualize.Model.InfoModel;

import java.sql.ResultSet;
import java.util.ArrayList;
import java.util.List;

import javax.swing.JOptionPane;

import com.Ostermiller.util.Browser;

public class ShowWebInfo{

	public static void drawWebPage(String tableName, int uniqueID){	
		
		InfoModel infoModel = CommonModels.webInfoModel(tableName, uniqueID);
		
		try{
			ResultSet resultSet = infoModel.getData(false);
			resultSet.next();
			String geneName = resultSet.getString(2);
			resultSet.close();
			openWebInfoInBrowser(geneName);
		}
		catch(Exception e){ 
			e.printStackTrace();
			throw new RuntimeException();}
	}
	
	public static void drawWebPages(String tableName, List uniqueIDList){
		
		try{
				List geneList = new ArrayList();
				int uniqueID;
				for(int i=0; i<uniqueIDList.size(); i++){
					uniqueID = ((Integer)uniqueIDList.get(i)).intValue();
					InfoModel infoModel = CommonModels.webInfoModel(tableName, uniqueID);
					ResultSet resultSet = infoModel.getData(false);
					resultSet.next();
					if(!geneList.contains(resultSet.getString(2)))
						geneList.add(resultSet.getString(2));
					resultSet.close();
				}
				Object[] options = { "CONTINUE", "CANCEL" };
				int confirmWeb = JOptionPane.showOptionDialog(null, "<html><center>You are about to show " + geneList.size() + " webpages.</center><center>Do you wish to continue.</center></html>", "WARNING",JOptionPane.DEFAULT_OPTION, JOptionPane.WARNING_MESSAGE, null, options, options[0]);
				if(confirmWeb==0){	
					for(int i=0; i<geneList.size(); i++)
						openWebInfoInBrowser((String)geneList.get(i));
				}
				else if(confirmWeb==1){
					return;
				}
			}
		catch(Exception e){ 
			e.printStackTrace();
			throw new RuntimeException();}
	}


	public static void openWebInfoInBrowser(String geneName){
		try{
			String importedTarget_Name = geneName;
			if(importedTarget_Name.toUpperCase().equals("NO RNA")){
				JOptionPane.showMessageDialog(null, "Spot has No RNA / Gene Info", "No RNA", JOptionPane.ERROR_MESSAGE);
			}
			else{
				Browser.init();
				Browser.displayURL(CVProperties.getPropertyField("webinfo_url_prepend") + importedTarget_Name);
			}
		}
		catch(Exception e){
			e.printStackTrace();
			JOptionPane.showMessageDialog(null, "Cannot Launch Browser", "Cannot Launch Browser", JOptionPane.ERROR_MESSAGE);
		}
	}
	
}
