# Supplementary material for: CellProfiler Analyst: data exploration and analysis software for complex image-based screens
Source: BMC Bioinformatics. 2008 Nov 15;9:482. doi: 10.1186/1471-2105-9-482 (PMC2614436; doi:10.1186/1471-2105-9-482)
Supplement: Additional file 3 — Source code for CellProfiler Analyst (most recent version is available at ). Additional File 3 must be uncompressed. Doubleclicking the file often activates the computer's native decompression software; otherwise download free software online (e.g., StuffIt Expander) for this purpose. [file 1471-2105-9-482-S3.zip › CPA_src/jCPAnalyst/SplashScreen.java]

package jCPAnalyst;

/*
 * @(#)SplashScreen.java 1.5 20-Jan-04
 *
 * Copyright (C) 2004, Roy Ratcliffe, Lancaster, United Kingdom.
 * All rights reserved.
 *
 * This software is provided ``as is'' without warranty of any kind,
 * either expressed or implied.  Use at your own risk.  Permission to
 * use or copy this software is hereby granted without fee provided
 * you always retain this copyright notice.
 */

import java.awt.BorderLayout;
import java.awt.Canvas;
import java.awt.Dimension;
import java.awt.Frame;
import java.awt.Graphics;
import java.awt.Image;
import java.awt.Label;
import java.awt.MediaTracker;
import java.awt.Toolkit;
import java.awt.image.ImageObserver;
import java.net.URL;

/**
 * SplashScreen is a general-purpose splash screen for application
 * start-up.  Usage is straightforward: simply construct a
 * SplashScreen at the start of main() and call its splash() method.
 * Proceed with start-up as normal.  Use showStatus(String) for
 * reporting progress during start-up.  Finally, at the end of main()
 * call SplashScreen's dispose() method.  By default, the splash
 * loads image splash.gif but you can change this if necessary.
 *
 * <h3>Example 1</h3>
 * <pre>
 * class splasher1 {
 *     public static void main(String[] args) {
 *         SplashScreen splashScreen = new SplashScreen();
 *         splashScreen.splash();
 *         for (int i = 10; i > 0; i--) {
 *             splashScreen.showStatus(Integer.toString(i) + "...");
 *             try {
 *                 Thread.sleep(1000);
 *             }
 *             catch (InterruptedException ie) {}
 *         }
 *         ; // frame.show() <-- here
 *         splashScreen.dispose();
 *         ; // frame.show() <-- or here
 *     }
 * }
 * </pre>
 *
 * <h3>Example 2</h3>
 * <pre>
 * class splasher2 {
 *     public static void main(String[] args) {
 *         SplashScreen splashScreen = new SplashScreen();
 *         splashScreen.splash();
 *         try {
 *             Thread.sleep(500);
 *         }
 *         catch (InterruptedException ie) {}
 *         splashScreen.splashFor(1000); // discretion
 *         splashScreen.dispose();
 *     }
 * }
 * </pre>
 * Note following comments quoted from design documentation by R.R.
 * <blockquote>
 * This example adds splashFor(1000).  If the splash screen is
 * already displayed, it waits for at most 1000 milliseconds before
 * returning.  Note this means 1000 milliseconds of total splash!  So, if
 * already displayed for 1000 milliseconds or more, the delay is 0.
 * In other words, it avoids flickering the splash on then off if the
 * splash timing coincides with application start-up timing.  This is
 * a compromise between user feedback and cruft.  If the splash takes
 * longer than start-up, it does not appear at all.  If already
 * display for a fraction of the given time, the delay is
 * <em>only</em> the remainder.
 * </blockquote>
 *
 * <h3>Example 3</h3>
 * <pre>
 * class splasher3 {
 *     public static void main(String[] args) {
 *         SplashScreen splashScreen = new SplashScreen();
 *         splashScreen.splash();
 *         try {
 *             Thread.sleep(100);
 *         }
 *         catch (InterruptedException ie) {}
 *         splashScreen.waitForSplash(); // cruft zone?
 *         splashScreen.splashFor(1000);
 *         splashScreen.dispose();
 *     }
 * }
 * </pre>
 * This example adds waitForSplash.  It waits for the splash screen
 * even though the application loads faster.  Not recommended as some
 * users consider this bad practice.
 *
 * <h3>Example 4</h3>
 * <pre>
 * class splasher4 {
 *     public static void main(String[] args) {
 *         SplashScreen.instance().splash();
 *         SplashScreen.instance().delayForSplash();
 *         try {
 *             Thread.sleep(100);
 *         }
 *         catch (InterruptedException ie) {}
 *         SplashScreen.instance().splashFor(1000);
 *         SplashScreen.instance().dispose();
 *     }
 * }
 * </pre>
 * This example demonstrates two new features of version 1.5
 * SplashScreen.  Firstly, the Singleton pattern.  Class-scoped method
 * instance() accesses the single SplashScreen instance.  You can
 * therefore access this instance from anywhere.
 * <p>
 * Secondly, method delayForSplash() appears just after splash().
 * This <em>possibly</em> delays the main thread, allowing the splash
 * screen to load and display.  Tests on some uniprocessor platforms
 * show poor multi-threading performance.  See Appendix F of design
 * documentation by R.R.  The new method bases the extent of delay if
 * any on number of available computing resources.
 *
 * <h3>Modelling</h3>
 * In U.M.L. modelling terms, SplashScreen fulfils the following
 * requirement depicted as a Use Case.
 * <p>
 * <img src="UseCaseDiagram1.gif">
 * <p>
 * The sketch below outlines the user interface design.
 * <p>
 * <img src="hci.gif">
 * <p>
 * To meet this requirement, the implementation uses the following
 * class design.
 * <p>
 * <img src="ClassDiagram2.gif">
 * <p>
 * Or in full detail as follows.
 * <p>
 * <img src="ClassDiagram2a.gif">
 * <p>
 *
 * @todo Add method or methods for adjusting background colours.
 * @author Roy Ratcliffe
 * @version 1.5
 */
public class SplashScreen implements ImageObserver {
	
	// Design decision.
	// Choose delegation over inheritance.  SplashScreen is not a
	// Frame or a Window, or an Image for that matter; it is a
	// concept.  Frame and Image are its components.
	//
	// Conceptually, the splash screen is an image with text
	// underneath: an image and a label in Java terms.  The Frame
	// is a somewhat more abstract software-engineering
	// entity.
	//
	// Instantiate the label now and give default contents.  Use
	// method showStatus(s: String) to override the default.  You can
	// call this before splash().  Design feature.
	private Image image;
	private Label label = new Label("Loading...", Label.CENTER);
	
	private Frame frame;
	private long splashTime = 0;
	
	/**
	 * Constructs SplashScreen using a given filename for the splash image.
	 * @param filename name of an image file
	 */
	public SplashScreen(String filename) {
		setImage(filename);
	}
	/**
	 * Constructs SplashScreen using a given URL for the splash image.
	 * @param url the URL of an image
	 */
	public SplashScreen(URL url) {
		setImage(url);
	}
	/**
	 * Constructs SplashScreen using filename "splash.gif" for the image
	 * unless you change the default using setImage or call splash with an
	 * argument specifying a different image.
	 */
	public SplashScreen() {
	}
	
	/**
	 * Uses the given filename for the splash image.  This method
	 * calls Toolkit.getImage which resolves multiple requests for
	 * the same filename to the same Image, unlike createImage which
	 * creates a non-shared instance of Image.  In other words,
	 * getImage caches Images, createImage does not.  Use
	 * <code>splash(createImage(</code>... if you want Image privacy.
	 * @param filename name of an image file
	 */
	public void setImage(String filename) {
		image = Toolkit.getDefaultToolkit().getImage(filename);
	}
	/**
	 * Uses the given URL for the splash image.
	 * @param url the URL of an image
	 */
	public void setImage(URL url) {
		image = Toolkit.getDefaultToolkit().getImage(url);
	}
	
	/**
	 * Starts the asynchronous splash screen using the given filename
	 * for the image.
	 * @param filename name of an image file
	 */
	public void splash(String filename) {
		splash(Toolkit.getDefaultToolkit().getImage(filename));
	}
	/**
	 * Starts the asynchronous splash screen using the given URL
	 * for the image.
	 * @param url the URL of an image
	 */
	public void splash(URL url) {
		splash(Toolkit.getDefaultToolkit().getImage(url));
	}
	/**
	 * Starts the asynchronous splash screen using the previously
	 * specified image, or using filename "splash.gif" by default if
	 * no image yet specified.
	 */
	public void splash() {
		if (image != null) splash(image);
		else splash(Toolkit.getDefaultToolkit().getImage("splash.gif")); // async
	}
	
	/**
	 * <em>Splash</em> the screen!  Or, in other words, make a splash!
	 *
	 * Actually, this method merely starts the process of
	 * splashing.  The splash screen will appear sometime later when
	 * the splash image is ready for display.
	 *
	 * Note that this splash screen implementation uses fully asynchronous
	 * image loading.  The splash() method itself returns to the
	 * caller as soon as possible.  The screen appears later as soon
	 * as image loading completes.
	 *
	 * @pre Do not double-splash!  It creates waves!  That is, do not
	 * invoke splash() twice, not without calling dispose() in-between.
	 *
	 * @param img the image used for splashing
	 */
	public void splash(Image img) {
		image = img;
		frame = new Frame();
		frame.setUndecorated(true);
		if (!Toolkit.getDefaultToolkit().prepareImage(image, -1, -1, this)) 
			return;
		// Arriving here means the image is already fully loaded.
		// The splash screen can proceed without delay.
		splashScreen();
	}
	
	/**
	 * Runs during image loading.  Informs this ImageObserver about progress.
	 * This method does <b>not</b> run in the main thread, i.e. the thread which
	 * calls splash() and dispose().  That is why methods
	 * splashScreen() and dispose() are <code>synchronized</code>.
	 */
	public boolean imageUpdate(Image img, int infoflags,
			int x, int y, int width, int height) {
		// debug...
		// 	System.err.println("img=" + img +
		// 			   ",infoflags=" + infoflags +
		// 			   ",x=" + x +
		// 			   ",y=" + y +
		// 			   ",width=" + width +
		// 			   ",height=" + height);
		
		// Return false if infoflags indicate that the image is
		// completely loaded; true otherwise.
		boolean allbits = infoflags == ImageObserver.ALLBITS;
		if (allbits) splashScreen();
		return !allbits;
	}
	
	/**
	 * Runs when the splash image is fully loaded, all its bits and
	 * pieces.
	 *
	 * @todo Animated splash screens!  Is there a requirement?  If
	 * so, implement animation support.
	 */
	private synchronized void splashScreen() {
		// Which thread runs this method?  One of two: either the
		// main thread if the image has already loaded, or Java's
		// image loader thread.
		if (frame == null) return;
		final int width = image.getWidth(null);
		final int height = image.getHeight(null);
		
		// Why use a Canvas?  It allows packing.  This way, AWT's
		// normal packing mechanism handles the sizing and layout.
		Canvas canvas = new Canvas() {
			static final long serialVersionUID = 243425234259L;
			// Fix thanks to Werner Randelshofer as follows.
			// Canvas class' update(g) method first clears then
			// invokes paint(g).  Its superclass, Component, only
			// calls paint(g).  Just paint, not clear!  Clearing
			// first unhappily creates flicker.  The following
			// override reverts to the super-superclass behaviour
			// of Component.
			public void update(Graphics g) {
				paint(g);
			}
			public void paint(Graphics g) {
				g.drawImage(image, 0, 0, this);
			}
			// Fixed for Mac OS X, also thanks to Werner.
			// Werner's kind testing on Apple's JVM reveals an
			// important and subtle difference versus Sun's Java for
			// Linux.  Under Linux, Component.setSize() alters the
			// Canvas ``preferred size'' and therefore affects
			// layout.  Under Mac OS X, it does not.  Actually,
			// reviewing Component.java source reveals that
			// preferredSize() dependency is complex, depending on
			// prefSize attribute if set and Component isValid, or
			// otherwise depends on Component peer, or finally the
			// ``minimum size'' if no peer yet.  Werner's solution
			// seems advisable therefore: override
			// getPreferredSize() method.
			public Dimension getPreferredSize() {
				return new Dimension(width, height);
			}
		};
		
		frame.add(canvas, BorderLayout.CENTER);
		frame.add(label, BorderLayout.SOUTH);
		frame.pack();
		
		Dimension screenSize = Toolkit.getDefaultToolkit().getScreenSize();
		Dimension frameSize = frame.getSize();
		frame.setLocation((screenSize.width - frameSize.width) >> 1, // /2
				(screenSize.height - frameSize.height) >> 1); // /2
		frame.setVisible(true);
		splashTime = System.currentTimeMillis();
	}
	
	/**
	 * Changes the status message just below the image.  Use it to
	 * display start-up progress.
	 */
	public void showStatus(String s) {
		label.setText(s);
	}
	
	/**
	 * Waits for the splash screen to load, returns when the splash
	 * starts.  The wait is indefinite if necessary.  The operation
	 * returns immediately if the splash image has already loaded.
	 * <p>
	 * Please note following discussion taken from design
	 * documentation by R.R.
	 * <blockquote>
	 * As a guide, invoke this method at the <em>end</em> of start-up, not the
	 * beginning.  Waiting for the image to load does not make the image load
	 * faster, necessarily.  Image loading is an `input bound' process,
	 * reading from filesystem or network.  Remaining start-up steps are
	 * typically `compute bound' and likely compute resource is available for
	 * consumption.  Most likely, start-up mixes input and compute resource
	 * demands, and possibly even output.
	 * <p>
	 * This guideline applies to uniprocessor as well as multiprocessor
	 * platforms.  Waiting only wastes any available compute cycles.  If you
	 * need to delay unnecessarily, do this at the end when there is nothing
	 * left to do.  Even so, this practice can be viewed as user interface
	 * cruft!  Please use with care.
	 * </blockquote>
	 */
	public void waitForSplash() {
		MediaTracker mt = new MediaTracker(frame);
		mt.addImage(image, 0);
		try {
			mt.waitForID(0);
		}
		catch (InterruptedException ie) {}
		// assert splashTime!=0
	}
	/**
	 * Waits for the splash screen to load for a limited amount of
	 * time.  Method returns when the splash has loaded, or when the
	 * given time limit expires.
	 * @param ms milliseconds to wait for
	 */
	public void waitForSplash(long ms) {
		MediaTracker mt = new MediaTracker(frame);
		mt.addImage(image, 0);
		try {
			mt.waitForID(0, ms);
		}
		catch (InterruptedException ie) {}
		// assert splashTime!=0
	}
	/**
	 * Optimise splash latency by delaying the calling thread
	 * according to number of processors available.  Multiprocessor
	 * platforms successfully load the splash image in parallel with
	 * low overhead.  Uniprocessors struggle however!  This method
	 * offers a compromise.  It delays <em>indefinitely</em> with one
	 * processor, same as waitForSplash(); however, it returns
	 * immediately with four or more processors thereby maximising
	 * parallel execution; or waits for 500 milliseconds at most with
	 * dual processors.  Call delayForSplash() in place of
	 * waitForSplash().
	 */
	public void delayForSplash() {
		int cpus = Runtime.getRuntime().availableProcessors();
		switch (cpus) {
		case 0: // pathology!
		case 1:
			waitForSplash();
			break;
		case 2:
		case 3: // ?
			waitForSplash(1000 / cpus);
		}
	}
	/**
	 * Splashes the screen for at least the given number of
	 * milliseconds if, and only if, the splash screen has already
	 * loaded.  If not already splashed, the method returns
	 * immediately.  Invoke this method before disposing if you want
	 * to force a minimum splash period.
	 * <p>
	 * Why is this method <code>synchronized</code>?  In order to
	 * avoid a race condition.  It accesses the splashTime attribute
	 * which updates in another thread.
	 * @param ms milliseconds of minimum splash
	 * @pre The argument is greater than zero.
	 * You already called splash.
	 */
	public synchronized void splashFor(int ms) {
                frame.toFront();
		if (splashTime == 0) return;
		long splashDuration = System.currentTimeMillis() - splashTime;
		// What time does System.currentTimeMillis measure?  Real
		// time, process time, or perhaps thread time?  If real time,
		// the following sleep duration inaccurately represents the
		// remaining delay.  This process could switch out at any
		// point in-between sampling the time and sleeping, and
		// thereby add to the existing delay!  Ignored for now.
		if (splashDuration < ms)
			try {
				Thread.sleep(ms - splashDuration);
			}
		catch (InterruptedException ie) {}
	}
	
	/**
	 * Closes the splash screen if open, or abandons splash screen if
	 * not already open.  Relatively long image loading delays the
	 * opening.  Call this method at the end of program start-up,
	 * i.e. typically at the end of main().
	 * <p>
	 * Implementation note.
	 * If you dispose too fast, this method could coincide with
	 * splashScreen().  We cannot now preempt the other thread.  It
	 * needs synchronisation.  This situation and its requirement
	 * proves inevitable when two threads access the same thing.  For
	 * this reason, methods dispose() and splashScreen() share the
	 * <code>synchronized</code> attribute.
	 *
	 * @pre Assumes previous invocation of splash().  Do not dispose
	 * before the splash!
	 */
	public synchronized void dispose() {
		// Of course, it is conceivable though unlikely that the
		// frame may not really exist before disposing.  For example,
		// if the splash phase of intialisation runs very quickly.
		// Two splash cycles in a row?  Remove the label ready for
		// the next iteration.  Not a requirement but pathologically safe.
		frame.remove(label);
		frame.dispose();
		frame = null;
		splashTime = 0;
	}
	
	private static SplashScreen singleton = null;
	/**
	 * Ensures the class has only one instance and gives a global
	 * point of access to it.  The Singleton pattern avoids using
	 * global variables.  Instead, the class itself references the
	 * single instance using a class-scoped variable, <em>static</em>
	 * in Java terms.
	 * <p>
	 * The implementation actually mixes singleton and non-singleton
	 * patterns.  (Tempting to call it Multiton but that refers to a
	 * variation of Singleton where the instance has <em>many</em>
	 * multiplicity instead of unity.)  Correctly applying the
	 * Singleton pattern requires closing access to constructor
	 * methods.  However, SplashScreen retains public constructors, so
	 * compromises the pattern.  You can follow Singleton usage or
	 * not at your own discretion.
	 *
	 * @return singleton SplashScreen instance
	 */
	// See Double-checked locking and the Singleton pattern
	// http://www-106.ibm.com/developerworks/java/library/j-dcl.html?dwzone=java
	public static synchronized SplashScreen instance() {
		if (null == singleton) singleton = new SplashScreen();
		return singleton;
	}
	
}
