# Supplementary material for: CellProfiler Analyst: data exploration and analysis software for complex image-based screens
Source: BMC Bioinformatics. 2008 Nov 15;9:482. doi: 10.1186/1471-2105-9-482 (PMC2614436; doi:10.1186/1471-2105-9-482)
Supplement: Additional file 3 — Source code for CellProfiler Analyst (most recent version is available at ). Additional File 3 must be uncompressed. Doubleclicking the file often activates the computer's native decompression software; otherwise download free software online (e.g., StuffIt Expander) for this purpose. [file 1471-2105-9-482-S3.zip › CPA_src/jCPAnalyst/Statistics/Constants.java]

package jCPAnalyst.Statistics;

/*
Copyright � 1999 CERN - European Organization for Nuclear Research.
Permission to use, copy, modify, distribute and sell this software and its documentation for any purpose 
is hereby granted without fee, provided that the above copyright notice appear in all copies and 
that both that copyright notice and this permission notice appear in supporting documentation. 
CERN makes no representations about the suitability of this software for any purpose. 
It is provided "as is" without expressed or implied warranty.
*/

/**
 * Defines some useful constants.
 */
public class Constants {
  /*
   * machine constants
   */
	protected static final double MACHEP =  1.11022302462515654042E-16;
	protected static final double MAXLOG =  7.09782712893383996732E2;
	protected static final double MINLOG = -7.451332191019412076235E2;
	protected static final double MAXGAM = 171.624376956302725;
	protected static final double SQTPI  =  2.50662827463100050242E0;
	protected static final double SQRTH  =  7.07106781186547524401E-1;
	protected static final double LOGPI  =  1.14472988584940017414;

	protected static final double big = 4.503599627370496e15;
	protected static final double biginv =  2.22044604925031308085e-16;


	/*
 * MACHEP =  1.38777878078144567553E-17       2**-56
 * MAXLOG =  8.8029691931113054295988E1       log(2**127)
 * MINLOG = -8.872283911167299960540E1        log(2**-128)
 * MAXNUM =  1.701411834604692317316873e38    2**127
 *
 * For IEEE arithmetic (IBMPC):
 * MACHEP =  1.11022302462515654042E-16       2**-53
 * MAXLOG =  7.09782712893383996843E2         log(2**1024)
 * MINLOG = -7.08396418532264106224E2         log(2**-1022)
 * MAXNUM =  1.7976931348623158E308           2**1024
 *
 * The global symbols for mathematical constants are
 * PI     =  3.14159265358979323846           pi
 * PIO2   =  1.57079632679489661923           pi/2
 * PIO4   =  7.85398163397448309616E-1        pi/4
 * SQRT2  =  1.41421356237309504880           sqrt(2)
 * SQRTH  =  7.07106781186547524401E-1        sqrt(2)/2
 * LOG2E  =  1.4426950408889634073599         1/log(2)
 * SQ2OPI =  7.9788456080286535587989E-1      sqrt( 2/pi )
 * LOGE2  =  6.93147180559945309417E-1        log(2)
 * LOGSQ2 =  3.46573590279972654709E-1        log(2)/2
 * THPIO4 =  2.35619449019234492885           3*pi/4
 * TWOOPI =  6.36619772367581343075535E-1     2/pi
 */
 
/**
 * Makes this class non instantiable, but still let's others inherit from it.
 */
protected Constants() {}
}
