# Supplementary material for: CellProfiler Analyst: data exploration and analysis software for complex image-based screens
Source: BMC Bioinformatics. 2008 Nov 15;9:482. doi: 10.1186/1471-2105-9-482 (PMC2614436; doi:10.1186/1471-2105-9-482)
Supplement: Additional file 3 — Source code for CellProfiler Analyst (most recent version is available at ). Additional File 3 must be uncompressed. Doubleclicking the file often activates the computer's native decompression software; otherwise download free software online (e.g., StuffIt Expander) for this purpose. [file 1471-2105-9-482-S3.zip › CPA_src/jCPAnalyst/Statistics/CVStatMethods.java]

package jCPAnalyst.Statistics;

import jCPAnalyst.util.DataTable;
import jCPAnalyst.util.HashtableMultiEntry;
import jCPAnalyst.util.SortableTableModel;
import jCPAnalyst.CVProperties;
import java.sql.SQLException;
import java.util.ArrayList;
import java.util.Iterator;
import java.util.List;

import org.apache.commons.math.special.Beta;
import org.apache.commons.math.special.Gamma;

//import org.apache.commons.math.special.Gamma;

public class CVStatMethods {

	/**
	 * 
	 * @param totalPop
	 *            an int[][] array that holds the uniqueID in the first column
	 *            and the total cell count in the second column
	 * @param selectedPop
	 *            an int[][] that holds the uniqueID in the first column and the
	 *            gated cell count in the second column
	 * @return List of Lists containing 1) Integer array of uniqueIDs 2) Integer
	 *         array of count of total objects in the uniqueID 3) Integer array
	 *         of count of selected objects in the uniqueID 4) Double array of
	 *         log odds 5) Double array of p-values 6) Double array of
	 *         enrichments
	 * 
	 * @throws SQLException
	 */
	public static List computePValues(int[][] totalPop, int[][] selectedPop) {

		HashtableMultiEntry uniqueIDTable = new HashtableMultiEntry();
		int curImageID;
		int totalObjCt = 0;
		int gatedObjCt = 0;
		int curImageTotalObjCt; // total object count for given ID
		int curImageGatedObjCt = 0;   // gated object count for given ID		
		
		// ======== Build a HashTable keyed by ID(totalObjCt, gatedObjCt) =========
		int[] totalCounts = new int[totalPop.length];
		int[] selectedCounts = new int[totalPop.length];
		for (int i = 0; i < totalPop.length; i++) {
			curImageTotalObjCt = totalPop[i][1];
			curImageGatedObjCt = selectedPop[i][1];
			
			curImageID = totalPop[i][0];
			totalCounts[i] = curImageTotalObjCt;
			uniqueIDTable.put("" + curImageID, new Integer(curImageTotalObjCt), 0);
			totalObjCt += curImageTotalObjCt;
			

			curImageID = selectedPop[i][0];
			gatedObjCt += curImageGatedObjCt;
			selectedCounts[i] = curImageGatedObjCt;
			uniqueIDTable.put("" + curImageID, new Integer(curImageGatedObjCt), 1);
		}		
		
		double[] AB = fitBetaBinomial(totalCounts, selectedCounts);
		double alpha = AB[0];
		double beta = AB[1];
		
		System.out.println( "Fit data to Beta-Binomial distribution with alpha=" + alpha + ", beta=" + beta + "." );
	    
		return computePVals(alpha, beta, uniqueIDTable, totalObjCt, gatedObjCt);
	}
	
	
	
	/**
	 * Used to compute P-Values when not grouping by images
	 */
	public static List computePValues(HashtableMultiEntry groupedHash, int totalObjCt, int gatedObjCt,
			int[][] totalPop, int[][] selectedPop) {
		
		int[] totalCounts = new int[totalPop.length];
		int[] selectedCounts = new int[totalPop.length];
		for(int i=0; i<totalPop.length; i++){
			totalCounts[i] = totalPop[i][1];
			selectedCounts[i] = selectedPop[i][1];
		}
		
		double[] AB = fitBetaBinomial(totalCounts, selectedCounts);
		double alpha = AB[0];
		double beta = AB[1];
		
		System.out.println( "Fit data to Beta-Binomial distribution with alpha=" + alpha + ", beta=" + beta + "." );
	
		return computePVals(alpha, beta, groupedHash, totalObjCt, gatedObjCt);
	}

	
	
	
	
	private static double sumArray(int[] a){
		double sum=0;
		for(int i=0; i<a.length; i++)
			sum += a[i];
		return sum;
	}

	private static int[] diffPairs(int[] a, int[] b){
		int[] diff = new int[a.length];
		for(int i=0; i<a.length; i++)
                    diff[i] = a[i]-b[i];
		return diff;
	}
	

	/**
	 * Fits the Beta Binomial distribution to the given populations 
	 * @param totalPop[][]: uniqueIDs and total population counts
	 * @param selectedPop[][]: uniqueIDs and the gated population counts
	 * @return AB[] = {alpha, beta} for the distribution 
	 */
	public static double[] fitBetaBinomial(int[] total, int[] hits) {
		
                int[] misses = diffPairs(total, hits);
		double sumTot  = sumArray(total);
		double sumHits = sumArray(hits);
                double sumMisses = sumArray(misses);
		int N = total.length;
		double a       = sumHits / N;
                double b       = sumMisses / N;
		double norm = (a + b);
                
                a = 2 * a / norm;
                b = 2 * b / norm;
                
		
		int i;
		int maxIterations=1000;
		double relativeChange=0.0;
		for(i=0; i<maxIterations; i++){
			double a_old = a;
			double b_old = b;
			
			double g[] = {0,0};
			double h   = 0;
			for (int j=0; j < total.length; j++){
				g[0] += digamma( a + hits[j] );
				g[1] += digamma( b + misses[j] );
				h += digamma( a + b + total[j]);
			}
			g[0] -= N * digamma( a );
			g[1] -= N * digamma( b );
		    h    -= N * digamma( a + b );
			
		    a = a * g[0] / h;
		    b = b * g[1] / h;
		    
		    relativeChange = (Math.max(Math.abs(a - a_old),Math.abs(b - b_old))) / Math.max(a, b);
		    
			if ( relativeChange < 0.000001 )
			    break;
		}
		if( i < maxIterations ){
			System.out.println("Fit Beta-Binomial after " + i + " iterations.");
		} else{
			System.out.println("Failed to converge while fitting Beta-Binomial.  Relative Change = " + relativeChange);
		}
		
	    double AB[] = {a, b};
	    return AB;
	}
		
	
	
	/**
	 * modify to take alpha & beta and return p-vals table
	 */
	@SuppressWarnings("unchecked")
	public static List computePVals(double alpha, double beta,
			HashtableMultiEntry uniqueIDTable, int totalObjCt, int gatedObjCt) {
		
		// Now go through all the uniqueIDs and calculate the P-Values
		Iterator uniqueIDIterator = uniqueIDTable.keySet().iterator();
		String currentKey;
		String[] uniqueIDs = new String[uniqueIDTable.size()];
//		Double[] logOdds = new Double[uniqueIDTable.size()];
		Double[] logPValRatios = new Double[uniqueIDTable.size()];
		Double[] rpValues = new Double[uniqueIDTable.size()];
		Double[] lpValues = new Double[uniqueIDTable.size()];
		Double[] enrichment = new Double[uniqueIDTable.size()];
		Integer[] curImageTotalObjCtArray = new Integer[uniqueIDTable.size()];
		Integer[] curImageGatedObjCtArray = new Integer[uniqueIDTable.size()];
		int i = 0;
		int curImageGatedObjCt;
		int curImgTotalObjCt;
		double frequency = (double) gatedObjCt / totalObjCt;

		while (uniqueIDIterator.hasNext()) {
			currentKey = (String) uniqueIDIterator.next();
			curImgTotalObjCt = ((Integer) uniqueIDTable.get(currentKey, 0)).intValue();
			try {
				curImageGatedObjCt = ((Integer) uniqueIDTable.get(currentKey, 1)).intValue();
			}
			// If there is nothing in the curObjectHits table then there were no hits.
			catch (IndexOutOfBoundsException e) {
				curImageGatedObjCt = 0;
			}
			
			Double rightPValue = computeRightPValue(alpha, beta, curImageGatedObjCt, curImgTotalObjCt);
			Double leftPValue = computeLeftPValue(alpha, beta, curImageGatedObjCt, curImgTotalObjCt);
			
			uniqueIDs[i] = currentKey;
//			logOdds[i] = computeLogOdds(alpha, beta, curImageGatedObjCt, curImgTotalObjCt);
			logPValRatios[i] = -Math.log10(rightPValue/leftPValue);
			rpValues[i] = rightPValue;
			lpValues[i] = leftPValue;
			enrichment[i] = new Double( ((double) curImageGatedObjCt / curImgTotalObjCt) / frequency);
			curImageTotalObjCtArray[i] = new Integer(curImgTotalObjCt);
			curImageGatedObjCtArray[i] = new Integer(curImageGatedObjCt);

			i++;
		}

		// Store all the uniqueIDs and p-values in a list
		List uniqueIDPVals = new ArrayList();
		uniqueIDPVals.add(uniqueIDs);
		uniqueIDPVals.add(curImageTotalObjCtArray);
		uniqueIDPVals.add(curImageGatedObjCtArray);
		//uniqueIDPVals.add(logOdds);
		uniqueIDPVals.add(logPValRatios);
		uniqueIDPVals.add(rpValues);
		uniqueIDPVals.add(lpValues);
		uniqueIDPVals.add(enrichment);
		return uniqueIDPVals;
	}
	
	
	/**
	 * Log10( P(HEnrich)/(1-P(HEnrich)) )
	 */
	public static Double computeLogOdds(double alpha, double beta,
			int hits, int trials) {
		
		LogOddsIntegrate pdf = new LogOddsIntegrate(alpha, beta, hits, trials );
		double err[] = new double[1];
		int ierr[] = new int[1];
		
		double topIntegral    = Gaus8.gaus8(pdf, alpha, alpha+beta, err, ierr);
		double bottomIntegral = Gaus8.gaus8(pdf, 0, alpha+beta, err, ierr);
		double ratio          = topIntegral / bottomIntegral;
		double mean           = alpha/(alpha+beta);
		double pHEnrich       = 1.0/(1-mean) * ratio;
		double pHSuppress     = 1.0/mean * (1-ratio); 
		double logOdds        = -Math.log10(pHEnrich/pHSuppress);
						
		return logOdds;
	}

	
	/**
	 * Calculates the Left P-Value from alpha, beta, hits, and trials
	 */
	private static Double computeLeftPValue(double alpha, double beta, int hits, int trials) {
		double sum = 0;
		for(int i=0; i<=hits; i++){
			sum += Math.exp(logP(alpha,beta,i,trials));
		}
		return sum;		
	}
	
	
	/**
	 * Calculates the Right P-Value from alpha, beta, hits, and trials
	 */
	private static Double computeRightPValue(double alpha, double beta, int hits, int trials) {
		double sum = 0;
		for(int i=hits; i<=trials; i++){
			sum += Math.exp(logP(alpha,beta,i,trials));
		}
		return sum;		
	}


	/**
	 * @param uniqueIDPVals: a List where the last 6 columns are:
	 * 	TotalObjCt, GatedObjCt, -log10(rPval/lPval), Left-P-Value, Right-P-Value and Enrichment.
	 *  There may be any number of columns before these.
	 */
	public static DataTable displayPValueTable(List uniqueIDPVals,
			String table, boolean isGroupedByImage) {
		// Put into a defaulttablemodel
		String tableName = "Enrichment/Pvalues for " + table;
		SortableTableModel myTableModel = new SortableTableModel();
		int numCols = uniqueIDPVals.size();

		// Populate the grouped columns
		for (int i = 0; i < numCols - 6; i++) {
			try {
				String[] uniqueIDs = (String[]) uniqueIDPVals.get(i);
				int uniqueIDSize = uniqueIDs.length;
				Integer[] index = new Integer[uniqueIDSize];
				for (int j = 0; j < uniqueIDSize; j++) {
					String tempValue = String.valueOf(uniqueIDs[j]);
					index[j] = Integer.valueOf(tempValue);
				}
				if (i == 0) {
					myTableModel.addColumn("UniqueIDs", index);
				} else {
					myTableModel.addColumn("UniqueIDs" + i, index);
				}

			} catch (NumberFormatException nfe) {
				String[] uniqueIDs = (String[]) uniqueIDPVals.get(i);
				if (i == 0) {
					myTableModel.addColumn("UniqueIDs", uniqueIDs);
				} else {
					myTableModel.addColumn("UniqueIDs" + i, uniqueIDs);
				}
			}
		}

		Integer[] totalObjCt = (Integer[]) uniqueIDPVals.get(numCols - 6);
		myTableModel.addColumn("Total Obj Ct", totalObjCt);

		Integer[] gatedObjCt = (Integer[]) uniqueIDPVals.get(numCols - 5);
		myTableModel.addColumn("Positive Obj Ct", gatedObjCt);

//		Double[] logOdds = (Double[]) uniqueIDPVals.get(numCols - 4);
//		myTableModel.addColumn("Log Odds", logOdds);
		
		Double[] logPValRatios = (Double[]) uniqueIDPVals.get(numCols - 4);
		myTableModel.addColumn("Enrichment Score", logPValRatios);
		
		Double[] rpValues = (Double[]) uniqueIDPVals.get(numCols - 3);
		myTableModel.addColumn("Right P-Value", rpValues);

		Double[] lpValues = (Double[]) uniqueIDPVals.get(numCols - 2);
		myTableModel.addColumn("Left P-Value", lpValues);

		Double[] enrichment = (Double[]) uniqueIDPVals.get(numCols - 1);
		myTableModel.addColumn("Fold Change", enrichment);

		DataTable thisTable = new DataTable();
		thisTable.showTable(myTableModel, tableName);
		if (isGroupedByImage) {
			thisTable.setImageNumberCol(0);
			thisTable.setSourceDataTable(table);
		} else {
			String groupColStr = CVProperties
					.getPropertyField("classifier_group_col");
			String[] groupCols = groupColStr.trim().split(",");
			for (int k = 0; k < groupCols.length; k++) {
				if (CVProperties.getPropertyField("webinfo_col").equals(groupCols[k]))
					thisTable.setWebInfoCol(k);
			}
		}

		return thisTable;
	}
	
	

	
	/**
     * Approximates the digamma function, accurate to 13 decimal places.
     * 
     * This code is derived from:
     * Richard J. Mathar. 2005. <a href="http://arxiv.org/abs/math.CA/0403344">Chebyshev Series Expansion of Inverse Polynomials</a>.
     * Richard J. Mathar. 2005. <a href="http://www.strw.leidenuniv.nl/~mathar/progs/digamma.c">digamma.c</a>.
     */
    public static double digamma(double x) {
		
    	if ((x <= 0.0) && (x == (int) x))
		    return Double.NaN;
	
		if( x < 0.0 )
			return digamma(1.0-x)+PI/Math.tan(PI*(1.0-x)) ;	/* reflection formula */
		
		else if( x < 1.0 )
			return digamma(1.0+x)-1.0/x ;
		
		else if ( x == 1.0)
			return -GAMMA ;
		
		else if ( x == 2.0)
			return 1.0-GAMMA ;
		
		else if ( x == 3.0)
			return 1.5-GAMMA ;
		
		else if ( x > 3.0) {
                        double accum = 0.0;
                        while (x > 3.0) {
                            accum += 1.0/(x-1.0);
                            x = x - 1.0;
                        }
                        return accum + digamma(x);
			// OLD METHOD: return 0.5*(digamma(x/2.0)+digamma((x+1.0)/2.0))+LN2 ;		/* duplication formula */
                }
		else {
			double Tn_1 = 1.0 ;	    /* T_{n-1}(x), started at n=1 */
			double Tn   = x-2.0 ;	/* T_{n}(x) ,  started at n=1 */
			double resul = DIGAMMA_COEFFS[0] + DIGAMMA_COEFFS[1]*Tn ;

			x -= 2.0 ;

			for(int n=2; n < DIGAMMA_COEFFS.length; n++){
				final double Tn1 = 2.0 * x * Tn - Tn_1 ;	/* Chebyshev recursion, Eq. 22.7.4 Abramowitz-Stegun */
				resul += DIGAMMA_COEFFS[n]*Tn1 ;
				Tn_1 = Tn ;
				Tn = Tn1 ;
			}
			return resul ;
		}
    }

    
    /*
     * Constants used in digamma calculation
     */
	private static final double LN2 = 0.6931471805599453094172321214581766;
	private static final double GAMMA = 0.5772156649015328606065120900824024;
	private static final double PI = 3.1415926535897932384626433832795029;
    private static final double DIGAMMA_COEFFS[] = { 
		.30459198558715155634315638246624251,
		.72037977439182833573548891941219706, 
		-.12454959243861367729528855995001087,
		.27769457331927827002810119567456810e-1, 
		-.67762371439822456447373550186163070e-2,
		.17238755142247705209823876688592170e-2, 
		-.44817699064252933515310345718960928e-3,
		.11793660000155572716272710617753373e-3, 
		-.31253894280980134452125172274246963e-4,
		.83173997012173283398932708991137488e-5, 
		-.22191427643780045431149221890172210e-5,
		.59302266729329346291029599913617915e-6, 
		-.15863051191470655433559920279603632e-6,
		.42459203983193603241777510648681429e-7, 
		-.11369129616951114238848106591780146e-7,
		.304502217295931698401459168423403510e-8, 
		-.81568455080753152802915013641723686e-9,
		.21852324749975455125936715817306383e-9, 
		-.58546491441689515680751900276454407e-10,
		.15686348450871204869813586459513648e-10, 
		-.42029496273143231373796179302482033e-11,
		.11261435719264907097227520956710754e-11, 
		-.30174353636860279765375177200637590e-12,
		.80850955256389526647406571868193768e-13, 
		-.21663779809421233144009565199997351e-13,
		.58047634271339391495076374966835526e-14, 
		-.15553767189204733561108869588173845e-14,
		.41676108598040807753707828039353330e-15, 
		-.11167065064221317094734023242188463e-15
	};
    
    
    /**
     * Compute logP
     */
	public static double logP(double alpha, double beta, double hits, double trials) {
		// See mathworld page on beta-binomial
		double a = lnchoose(trials, hits);
		double b = Beta.logBeta(hits + alpha, trials - hits + beta);
		double c = Beta.logBeta(alpha, beta);
//		System.out.println("   logP: " + alpha + ", " + beta + ", " + hits + ", " + trials + ", return = " + (a + b - c) );
		return (a + b - c);
	}


    /**
     * Compute lnchoose
     */
	public static double lnchoose(double trials, double hits) {
		double nf = org.apache.commons.math.special.Gamma.logGamma(trials + 1);
		double mf = org.apache.commons.math.special.Gamma.logGamma(hits + 1);
		double nmmnf = org.apache.commons.math.special.Gamma.logGamma(trials - hits + 1);	
//		System.out.println("   lnchoose: " + trials + ", " + hits + ", return = " + (nf - (mf + nmmnf)) );
		return nf - (mf + nmmnf);
	}
	

}
