# Supplementary material for: CellProfiler Analyst: data exploration and analysis software for complex image-based screens
Source: BMC Bioinformatics. 2008 Nov 15;9:482. doi: 10.1186/1471-2105-9-482 (PMC2614436; doi:10.1186/1471-2105-9-482)
Supplement: Additional file 3 — Source code for CellProfiler Analyst (most recent version is available at ). Additional File 3 must be uncompressed. Doubleclicking the file often activates the computer's native decompression software; otherwise download free software online (e.g., StuffIt Expander) for this purpose. [file 1471-2105-9-482-S3.zip › CPA_src/jCPAnalyst/Statistics/Gaus8.java]

package jCPAnalyst.Statistics;

/**
 *
 *This class contains a Java translation of a public domain FORTRAN
 *routine, dgaus8, written by R. E. Jones that numerically integrates
 *real functions of one variable over finite intervals.  The
 *translation was performed by Steve Verrill in February of 2002.
 *
 *@version .5 --- February 8, 2002
 *
 */

public class Gaus8 extends Object {

	static final double x1 = 1.83434642495649805E-01;
	static final double x2 = 5.25532409916328986E-01;
	static final double x3 = 7.96666477413626740E-01;
	static final double x4 = 9.60289856497536232E-01;

	static final double w1 = 3.62683783378361983E-01;
	static final double w2 = 3.13706645877887287E-01;
	static final double w3 = 2.22381034453374471E-01;
	static final double w4 = 1.01228536290376259E-01;

	static final double sq2 = 1.41421356E0;

	static final int nlmn = 1;

	static final int kmx = 5000;

	static final int kml = 6;

	/**
	 *
	 *This method integrates real functions of one variable over finite
	 *intervals using an adaptive 8-point Legendre-Gauss algorithm.
	 *Gaus8 is intended primarily for high accuracy integration
	 *or integration of smooth functions.<p>
	 *This method is a Java translation of the FORTRAN
	 *routine gaus8 written by R. E. Jones.  The version translated
	 *is part of the SLATEC library of numerical routines, and can be
	 *downloaded at www.netlib.org.<p>
	 *The maximum number of significant digits obtainable in the integral
	 *is 16. (This is based on the translator's reading of the dgaus8.f
	 *documentation and the translator's understanding of Java numerics.
	 *Since the translator is a mathematical statistician rather than
	 *a numerical analyst, the 16 figure might not be quite correct.)<p>
	 *The translation was performed by Steve Verrill during 
	 *February of 2002.<p>
	 *
	 *@param   integclass   A class that defines a method, f_to_integrate,
	 *                      that returns a value that is to be integrated.
	 *                      The class must implement the Gaus8_fcn
	 *                      interface (see the definition in 
	 *                      Gaus8_fcn.java).
	 *                      See Gaus8Test.java for an example of such
	 *                      a class.  f_to_integrate must have one double
	 *                      valued argument.
	 *@param   a            The lower limit of the integral.
	 *@param   b            The upper limit of the integral (may be less
	 *                      than a).
	 *@param   err[0]       On input, err[0] is a requested pseudorelative
	 *                      error tolerance.  Normally pick a value
	 *                      of abs(err[0]) so that dtol < abs(err[0]) <= .001
	 *                      where dtol is the double precision unit
	 *                      roundoff (2.22e-16 for IEEE 754 numbers
	 *                      according to the SLATEC documentation).  The
	 *                      answer returned by gaus8 will normally have
	 *                      no more error than Math.abs(err[0]) times the
	 *                      integral of the absolute value of
	 *                      f_to_integrate.  Usually, smaller values for
	 *                      err[0] yield more accuracy and require more
	 *                      function evaluations.
	 *                      A negative value for err[0] causes an estimate
	 *                      of the absolute error in the integral to be
	 *                      returned in err[0].
	 *
	 *@param   ierr[0]
	 *<p>
	 *                      -1 -- a and b are too nearly equal to allow
	 *                            normal integration.  ans (the value
	 *                            obtained from the numerical integration)
	 *                            is set to 0.
	 *<p>
	 *                       1 -- ans most likely meets the requested
	 *                            error tolerance, or a = b
	 *<p>
	 *                       2 -- ans probably does not meet the
	 *                            requested error tolerance
	 *
	 */

	public static double gaus8(Gaus8_fcn integclass, double a, double b,
			double err[], int ierr[]) {

		int k, l, lmn, lmx, mxl, nbits, nib, nlmx;

		double ae, anib, area, c, ce, ee, ef, eps, est, gl, glr, tol, vr, x, h, g8xh, ans;

		double aa[] = new double[61];
		double hh[] = new double[61];
		double vl[] = new double[61];
		double gr[] = new double[61];

		int lr[] = new int[61];

		//  Initialize

		//  K = I1MACH(14) --- SLATEC's i1mach(14) is the number of base 2
		//  digits for double precision on the machine in question.  For
		//  IEEE 754 double precision numbers this is 53.
		//  k = 53;

		//  r1mach(5) is the log base 10 of 2 = .3010299957
		//      anib = .3010299957*53.0/0.30102000E0;
		//      nbits = anib;

		nbits = 53;
		nlmx = Math.min(60, (nbits * 5) / 8);

		ans = 0.0;
		ierr[0] = 1;
		ce = 0.0;

		if (a == b) {
			if (err[0] < 0.0)
				err[0] = ce;
			return ans;
		}

		lmx = nlmx;
		lmn = nlmn;

		if (b != 0.0) {
			if (Gaus8.sign(1.0, b) * a > 0.0) {
				c = Math.abs(1.0 - a / b);
				if (c <= 0.1) {
					if (c <= 0.0) {
						if (err[0] < 0.0)
							err[0] = ce;
						return ans;
					}
					anib = 0.5 - Math.log(c) / 0.69314718E0;
					nib = (int) (anib);
					lmx = Math.min(nlmx, nbits - nib - 7);
					if (lmx < 1) {
						ierr[0] = -1;

						System.out.print("\n\nGaus8 --- a and b are too nearly"
										+ " equal to allow normal integration.\n"
										+ "ans is set to 0 and ierr[0] is set to -1.\n\n");

						if (err[0] < 0.0)
							err[0] = ce;
						return ans;
					}
					lmn = Math.min(lmn, lmx);
				}
			}
		}

		tol = Math.max(Math.abs(err[0]), Math.pow(2.0, 5 - nbits)) / 2.0;

		if (err[0] == 0.0) {
			tol = Math.sqrt(2.22e-16);
		}

		eps = tol;

		hh[1] = (b - a) / 4.0;
		aa[1] = a;
		lr[1] = 1;

		l = 1;

		x = aa[l] + 2.0 * hh[l];
		h = 2.0 * hh[l];

		g8xh = h * ((w1 * (integclass.f_to_integrate(x - x1 * h) + integclass.f_to_integrate(x + x1 * h))
				     + w2 * (integclass.f_to_integrate(x - x2 * h) + integclass.f_to_integrate(x + x2 * h)))
			      + (w3 * (integclass.f_to_integrate(x - x3 * h) + integclass.f_to_integrate(x + x3 * h))
				     + w4 * (integclass.f_to_integrate(x - x4 * h) + integclass.f_to_integrate(x + x4 * h))));

		est = g8xh;
		k = 8;
		area = Math.abs(est);
		ef = 0.5;
		mxl = 0;

		//
		//    Compute refined estimates, estimate the error, etc.
		//
		while (true) {
			x = aa[l] + hh[l];
			h = hh[l];

			g8xh = h * ((w1	* (integclass.f_to_integrate(x - x1 * h) + integclass.f_to_integrate(x + x1 * h))
						 + w2 * (integclass.f_to_integrate(x - x2 * h) + integclass.f_to_integrate(x + x2 * h)))
					  + (w3	* (integclass.f_to_integrate(x - x3 * h) + integclass.f_to_integrate(x + x3 * h))
						 + w4 * (integclass.f_to_integrate(x - x4 * h) + integclass.f_to_integrate(x + x4 * h))));

			gl = g8xh;

			x = aa[l] + 3.0 * hh[l];
			h = hh[l];

			g8xh = h * ((w1	* (integclass.f_to_integrate(x - x1 * h) + integclass.f_to_integrate(x + x1 * h))
					     + w2 * (integclass.f_to_integrate(x - x2 * h) + integclass.f_to_integrate(x + x2 * h)))
					  + (w3	* (integclass.f_to_integrate(x - x3 * h) + integclass.f_to_integrate(x + x3 * h))
						 + w4* (integclass.f_to_integrate(x - x4 * h) + integclass.f_to_integrate(x + x4 * h))));

			gr[l] = g8xh;
			k += 16;
			area += (Math.abs(gl) + Math.abs(gr[l]) - Math.abs(est));
			glr = gl + gr[l];
			ee = Math.abs(est - glr) * ef;
			ae = Math.max(eps * area, tol * Math.abs(glr));
			if (ee - ae > 0.0) {
				if (k > kmx)
					lmx = kml;
				if (l < lmx) {
					l++;
					eps *= 0.5;
					ef /= sq2;
					hh[l] = hh[l - 1] * 0.5;
					lr[l] = -1;
					aa[l] = aa[l - 1];
					est = gl;
				} else {
					mxl = 1;
					ce += (est - glr);
					if (lr[l] <= 0) {
						vl[l] = glr;
						est = gr[l - 1];
						lr[l] = 1;
						aa[l] += 4.0 * hh[l];
					} else {
						vr = glr;
						while (true) {
							if (l <= 1) {
								ans = vr;
								if ((mxl != 0)
										&& (Math.abs(ce) > 2.0 * tol * area)) {
									ierr[0] = 2;

									System.out.print("\n\nans is probably"
											+ " insufficiently accurate.\n\n");
								}
								if (err[0] < 0.0)
									err[0] = ce;
								return ans;
							}

							l--;
							eps *= 2.0;
							ef *= sq2;
							if (lr[l] <= 0.0)
								break;

							vr += vl[l + 1];
						}

						vl[l] = vl[l + 1] + vr;
						est = gr[l - 1];
						lr[l] = 1;
						aa[l] += 4.0 * hh[l];
					}
				}
			} else {
				ce += (est - glr);
				if (lr[l] <= 0) {
					vl[l] = glr;
					est = gr[l - 1];
					lr[l] = 1;
					aa[l] += 4.0 * hh[l];
				} else {
					vr = glr;
					while (true) {
						if (l <= 1) {
							ans = vr;
							if ((mxl != 0) && (Math.abs(ce) > 2.0 * tol * area)) {
								ierr[0] = 2;

								System.out.print("\n\nans is probably insufficiently accurate.\n\n");
							}
							if (err[0] < 0.0)
								err[0] = ce;
							return ans;
						}
						l--;
						eps *= 2.0;
						ef *= sq2;
						if (lr[l] <= 0.0)
							break;
						vr += vl[l + 1];
					}
					vl[l] = vl[l + 1] + vr;
					est = gr[l - 1];
					lr[l] = 1;
					aa[l] += 4.0 * hh[l];
				}
			}
		}
	}

	/**
	 *<p>
	 *This method implements the FORTRAN sign (not sin) function.
	 *See the code for details.
	 *
	 *Created by Steve Verrill, March 1997.
	 *
	 *@param  a   a
	 *@param  b   b
	 *
	 */

	public static double sign(double a, double b) {
		if (b < 0.0) {
			return -Math.abs(a);
		} else {
			return Math.abs(a);
		}
	}

}
