# Supplementary material for: CellProfiler Analyst: data exploration and analysis software for complex image-based screens
Source: BMC Bioinformatics. 2008 Nov 15;9:482. doi: 10.1186/1471-2105-9-482 (PMC2614436; doi:10.1186/1471-2105-9-482)
Supplement: Additional file 3 — Source code for CellProfiler Analyst (most recent version is available at ). Additional File 3 must be uncompressed. Doubleclicking the file often activates the computer's native decompression software; otherwise download free software online (e.g., StuffIt Expander) for this purpose. [file 1471-2105-9-482-S3.zip › CPA_src/jCPAnalyst/Statistics/LogOddsIntegrate.java]

package jCPAnalyst.Statistics;


public class LogOddsIntegrate extends Object implements Gaus8_fcn {

	private static int hits;
	private static int trials;
	private static double sumAB;
	
	LogOddsIntegrate(double alpha, double beta, int hits, int trials ){
		LogOddsIntegrate.hits = hits;
		LogOddsIntegrate.trials = trials;
		LogOddsIntegrate.sumAB = alpha+beta;
	}
	
		
	public double f_to_integrate(double x) {
		double f;
		f = Math.exp( CVStatMethods.logP(x, sumAB-x, hits, trials) );
		return f;
	}
	
}
