# Supplementary material for: CellProfiler Analyst: data exploration and analysis software for complex image-based screens
Source: BMC Bioinformatics. 2008 Nov 15;9:482. doi: 10.1186/1471-2105-9-482 (PMC2614436; doi:10.1186/1471-2105-9-482)
Supplement: Additional file 3 — Source code for CellProfiler Analyst (most recent version is available at ). Additional File 3 must be uncompressed. Doubleclicking the file often activates the computer's native decompression software; otherwise download free software online (e.g., StuffIt Expander) for this purpose. [file 1471-2105-9-482-S3.zip › CPA_src/jCPAnalyst/Statistics/MeasureSummary.java]

package jCPAnalyst.Statistics;

public class MeasureSummary {

	private double min;
	private double max;
	private double mean;
	private double stddev;
	public double getMax() {
		return max;
	}
	public void setMax(double max) {
		this.max = max;
	}
	public double getMean() {
		return mean;
	}
	public void setMean(double mean) {
		this.mean = mean;
	}
	public double getMin() {
		return min;
	}
	public void setMin(double min) {
		this.min = min;
	}
	public double getStddev() {
		return stddev;
	}
	public void setStddev(double stddev) {
		this.stddev = stddev;
	}
	
	
}
