# Supplementary material for: CellProfiler Analyst: data exploration and analysis software for complex image-based screens
Source: BMC Bioinformatics. 2008 Nov 15;9:482. doi: 10.1186/1471-2105-9-482 (PMC2614436; doi:10.1186/1471-2105-9-482)
Supplement: Additional file 3 — Source code for CellProfiler Analyst (most recent version is available at ). Additional File 3 must be uncompressed. Doubleclicking the file often activates the computer's native decompression software; otherwise download free software online (e.g., StuffIt Expander) for this purpose. [file 1471-2105-9-482-S3.zip › CPA_src/jCPAnalyst/Statistics/Polynomial.java]

package jCPAnalyst.Statistics;

/*
Copyright � 1999 CERN - European Organization for Nuclear Research.
Permission to use, copy, modify, distribute and sell this software and its documentation for any purpose 
is hereby granted without fee, provided that the above copyright notice appear in all copies and 
that both that copyright notice and this permission notice appear in supporting documentation. 
CERN makes no representations about the suitability of this software for any purpose. 
It is provided "as is" without expressed or implied warranty.
*/

/**
 * Polynomial functions.
 */
public class Polynomial extends Constants {
/**
 * Makes this class non instantiable, but still let's others inherit from it.
 */
protected Polynomial() {}
/**
 * Evaluates the given polynomial of degree <tt>N</tt> at <tt>x</tt>, assuming coefficient of N is 1.0.
 * Otherwise same as <tt>polevl()</tt>.
 * <pre>
 *                     2          N
 * y  =  C  + C x + C x  +...+ C x
 *        0    1     2          N
 *
 * where C  = 1 and hence is omitted from the array.
 *        N
 *
 * Coefficients are stored in reverse order:
 *
 * coef[0] = C  , ..., coef[N-1] = C  .
 *            N-1                   0
 *
 * Calling arguments are otherwise the same as polevl().
 * </pre>
 * In the interest of speed, there are no checks for out of bounds arithmetic.
 *
 * @param x argument to the polynomial.
 * @param coef the coefficients of the polynomial.
 * @param N the degree of the polynomial.
 */
public static double p1evl( double x, double coef[], int N ) throws ArithmeticException {
	double ans;

	ans = x + coef[0];

	for(int i=1; i<N; i++) { ans = ans*x+coef[i]; }

	return ans;
}
/**
 * Evaluates the given polynomial of degree <tt>N</tt> at <tt>x</tt>.
 * <pre>
 *                     2          N
 * y  =  C  + C x + C x  +...+ C x
 *        0    1     2          N
 *
 * Coefficients are stored in reverse order:
 *
 * coef[0] = C  , ..., coef[N] = C  .
 *            N                   0
 * </pre>
 * In the interest of speed, there are no checks for out of bounds arithmetic.
 *
 * @param x argument to the polynomial.
 * @param coef the coefficients of the polynomial.
 * @param N the degree of the polynomial.
 */
public static double polevl( double x, double coef[], int N ) throws ArithmeticException {
	double ans;
	ans = coef[0];

	for(int i=1; i<=N; i++) ans = ans*x+coef[i];

	return ans;
}
}
