# Supplementary material for: CellProfiler Analyst: data exploration and analysis software for complex image-based screens
Source: BMC Bioinformatics. 2008 Nov 15;9:482. doi: 10.1186/1471-2105-9-482 (PMC2614436; doi:10.1186/1471-2105-9-482)
Supplement: Additional file 3 — Source code for CellProfiler Analyst (most recent version is available at ). Additional File 3 must be uncompressed. Doubleclicking the file often activates the computer's native decompression software; otherwise download free software online (e.g., StuffIt Expander) for this purpose. [file 1471-2105-9-482-S3.zip › CPA_src/jCPAnalyst/Statistics/ROCPlotGUI.java]

package jCPAnalyst.Statistics;


import java.awt.event.ActionEvent;
import java.awt.event.ActionListener;
import java.awt.event.KeyListener;
import java.awt.event.MouseEvent;
import java.awt.event.MouseListener;
import java.awt.event.MouseMotionListener;

import javax.swing.JInternalFrame;

import jCPAnalyst.CVProperties;

/**
 * @author afraser
 * 
 * A new class to replace the 2-window classifier
 */
public class ROCPlotGUI extends JInternalFrame implements ActionListener,
		MouseListener, MouseMotionListener {

	private static final long serialVersionUID = 1L;	
	
	
	public ROCPlotGUI( ) {
		
	}

	private void createUI() {
	}


	// ================ FUNCTIONS TO MOVE CELL IMAGES ==========================
	public void addToUnclassified(String table, int[][] cells, boolean clear) {
	}

	public void addToPositive(String table, int[][] cells) {
	}

	public void addToNegative(String table, int[][] cells) {
	}

	// Implementing the ActionListener interface
	public void actionPerformed(ActionEvent evt) {
		
	}

	// ================== MOUSE AND KEYBOARD LISTENERS =======================
	
	public void mouseClicked(MouseEvent evt) {
	}

	public void mouseEntered(MouseEvent evt) {
	}

	public void mouseExited(MouseEvent evt) {
	}

	public void mousePressed(MouseEvent evt) {
	}

	public void mouseReleased(MouseEvent evt) {
	}

	public void mouseDragged(MouseEvent evt) {
	}

	public void mouseMoved(MouseEvent evt) {
	}
}
