# Supplementary material for: CellProfiler Analyst: data exploration and analysis software for complex image-based screens
Source: BMC Bioinformatics. 2008 Nov 15;9:482. doi: 10.1186/1471-2105-9-482 (PMC2614436; doi:10.1186/1471-2105-9-482)
Supplement: Additional file 3 — Source code for CellProfiler Analyst (most recent version is available at ). Additional File 3 must be uncompressed. Doubleclicking the file often activates the computer's native decompression software; otherwise download free software online (e.g., StuffIt Expander) for this purpose. [file 1471-2105-9-482-S3.zip › CPA_src/jCPAnalyst/util/DataTable.java]

package jCPAnalyst.util;

import jCPAnalyst.CVInternalFrame;
import jCPAnalyst.JCPAnalyst;
import jCPAnalyst.MainWindow;
import jCPAnalyst.ShowInfo.ShowImage;
import jCPAnalyst.ShowInfo.ShowWebInfo;
import jCPAnalyst.ShowInfo.ImageReader.ImageCollection;

import java.awt.event.ActionEvent;
import java.awt.event.ActionListener;
import java.awt.event.KeyEvent;
import java.awt.event.MouseEvent;
import java.awt.event.MouseListener;
import java.awt.image.BufferedImage;
import java.io.BufferedReader;
import java.io.BufferedWriter;
import java.io.File;
import java.io.FileNotFoundException;
import java.io.FileReader;
import java.io.FileWriter;
import java.io.IOException;
import java.sql.ResultSet;
import java.util.ArrayList;
import java.util.List;
import java.util.StringTokenizer;
import java.util.Vector;

import javax.swing.ImageIcon;
import javax.swing.JDialog;
import javax.swing.JFileChooser;
import javax.swing.JInternalFrame;
import javax.swing.JLabel;
import javax.swing.JMenu;
import javax.swing.JMenuBar;
import javax.swing.JMenuItem;
import javax.swing.JOptionPane;
import javax.swing.JScrollPane;
import javax.swing.JTable;
import javax.swing.table.TableModel;


public class DataTable {
	
	private TableModel myTableModel;
	private ClickableTable myTable;
	
	public DataTable(){
	}
	
	
	public void showTable(ResultSet results, String tableName){
		myTableModel = new ResultSetUnscrollableTableModel(results);	
		this.showTable(myTableModel, tableName);
	}
	
	
	public void showTable(TableModel tableModel, String tableName){
		// Sortable table
		myTableModel = tableModel;
		TableSorter sorter = new TableSorter(myTableModel);
		
		JInternalFrame imageFrame = new CVInternalFrame(tableName);
		myTable = new ClickableTable(sorter);
		
		sorter.setTableHeader(myTable.getTableHeader());
		JScrollPane myScrollPane = new JScrollPane(myTable);
		// MenuBar
		imageFrame.setJMenuBar(this.createMenuBar());
		imageFrame.setContentPane(myScrollPane);
		imageFrame.setVisible(true);
		if(JCPAnalyst.getMainWindow() != null){
			MainWindow.desktop.add(imageFrame);
			MainWindow.desktop.moveToFront(imageFrame);
		}		
	}
	
	
	public void promptInfoCols(){
		String input = JOptionPane.showInputDialog("Please enter web info column. (zero-indexed)");
		if(input == null)
			return;
		try{
			int webInfo = Integer.parseInt(input);
			if(webInfo >= 0)
				setWebInfoCol(webInfo);
		}
		catch(NumberFormatException nfe){
		}
		input = JOptionPane.showInputDialog("Please enter image path column. (zero-indexed)");
		try{
			int imgInfo = Integer.parseInt(input);
			if(imgInfo >= 0)
				setShowImageCol(imgInfo);
		}
		catch(NumberFormatException nfe){
		}

	}
	
	public void setWebInfoCol(int col){
		myTable.setWebInfoCol(col);
	}
	
	public void setShowImageCol(int col){
		myTable.setShowImageCol(col);
	}
	
	public void setImageNumberCol(int col){
		myTable.setImageNumberCol(col);
	}
	
	public void setSourceDataTable(String table){
		myTable.setSourceDataTable(table);
	}
	
	private JMenuBar createMenuBar(){
		JMenuBar menuBar = new JMenuBar();

		//Set up the file menu.
		JMenu fileMenu = new JMenu("File");
		fileMenu.setMnemonic(KeyEvent.VK_F);
		menuBar.add(fileMenu);

		//Set up the first menu item.
		JMenuItem menuItem = new JMenuItem("Save As Tab Delimited Text");
		menuItem.addActionListener( new ActionListener(){
			public void actionPerformed(ActionEvent e){
				saveFile();
			}
		});
		fileMenu.add(menuItem);
		return menuBar;
	}
	
	private void saveFile(){
		JFileChooser fileChooser = new JFileChooser();
		fileChooser.setDialogTitle("Save As");
		int returnVal = fileChooser.showSaveDialog(new JDialog(new JDialog(), true));
		if(returnVal == JFileChooser.APPROVE_OPTION){
			File saveFile = fileChooser.getSelectedFile();
			this.saveFile(saveFile);			
		}
		else{
			return;  // User cancels file saving
		}
	}
	
	public void saveFile(File file){
		try{
			BufferedWriter writer = new BufferedWriter(new FileWriter(file));
			for(int i=0; i<myTableModel.getColumnCount(); i++){
				writer.write(myTableModel.getColumnName(i));
				if(i<myTableModel.getColumnCount()-1) // if i != not the last column
					writer.write("\t");
			}
			writer.newLine();
			for(int i=0; i<myTableModel.getRowCount(); i++){
				for(int j=0; j<myTableModel.getColumnCount(); j++){
					writer.write(myTableModel.getValueAt(i,j).toString());
					if(j<myTableModel.getColumnCount()-1) // if j != not the last column
						writer.write("\t");
				}
				writer.newLine();
			}
			writer.close();
		}
		catch(IOException ioe){
			JOptionPane.showMessageDialog(null, "Error saving file.", "Error", JOptionPane.ERROR_MESSAGE);
		}		
	}
	
	
	public static DataTable loadTableFile(){
		
		String userDirectory = System.getProperty("user.home");
		JFileChooser fileChooser = new JFileChooser(userDirectory);
		fileChooser.setDialogTitle("Load File");
		int returnVal = fileChooser.showOpenDialog(new JDialog(new JDialog(), true));
		if(returnVal == JFileChooser.APPROVE_OPTION){
			File tableFile = fileChooser.getSelectedFile();
			return fileReader(tableFile);			
		}
		else{
			return null;  // User cancels file saving
		}
	}
	
	 public static DataTable fileReader(File file){
		 String tableName = file.getName();
		 List myDataVectors = new ArrayList();
		 List myDataHeaders = new ArrayList();
		 int row = 0;
		 int col=0;
		 try{
			 FileReader fileToBeRead = new FileReader(file);
			 BufferedReader bufRdr  = new BufferedReader(fileToBeRead);
			 String line = null;
			 //	 read each line of text file
			 try{
				 while((line = bufRdr.readLine()) != null){
					 StringTokenizer st = new StringTokenizer(line,"\t");
					 col = 0;
					 while (st.hasMoreTokens()){
						 // skips the first line, assumes it is the headers
						 if(row==0){
							 myDataVectors.add(new Vector());
							 myDataHeaders.add(st.nextToken());
						 }
						 else{
							 Vector colVector = (Vector)myDataVectors.get(col);
							 colVector.add(st.nextToken());
						 }
						 col++;
					 }
					 row++;
				 }
				 //close the file
				 bufRdr.close(); 
				 
				 SortableTableModel tableModel = new SortableTableModel();
				 for(int i=0; i<myDataHeaders.size(); i++){
					 if(myDataHeaders.get(i).equals("index")){
						 Double[] index = new Double[row-1];
						 for(int j=0; j<(row-1); j++){
							 String tempValue = String.valueOf((((Vector)myDataVectors.get(i)).elementAt(j)));
							 index[j] = Double.valueOf(tempValue);
						 }
						 tableModel.addColumn(myDataHeaders.get(i),index);
					 }else if(myDataHeaders.get(i).equals("TotalObjCt")){
						 Double[] index = new Double[row-1];
						 for(int j=0; j<(row-1); j++){
							 String tempValue = String.valueOf((((Vector)myDataVectors.get(i)).elementAt(j)));
							 index[j] = Double.valueOf(tempValue);
						 }
						 tableModel.addColumn(myDataHeaders.get(i),index);
					 }else if(myDataHeaders.get(i).equals("MatchObjCt")){
						 Double[] index = new Double[row-1];
						 for(int j=0; j<(row-1); j++){
							 String tempValue = String.valueOf((((Vector)myDataVectors.get(i)).elementAt(j)));
							 index[j] = Double.valueOf(tempValue);
						 }
						 tableModel.addColumn(myDataHeaders.get(i),index);
					 }else if(myDataHeaders.get(i).equals("-log10(pvalue)")){
						 Double[] index = new Double[row-1];
						 Double max = new Double(Double.MAX_VALUE);
						 for(int j=0; j<(row-1); j++){
							 String tempValue = String.valueOf((((Vector)myDataVectors.get(i)).elementAt(j)));
							 if(tempValue.equals("Infinity")){
								 index[j] = max;
							 }else {
								 index[j] = Double.valueOf(tempValue);
							 }
						 }
						 tableModel.addColumn(myDataHeaders.get(i),index);
					 }else if(myDataHeaders.get(i).equals("Enrich")){
						 Double[] index = new Double[row-1];
						 for(int j=0; j<(row-1); j++){
							 String tempValue = String.valueOf((((Vector)myDataVectors.get(i)).elementAt(j)));
							 index[j] = Double.valueOf(tempValue);
						 }
						 tableModel.addColumn(myDataHeaders.get(i),index);
					 }else{
						 tableModel.addColumn(myDataHeaders.get(i), (Vector)myDataVectors.get(i));
					 }
					 
				 }
				 
				 DataTable myDataTable = new DataTable();
				 myDataTable.showTable(tableModel, tableName);
				 return myDataTable;
			 } catch(IOException e){
				 e.printStackTrace();
				 return null;
			 }
		 }
		 catch(FileNotFoundException e){
			 System.out.println("the file was not found");
			 return null;
		 }
	 }


	public TableModel getMyTableModel() {
		return myTableModel;
	}


	public void setMyTableModel(TableModel myTableModel) {
		this.myTableModel = myTableModel;
	}

}


/**
 * A JTable with some interactive columns where double-clicking
 * a cell brings up images/webinfo etc.
 */
class ClickableTable extends JTable implements MouseListener{
	
	static final long serialVersionUID = 235235235;
	
	private int webInfoCol = -1, showImageCol = -1, imageNumberCol = -1;
	private String sourceDataTable; 
	
	public ClickableTable(TableSorter sorter) {
		super(sorter);
		this.setRowSelectionAllowed(false);
		this.setColumnSelectionAllowed(false);
		this.setCellSelectionEnabled(true);
		
		addMouseListener(this);
	}
	
	public boolean isCellEditable(int row, int column){
		return false;
	}
	
	public void setWebInfoCol(int col){
		webInfoCol = col;
	}
	
	public void setShowImageCol(int col){
		showImageCol = col;
	}
	
	public void setImageNumberCol(int col){
		imageNumberCol = col;
	}
	
	public void setSourceDataTable(String table){
		sourceDataTable = table;
	}
	
	private void showImageColPressed(int row, int col){
		try{
			String fileName = (String)this.getValueAt(row, col);
			BufferedImage image = ImageCollection.fetchSingleImage(fileName);
			CVInternalFrame frame = new CVInternalFrame();
			JScrollPane pane = new JScrollPane(new JLabel(new ImageIcon(image)));
			frame.add(pane);
			MainWindow.addToDesktop(frame);
		}
		catch(IOException io){
			System.out.println("Unable to retrieve image");
			io.printStackTrace();
		}		
	}
	
	private void webInfoColPressed(int row, int col){
		String geneName = (String)this.getValueAt(row, col);
		ShowWebInfo.openWebInfoInBrowser(geneName);
	}
	
	private void imageNumberColPressed(int row, int col){
		int imageNumber = Integer.parseInt(this.getValueAt(row, col).toString());
		new ShowImage(sourceDataTable, imageNumber);
		return;
	}
	
	public void mouseDoubleClicked(MouseEvent evt){
		int col = this.getSelectedColumn();
		int row = this.getSelectedRow();
		if(showImageCol != -1 && showImageCol == col)
			this.showImageColPressed(row, col);
		else if(webInfoCol != -1 && webInfoCol == col)
			this.webInfoColPressed(row, col);
		else if(imageNumberCol != -1 && imageNumberCol == col)
			imageNumberColPressed(row, col);
	}	
	
	public void mouseClicked(MouseEvent e){
	      if (e.getClickCount() == 2){
	    	  mouseDoubleClicked(e);
	      }
	}
	
	public void mouseEntered(MouseEvent e){
	}
	public void mouseExited(MouseEvent e){
	}
	public void mousePressed(MouseEvent e){
	}
	public void mouseReleased(MouseEvent e){
	}

}
