# Supplementary material for: CellProfiler Analyst: data exploration and analysis software for complex image-based screens
Source: BMC Bioinformatics. 2008 Nov 15;9:482. doi: 10.1186/1471-2105-9-482 (PMC2614436; doi:10.1186/1471-2105-9-482)
Supplement: Additional file 3 — Source code for CellProfiler Analyst (most recent version is available at ). Additional File 3 must be uncompressed. Doubleclicking the file often activates the computer's native decompression software; otherwise download free software online (e.g., StuffIt Expander) for this purpose. [file 1471-2105-9-482-S3.zip › CPA_src/jCPAnalyst/util/HashtableMultiEntry.java]

package jCPAnalyst.util;

import java.util.ArrayList;
import java.util.Hashtable;
import java.util.List;
import java.util.Set;

/**
 * A <code>Hashtable</code> that has multiple entries
 * for each key.
 * 
 */
public class HashtableMultiEntry {

	private Hashtable table;
	
	/**
	 * Basic constructor.
	 */
	public HashtableMultiEntry() {
		table = new Hashtable();
	}
	
	/**
	 * 
	 * @param key
	 * @param entry
	 * @param locInList
	 */
	public void put(Object key, Object entry, int locInList){
		if(table.containsKey(key)){
			List entryList = (List)table.get(key);
			if(locInList < entryList.size())
				entryList.set(locInList, entry);
			else
				entryList.add(locInList, entry);
		}
		else{
			List entryList = new ArrayList();
			entryList.add(locInList, entry);
			table.put(key, entryList);
		}
	}
	
	public Object get(Object key, int locInList){
		if(table.get(key) == null)
			return null;
		List entryList = (List)table.get(key);
		if(locInList >= entryList.size())
			return null;
		return entryList.get(locInList);
	}
	
	
	public Set keySet(){
		return table.keySet();
	}
	
	public int size(){
		return table.size();
	}
	
}
