# Supplementary material for: CellProfiler Analyst: data exploration and analysis software for complex image-based screens
Source: BMC Bioinformatics. 2008 Nov 15;9:482. doi: 10.1186/1471-2105-9-482 (PMC2614436; doi:10.1186/1471-2105-9-482)
Supplement: Additional file 3 — Source code for CellProfiler Analyst (most recent version is available at ). Additional File 3 must be uncompressed. Doubleclicking the file often activates the computer's native decompression software; otherwise download free software online (e.g., StuffIt Expander) for this purpose. [file 1471-2105-9-482-S3.zip › CPA_src/jCPAnalyst/util/JSpacer.java]

package jCPAnalyst.util;

/*
JSpacer.java

This class defines an invisible space holder that can be placed
into a GridBagLayout-managed container to make sure that a certain
minimum row or column size is maintained.

Created: 20 August 2004

Last Mod Date: $Date$
Last Revision Changed: $Rev$
Last Changed By: $Author$
SVN URL: $HeadURL$

Module By: Jonathan Abbey, jonabbey@arlut.utexas.edu

-----------------------------------------------------------------------
	    
Ganymede Directory Management System

Copyright (C) 1996 - 2004
The University of Texas at Austin

Contact information

Author Email: ganymede_author@arlut.utexas.edu
Email mailing list: ganymede@arlut.utexas.edu

US Mail:

Computer Science Division
Applied Research Laboratories
The University of Texas at Austin
PO Box 8029, Austin TX 78713-8029

Telephone: (512) 835-3200

This program is free software; you can redistribute it and/or modify
it under the terms of the GNU General Public License as published by
the Free Software Foundation; either version 2 of the License, or
(at your option) any later version.

This program is distributed in the hope that it will be useful,
but WITHOUT ANY WARRANTY; without even the implied warranty of
MERCHANTABILITY or FITNESS FOR A PARTICULAR PURPOSE.  See the
GNU General Public License for more details.

You should have received a copy of the GNU General Public License
along with this program; if not, write to the Free Software
Foundation, Inc., 59 Temple Place - Suite 330, Boston, MA
02111-1307, USA

*/


import java.awt.Dimension;

import javax.swing.JComponent;

/*------------------------------------------------------------------------------
                                                                        class
                                                                  JSpacer

------------------------------------------------------------------------------*/

/**
* <p>This class defines an invisible space holder that can be placed
* into a GridBagLayout-managed container to make sure that a certain
* minimum row or column size is maintained.</p>
*/

public class JSpacer extends JComponent {

private int height;
private int width;
private Dimension size;

public JSpacer(int height, int width)
{
 this.height = height;
 this.width = width;
 this.size = new Dimension(height, width);
}

public synchronized int getWidth()
{
 return width;
}

public synchronized int getHeight()
{
 return height;
}

public Dimension getMinimumSize()
{
 return size;
}

public Dimension getMaximumSize()
{
 return size;
}

public Dimension getPreferredSize()
{
 return size;
}

public synchronized Dimension getSize(Dimension x)
{
 if (x == null)
   {
	return size;
   }
 else
   {
	x.width = this.width;
	x.height = this.height;

	return x;
   }
}

public synchronized void setPreferredSize(Dimension input)
{
 this.height = input.height;
 this.width = input.width;
 this.size = input;
}

public synchronized void setSpacerSize(int x, int y)
{
 this.width = x;
 this.height = y;
 this.size = new Dimension(x,y);
}
}
