# Supplementary material for: CellProfiler Analyst: data exploration and analysis software for complex image-based screens
Source: BMC Bioinformatics. 2008 Nov 15;9:482. doi: 10.1186/1471-2105-9-482 (PMC2614436; doi:10.1186/1471-2105-9-482)
Supplement: Additional file 3 — Source code for CellProfiler Analyst (most recent version is available at ). Additional File 3 must be uncompressed. Doubleclicking the file often activates the computer's native decompression software; otherwise download free software online (e.g., StuffIt Expander) for this purpose. [file 1471-2105-9-482-S3.zip › CPA_src/jCPAnalyst/util/PropertiesEditor.java]

package jCPAnalyst.util;

import java.lang.reflect.Field;
import java.util.Properties;
import java.util.Vector;

import javax.swing.Box;
import javax.swing.BoxLayout;
import javax.swing.JOptionPane;
import javax.swing.JDialog;
import javax.swing.JLabel;
import javax.swing.JTextField;
import javax.swing.JButton;
import javax.swing.JPanel;
import javax.swing.JScrollPane;
import java.beans.*; //property change stuff
import java.awt.*;
import java.awt.event.*;

import jCPAnalyst.MainWindow;

/* A pair consisting of a label and the text field it labels. */
class PropertiesField {
	String name;
	JLabel label;
	JTextField textField;

	public PropertiesField(String name, String label, String value) {
		this.name = name;
		this.label = new JLabel(label + ": ");
		textField = new JTextField();
		textField.setText(value);
	}
}

class Form {
	public PropertiesField[] getFields() {
		Class c = this.getClass();
		Field[] fields = c.getDeclaredFields();
		PropertiesField[] pf = new PropertiesField[fields.length];
		for (int i = 0; i < fields.length; i++) {
			try {
				pf[i] = new PropertiesField(fields[i].getName(),
						(String) fields[i].get(this), "");
			} catch (IllegalAccessException e) {
				throw new Error("Invalid form definition in " + c.getName()
						+ ".");
			}
		}
		return pf;
	}
}

/*
 * Defines all the properties. The name of the member variable becomes the name
 * of the property. The string it is initialized to becomes the human-readable
 * label in the GUI.
 */
class PropertiesForm extends Form {
	String db_type = "Database Type";
	String db_host = "Database Host Name or IP Address";
	String db_port = "Database Port";
	String db_name = "Database Name";
	String db_user = "Database Username";
	String db_pwd = "Database Password";
	// Quantitative table information:
	String spot_tables = "Image Table(s)";
	String uniqueID = "Unique Image Identifier";
	String objectCount = "Image Primary Object Count Column";
	String cell_tables = "Object Table(s)";
	String objectID = "Unique Object Identifier in Image";
	// Annotative table information:
	String info_table = "Information Table";
	String info_to_spot = "Linker Column for Information and Image Tables";
	// String geneinfo_table = "<html>Data Table Containing Gene Information<p>"
	// + "(Leave Blank if Separate Table or Non-existant): </html>";
	String geneinfo_col = "Treatment Information Column";
	// String webinfo_table = "Table Containing Web Information";
	String webinfo_col = "Web Information Column";
	String webinfo_url_prepend = "Web Information URL Prepend";
	// Image information:
	String image_transfer_protocol = "Image Transfer Protocol";
	String image_smb_ip = "SMB server IP";
	String image_url_prepend = "Image Access Prepend";
	String image_size_info = "Image Format Information";
	String red_image_path = "Pathway to Red Images";
	String green_image_path = "Pathway to Green Images";
	String blue_image_path = "Pathway to Blue Images";
	String red_image_col = "Filenames for Red Images";
	String green_image_col = "Filenames for Green Images";
	String blue_image_col = "Filenames for Blue Images";
	// data for classifier
	String cell_x_loc = "X Coordinate for Primary Object's Center";
	String cell_y_loc = "Y Coordinate for Primary Object's Center";
	String classifier_per_object_ignore_substr = "Columns to Ignore when Classifying";
	String classifier_group_table = "Classify by Group Table";
	String classifier_group_col = "Classify by Group Column(s)";
	String cell_size = "Width of Object Cropping Square";
}

public class PropertiesEditor extends JDialog implements ActionListener {
	PropertiesField[] fields;
	Properties properties; // Set when the dialog is closed.

	// Note, this is the crappiest layout compromise ever.
	// TODO: IMPROVE
	JPanel panel(PropertiesField[] fields) {
		JPanel panel = new JPanel();
		panel.setLayout(new BoxLayout(panel, BoxLayout.Y_AXIS));
		for (int i = 0; i < fields.length; i++) {
			panel.add(Box.createRigidArea(new Dimension(0,2)));
			panel.add(fields[i].label);
			panel.add(Box.createRigidArea(new Dimension(0,18)));
		}
		JPanel panel2 = new JPanel();
		panel2.setLayout(new BoxLayout(panel2, BoxLayout.Y_AXIS));
		for (int i = 0; i < fields.length; i++) {
			panel2.add(fields[i].textField);
			fields[i].textField.setColumns(60);
			panel2.add(Box.createRigidArea(new Dimension(0,14)));
		}
		JPanel wholePanel = new JPanel();
		wholePanel.add(panel);
		wholePanel.add(panel2);
		
		return wholePanel;
	}

	JPanel buttonPanel() {
		JPanel panel = new JPanel();

		final JButton okButton = new JButton("OK");
		okButton.setBounds(400, 825, 100, 25);
		okButton.setActionCommand("OK");
		okButton.addActionListener(this);
		panel.add(okButton);
		final JButton cancelButton = new JButton("Cancel");
		cancelButton.setBounds(250, 825, 100, 25);
		cancelButton.setActionCommand("Cancel");
		cancelButton.addActionListener(this);
		panel.add(cancelButton);

		KeyboardFocusManager.getCurrentKeyboardFocusManager()
				.addKeyEventDispatcher(new KeyEventDispatcher() {
					public boolean dispatchKeyEvent(KeyEvent key) {
						if (key.getID() == KeyEvent.KEY_PRESSED) {
							switch (((KeyEvent) key).getKeyCode()) {
							case KeyEvent.VK_ENTER:
								okButton.doClick();
								break;
							case KeyEvent.VK_ESCAPE:
								cancelButton.doClick();
							}
						}
						return false;
					}
				});

		return panel;
	}

	PropertiesEditor(Frame mainWindow, Properties prop) {
		super(mainWindow, true);

		PropertiesForm form = new PropertiesForm();
		fields = form.getFields();

		// Fill in all the fields.
		if (prop != null)
			for (int i = 0; i < fields.length; i++) {
				String value = prop.getProperty(fields[i].name);
				if (value == null)
					value = "";
				System.out.println(fields[i].name + " = " + value);
				fields[i].textField.setText(value);
			}

		setLayout(new BorderLayout());
		JPanel p = panel(fields);
		// p.setPreferredSize(new Dimension(300, 500));
		JScrollPane scroller = new JScrollPane(
				JScrollPane.VERTICAL_SCROLLBAR_AS_NEEDED,
				JScrollPane.HORIZONTAL_SCROLLBAR_AS_NEEDED);
		scroller.getViewport().setView(p);
		add(scroller, BorderLayout.CENTER);

		add(buttonPanel(), BorderLayout.PAGE_END);
		// getContentPane().add(panel(fields));

		setSize(new Dimension(800, 950));
		// setSize(new Dimension(800, 950));
		setLocationRelativeTo(mainWindow);
		setDefaultCloseOperation(DO_NOTHING_ON_CLOSE);
		addWindowListener(new WindowAdapter() {
			public void windowClosing(WindowEvent we) {
				setVisible(false);
			}
		});
	}

	public void actionPerformed(ActionEvent e) {
		if (e.getActionCommand().equals("OK")) {
			properties = new Properties();
			for (int i = 0; i < fields.length; i++)
				properties.setProperty(fields[i].name, fields[i].textField
						.getText().trim());
			setVisible(false);
		} else if (e.getActionCommand().equals("Cancel")) {
			properties = null; // Redundant, should already be null.
			setVisible(false);
		}
	}

	/* Returns the properties set in the dialog. */
	Properties getProperties() {
		return properties;
	}

	public static Properties createProperties(Frame mainWindow) {
		PropertiesEditor instance = new PropertiesEditor(mainWindow, null);
		instance.setVisible(true);
		return instance.getProperties();
	}

	public static Properties editProperties(Frame mainWindow, Properties prop) {
		PropertiesEditor instance = new PropertiesEditor(mainWindow, prop);
		instance.setVisible(true);
		return instance.getProperties();
	}
}
