# Supplementary material for: CellProfiler Analyst: data exploration and analysis software for complex image-based screens
Source: BMC Bioinformatics. 2008 Nov 15;9:482. doi: 10.1186/1471-2105-9-482 (PMC2614436; doi:10.1186/1471-2105-9-482)
Supplement: Additional file 3 — Source code for CellProfiler Analyst (most recent version is available at ). Additional File 3 must be uncompressed. Doubleclicking the file often activates the computer's native decompression software; otherwise download free software online (e.g., StuffIt Expander) for this purpose. [file 1471-2105-9-482-S3.zip › CPA_src/jCPAnalyst/util/RecursiveComboBox.java]

package jCPAnalyst.util;

import java.awt.event.ActionEvent;
import java.awt.event.ActionListener;
import java.util.ArrayList;
import java.util.Collections;
import java.util.Enumeration;
import java.util.Hashtable;
import java.util.List;
import java.util.Vector;

import javax.swing.JComboBox;
import javax.swing.JPanel;


/**
 * A <code>RecursiveComboBox</code> takes a <code>RecursiveListMap</code> 
 * and creates the UI for it, complete with actionListeners
 * 
 * @author Owner
 *
 */
public class RecursiveComboBox {

	// Static Constants
	protected static final int SPACING = 10;
	
	protected RecursiveListMap recMap;
	private String token;
	protected List comboBoxList;
	// Container that the RecursiveComboBox belongs to
	protected JPanel selectPane;
	// x Location of the next combobox
	protected int xNextCBLoc;
	protected int yCBLoc;
	
	public RecursiveComboBox(JPanel panel, RecursiveListMap rlm, int xLoc, int yLoc){
		this.recMap = rlm;
		this.comboBoxList = new ArrayList();
		this.selectPane = panel;
		this.xNextCBLoc = xLoc;
		this.yCBLoc = yLoc;
	}
	
	public RecursiveComboBox(JPanel panel, List columnsList, String token, int xLoc, int yLoc){
		this.token = token;
		this.recMap = this.computeRecListMap(columnsList, token);
		this.comboBoxList = new ArrayList();
		this.selectPane = panel;
		this.xNextCBLoc = xLoc;
		this.yCBLoc = yLoc;
	}
	
	
	private RecursiveListMap computeRecListMap(List columnsList, String token){
		RecursiveHashtable parsedNameHash = new RecursiveHashtable();
		for(int i = 0; i<columnsList.size(); i++){
			parseColumnHelper(parsedNameHash, (String)columnsList.get(i));
		}
		RecursiveListMap parsedComboBoxMap = this.createParsedLists(parsedNameHash);
		return parsedComboBoxMap;
	}
	
	private void parseColumnHelper(RecursiveHashtable parsedNameHash, String colSubString){
		int underScoreIndex = colSubString.indexOf(token);
		if(underScoreIndex == -1 || underScoreIndex == 0){
			parsedNameHash.put(colSubString);
		}
		else{
			String colFirstPart = colSubString.substring(0, underScoreIndex);
			String colLastPart = colSubString.substring(underScoreIndex+1);
			
			if(parsedNameHash.containsKey(colFirstPart)){
				RecursiveHashtable subHash = parsedNameHash.get(colFirstPart);
				parseColumnHelper(subHash, colLastPart); 
			}
			else{
				RecursiveHashtable subHash = new RecursiveHashtable();
				parsedNameHash.put(colFirstPart, subHash);
				parseColumnHelper(subHash, colLastPart);
			}
		}
	}
	
	private RecursiveListMap createParsedLists(RecursiveHashtable parsedNameHash){
		List list;
		RecursiveListMap map;
		
		list = new ArrayList();
		map = new RecursiveListMap(list);
		createParsedListHelper(parsedNameHash, map);
		
		return map;
	}
	
	private void createParsedListHelper(RecursiveHashtable parsedNameHash, 
			RecursiveListMap map){
		Enumeration parsedNameKeyEnum;
		Hashtable hash,hash2;
		List list, list2;
		RecursiveHashtable parsedNameHash2;
		RecursiveListMap map2;
		String keyString;
		
		parsedNameKeyEnum = parsedNameHash.keys();
		while(parsedNameKeyEnum.hasMoreElements()){
			keyString = (String)parsedNameKeyEnum.nextElement(); 
			parsedNameHash2 = parsedNameHash.get(keyString);
			list = map.getList();
			list.add(keyString);
			hash = map.getTable();
			if (!parsedNameHash2.isEmpty())
			{
				list2 = new ArrayList();
				hash2 = new Hashtable();
				map2 = new RecursiveListMap(list2,hash2);
				hash.put(keyString,map2);
				createParsedListHelper(parsedNameHash2, map2);
			}
			else{
				hash.put(keyString, new RecursiveListMap());
			}
		}
	}
	
	
	
	public void addComboBox(JComboBox comboBox){
		comboBox.addActionListener(new ActionListener(){
			public void actionPerformed(ActionEvent evt){
				createNextComboBox((JComboBox)evt.getSource());
			}
		});
		
		comboBox.setBounds(xNextCBLoc, yCBLoc, comboBox.getMinimumSize().width, 20);
		xNextCBLoc += comboBox.getMinimumSize().width + SPACING;
		comboBoxList.add(comboBox);
		selectPane.add(comboBox);
		selectPane.updateUI();
	}
	
	public void createFirstComboBox(){
		Vector vector = new Vector(recMap.getList());
		// afraser:
		//  This fixes a bug with Windows where selecting the current element
		//  of a comboBox doesn't raise an action.  This makes it impossible
		//  to ever generate a new ComboBox if there is only one element.
		vector.addElement(new String("")); 
		Collections.sort(vector);
		JComboBox newComboBox = new JComboBox(vector);
		addComboBox(newComboBox);
	}
	
	/**
	 * Creates the next combobox after the <code>source</code>
	 * comboBox has been created.
	 * @param source
	 */
	public void createNextComboBox(JComboBox source){
		RecursiveListMap tempMap = recMap;
		for (int i=0; i<comboBoxList.size(); i++){
			Hashtable colHashTable = tempMap.getTable();
			JComboBox comboBox = (JComboBox)comboBoxList.get(i);
			tempMap = (RecursiveListMap)colHashTable.get(comboBox.getSelectedItem());
			// handle case where the last combobox wasn't the one changed
			if(source.equals(comboBox) && i<comboBoxList.size()-1){
				removeComboBox(i+1);
				break;
			}
		}
		if(tempMap != null && !tempMap.isEmpty()){
			Vector vector = new Vector(tempMap.getList());
			// afraser:
			//  This fixes a bug with Windows where selecting the current element
			//  of a comboBox doesn't raise an action.  This makes it impossible
			//  to ever generate a new ComboBox if there is only one element.
			vector.addElement(new String(""));
			Collections.sort(vector);
			JComboBox newComboBox = new JComboBox(vector);
			addComboBox(newComboBox);
		}
	}
	
	
	public void removeComboBox(int index){
		while(comboBoxList.size()>index){
			JComboBox removeBox = (JComboBox)comboBoxList.get(index);
			selectPane.remove(removeBox);
			xNextCBLoc = xNextCBLoc - removeBox.getMinimumSize().width - SPACING;
			this.comboBoxList.remove(index);
		}
		selectPane.updateUI();
	}
	
	public String getSelectedItem(){
		String selectedItem = "";
		JComboBox cb;
		for(int i=0; i<comboBoxList.size(); i++){
			cb = (JComboBox)comboBoxList.get(i);
			if(i == comboBoxList.size() - 1)
				selectedItem += cb.getSelectedItem();
			else
				selectedItem += cb.getSelectedItem() + token;
		}
		return selectedItem;
	}
	
}
