# Supplementary material for: CellProfiler Analyst: data exploration and analysis software for complex image-based screens
Source: BMC Bioinformatics. 2008 Nov 15;9:482. doi: 10.1186/1471-2105-9-482 (PMC2614436; doi:10.1186/1471-2105-9-482)
Supplement: Additional file 3 — Source code for CellProfiler Analyst (most recent version is available at ). Additional File 3 must be uncompressed. Doubleclicking the file often activates the computer's native decompression software; otherwise download free software online (e.g., StuffIt Expander) for this purpose. [file 1471-2105-9-482-S3.zip › CPA_src/jCPAnalyst/util/RecursiveHashtable.java]

package jCPAnalyst.util;

import java.util.Enumeration;
import java.util.Hashtable;

/**
 * A <code>RecursiveHashtable</code> is like a <code>Hashtable</code> except
 * its values are of type <code>RecursiveHashtable</code>.
 * 
 */
public class RecursiveHashtable {

	private Hashtable table;
	
	/**
	 * Basic constructor.
	 */
	public RecursiveHashtable() {
		table = new Hashtable();
	}
	
	/**
	 * Adds a mapping from an object to an empty
	 * <code>RecursiveHashtable</code>.
	 * 
	 * @param e the object
	 */
	public void put(Object e) {
		table.put(e,new RecursiveHashtable());
	}
	
	/**
	 * Adds a mapping from an object to a <code>RecursiveHashtable</code>.
	 * 
	 * @param e the object
	 * @param rec the <code>RecursiveHashtable</code>
	 */
	public void put(Object e,RecursiveHashtable rec) {
		table.put(e,rec);
	}
	
	/**
	 * Gets the object corresponding to a given key.
	 * 
	 * @param e the key
	 * @return the <code>RecursiveHashtable</code> that <code>e</code> maps
	 * to, or <code>null</code> if no mapping for <code>e</code> exists
	 */
	public RecursiveHashtable get(Object e) {
		return (RecursiveHashtable)table.get(e);
	}
	
	/**
	 * Determines whether or not a mapping exists for a given key.
	 * 
	 * @param e the key
	 * @return a <code>boolean</code> indicating whether or not <code>e</code>
	 * is a key in this.
	 */
	public boolean containsKey(Object e) {
		return table.containsKey(e);
	}
	
	/**
	 * @return an <code>Enumeration</code> of all keys in this.
	 */
	public Enumeration keys() {
		return table.keys();
	}
	
	/**
	 * @return a <code>boolean</code> indicating whether or not this is
	 * empty.
	 */
	public boolean isEmpty() {
		return table.isEmpty();
	}
}
