# Supplementary material for: CellProfiler Analyst: data exploration and analysis software for complex image-based screens
Source: BMC Bioinformatics. 2008 Nov 15;9:482. doi: 10.1186/1471-2105-9-482 (PMC2614436; doi:10.1186/1471-2105-9-482)
Supplement: Additional file 3 — Source code for CellProfiler Analyst (most recent version is available at ). Additional File 3 must be uncompressed. Doubleclicking the file often activates the computer's native decompression software; otherwise download free software online (e.g., StuffIt Expander) for this purpose. [file 1471-2105-9-482-S3.zip › CPA_src/jCPAnalyst/util/RecursiveListMap.java]

package jCPAnalyst.util;

import java.util.Hashtable;
import java.util.List;

/**
 * A <code>RecursiveListMap</code> maps a single <code>List</code> 
 * to a table containing mappings of the form 
 * <code>[String -> RecursiveListMap]</code>.
 * 
 * @author Owner
 *
 */
public class RecursiveListMap {
	
	private boolean isEmpty;
	private List list;
	private Hashtable table;

	/**
	 * Basic constructor. 
	 * 
	 * @param cb a <code>JComboBox</code>
	 * @param table the <code>Hashtable</code> to map <code>cb</code> to
	 */
	public RecursiveListMap(List list, Hashtable table) {
		this.list = list;
		this.table = table;
		this.isEmpty = false;
	}
	
	/**
	 * Basic constructor.
	 * 
	 * @param cb a <code>List</code>.  
	 * This gets mapped to an empty <code>Hashtable</code>
	 */
	public RecursiveListMap(List list) {
		this.list = list;
		this.table = new Hashtable();
		this.isEmpty = false;
	}

	/**
	 * This constructor just makes an empty <code>RecursiveComboBoxMap</code>.
	 */
	public RecursiveListMap() {
		this.isEmpty = true;
	}
	
	/**
	 * 
	 * @return a <code>boolean</code> indicating whether or not this
	 * is empty.
	 */
	public boolean isEmpty() {
		return isEmpty;
	}
	
	/**
	 * @return the <code>JComboBox</code>, or <code>null</code> if this
	 * is empty.
	 */
	public List getList() {
		return list;
	}

	/**
	 * @return the <code>Hashtable</code>, or <code>null</code> if this
	 * is empty.
	 */
	public Hashtable getTable() {
		return table;
	}
}
