# Supplementary material for: CellProfiler Analyst: data exploration and analysis software for complex image-based screens
Source: BMC Bioinformatics. 2008 Nov 15;9:482. doi: 10.1186/1471-2105-9-482 (PMC2614436; doi:10.1186/1471-2105-9-482)
Supplement: Additional file 3 — Source code for CellProfiler Analyst (most recent version is available at ). Additional File 3 must be uncompressed. Doubleclicking the file often activates the computer's native decompression software; otherwise download free software online (e.g., StuffIt Expander) for this purpose. [file 1471-2105-9-482-S3.zip › CPA_src/jCPAnalyst/util/ResultSetUnscrollableTableModel.java]

package jCPAnalyst.util;

import java.sql.ResultSet;
import java.sql.ResultSetMetaData;
import java.sql.SQLException;
import java.util.ArrayList;
import java.util.List;
import java.util.Vector;

import javax.swing.event.TableModelListener;
import javax.swing.table.TableModel;

public class ResultSetUnscrollableTableModel implements TableModel {
	
	// Instance variables
	private SortableTableModel tableModel;
	
	
	public ResultSetUnscrollableTableModel(ResultSet results){
		this.tableModel = new SortableTableModel();
		this.populateModel(results);
	}
	
	private void populateModel(ResultSet results){
		try{
			ResultSetMetaData metaData = results.getMetaData();
			int numCols = metaData.getColumnCount();
			String[] Types = new String[numCols];
			List colHeaderList = new ArrayList();
			List colDataVectorsList = new ArrayList();
			for(int i=1; i<=numCols; i++){
				colHeaderList.add(metaData.getColumnName(i));
				colDataVectorsList.add(new Vector());
				Types[i-1] = metaData.getColumnClassName(i);
			}
			Vector colDataVector = new Vector();
			while(results.next()){
				for(int i=1; i<=numCols; i++){
					colDataVector = (Vector)colDataVectorsList.get(i-1);
					colDataVector.add(results.getString(i));
				}
			}
			for(int i=0; i<numCols; i++){
				int row = colDataVector.size();
				
				if(Types[i].equals("java.lang.Integer") || Types[i].equals("java.math.BigDecimal") || Types[i].equals("java.lang.Long") || Types[i].equals("java.lang.Double") || Types[i].equals("java.lang.Float")){
					Double[] index = new Double[row];
					for(int j=0; j<(row); j++){
						String tempValue = String.valueOf((((Vector)colDataVectorsList.get(i)).elementAt(j)));
						index[j] = Double.valueOf(tempValue);
					}
					this.tableModel.addColumn(colHeaderList.get(i),index);
				}else{
					this.tableModel.addColumn(colHeaderList.get(i), (Vector)colDataVectorsList.get(i));
				}
			}
		}
		catch(SQLException sql){
		}
	}
	
	public int getRowCount() {
		return this.tableModel.getRowCount();
	}
	
	public int getColumnCount() {
		return this.tableModel.getColumnCount();
	}
	
	public String getColumnName(int arg0) {
		return this.tableModel.getColumnName(arg0);
	}
	
	public Class getColumnClass(int arg0) {
		return this.tableModel.getColumnClass(arg0);
	}
	
	public boolean isCellEditable(int arg0, int arg1) {
		return this.tableModel.isCellEditable(arg0,arg1);
	}
	
	public Object getValueAt(int arg0, int arg1) {
		return this.tableModel.getValueAt(arg0, arg1);
	}
	
	public void setValueAt(Object arg0, int arg1, int arg2) {
		this.tableModel.setValueAt(arg0, arg1, arg2);
	}
	
	public void addTableModelListener(TableModelListener arg0) {
		this.tableModel.addTableModelListener(arg0);
	}
	
	public void removeTableModelListener(TableModelListener arg0) {
		this.tableModel.removeTableModelListener(arg0);
	}
	
}
