# Supplementary material for: CellProfiler Analyst: data exploration and analysis software for complex image-based screens
Source: BMC Bioinformatics. 2008 Nov 15;9:482. doi: 10.1186/1471-2105-9-482 (PMC2614436; doi:10.1186/1471-2105-9-482)
Supplement: Additional file 3 — Source code for CellProfiler Analyst (most recent version is available at ). Additional File 3 must be uncompressed. Doubleclicking the file often activates the computer's native decompression software; otherwise download free software online (e.g., StuffIt Expander) for this purpose. [file 1471-2105-9-482-S3.zip › CPA_src/jCPAnalyst/util/SortableTableModel.java]

package jCPAnalyst.util;

import java.util.ArrayList;
import java.util.List;
import java.util.Vector;

import javax.swing.event.TableModelListener;
import javax.swing.table.DefaultTableModel;
import javax.swing.table.TableModel;

public class SortableTableModel implements TableModel {

	private DefaultTableModel tableModel;
	private List columnClassList;
	
	public SortableTableModel(){
		tableModel = new DefaultTableModel();
		columnClassList = new ArrayList();
	}
	
	public void addColumn(Object columnName, Object[] columnData){
		tableModel.addColumn(columnName, columnData);
		columnClassList.add(columnData[0]);
	}
	
	public void addColumn(Object columnName, Vector columnData){
		tableModel.addColumn(columnName, columnData);
		columnClassList.add(columnData.get(0));
	}
	
	public int getRowCount() {
		return tableModel.getRowCount();
	}

	public int getColumnCount() {
		return tableModel.getColumnCount();
	}

	public String getColumnName(int arg0) {
		return tableModel.getColumnName(arg0);
	}

	public Class getColumnClass(int arg0) {
		return columnClassList.get(arg0).getClass();
	}

	public boolean isCellEditable(int arg0, int arg1) {
		return tableModel.isCellEditable(arg0, arg1);
	}

	public Object getValueAt(int arg0, int arg1) {
		return tableModel.getValueAt(arg0, arg1);
	}

	public void setValueAt(Object arg0, int arg1, int arg2) {
		tableModel.setValueAt(arg0, arg1, arg2);
	}

	public void addTableModelListener(TableModelListener arg0) {
		tableModel.addTableModelListener(arg0);
	}

	public void removeTableModelListener(TableModelListener arg0) {
		tableModel.removeTableModelListener(arg0);
	}

}
