# Supplementary material for: CellProfiler Analyst: data exploration and analysis software for complex image-based screens
Source: BMC Bioinformatics. 2008 Nov 15;9:482. doi: 10.1186/1471-2105-9-482 (PMC2614436; doi:10.1186/1471-2105-9-482)
Supplement: Additional file 3 — Source code for CellProfiler Analyst (most recent version is available at ). Additional File 3 must be uncompressed. Doubleclicking the file often activates the computer's native decompression software; otherwise download free software online (e.g., StuffIt Expander) for this purpose. [file 1471-2105-9-482-S3.zip › CPA_src/jCPAnalyst/util/TimedDialog.java]

package jCPAnalyst.util;

import java.awt.Dialog;

import javax.swing.JDialog;
import javax.swing.JFrame;
import javax.swing.JOptionPane;

public class TimedDialog{
	
	private Dialog dialog;
	private Thread hider;
	private int delay = 5000;
	
	public TimedDialog(Dialog dialog){
		this.dialog = dialog;
	}
	
	public TimedDialog(Dialog dialog, int time){
		delay = time;
	}
	
	public void setVisible(boolean show) {
		
		if (show) {
			hider = new Thread() {
				public void run() {
					try {
						sleep(delay);
					} catch (InterruptedException e) {
						e.printStackTrace();
					}
					// PRESET_TIME expired
					dialog.setVisible(false);
				}
			};
			// start the timeout thread
			hider.start();
		}
		dialog.setVisible(show);
	}
	
	
	public static void main(String[] args){
		JOptionPane pane = new JOptionPane("answer this", JOptionPane.QUESTION_MESSAGE, JOptionPane.YES_NO_OPTION);
		//TimedDialog timedDialog = new TimedDialog(new JFrame(), "yes!", true);
		JDialog dialog = pane.createDialog(new JFrame(), "huh?");
		TimedDialog timedDialog = new TimedDialog(dialog);
		timedDialog.setVisible(true);
		Object value = pane.getValue();
		System.out.println(value.getClass());
	}
}
