# Supplementary material for: CellProfiler Analyst: data exploration and analysis software for complex image-based screens
Source: BMC Bioinformatics. 2008 Nov 15;9:482. doi: 10.1186/1471-2105-9-482 (PMC2614436; doi:10.1186/1471-2105-9-482)
Supplement: Additional file 3 — Source code for CellProfiler Analyst (most recent version is available at ). Additional File 3 must be uncompressed. Doubleclicking the file often activates the computer's native decompression software; otherwise download free software online (e.g., StuffIt Expander) for this purpose. [file 1471-2105-9-482-S3.zip › CPA_src/jCPAnalyst/util/VTextIcon.java]

package jCPAnalyst.util;

import java.awt.Component;
import java.awt.FontMetrics;
import java.awt.Graphics;
import java.awt.Graphics2D;
import java.beans.PropertyChangeEvent;
import java.beans.PropertyChangeListener;

import javax.swing.Icon;

/**
 VTextIcon is an Icon implementation which draws a short string vertically.
 It's useful for JTabbedPanes with LEFT or RIGHT tabs but can be used in any
 component which supports Icons, such as JLabel or JButton 
 
 You can provide a hint to indicate whether to rotate the string 
 to the left or right, or not at all, and it checks to make sure 
 that the rotation is legal for the given string 
 (for example, Chinese/Japanese/Korean scripts have special rules when 
 drawn vertically and should never be rotated)
 */
public class VTextIcon implements Icon, PropertyChangeListener {
	String fLabel;
	String[] fCharStrings; // for efficiency, break the fLabel into one-char strings to be passed to drawString
	int[] fCharWidths; // Roman characters should be centered when not rotated (Japanese fonts are monospaced)
	int[] fPosition; // Japanese half-height characters need to be shifted when drawn vertically
	int fWidth, fHeight, fCharHeight, fDescent; // Cached for speed
	int fRotation;
	Component fComponent;
	
	static final int POSITION_NORMAL = 0;
	static final int POSITION_TOP_RIGHT = 1;
	static final int POSITION_FAR_TOP_RIGHT = 2;
	
	public static final int ROTATE_DEFAULT = 0x00;
	public static final int ROTATE_NONE = 0x01;
	public static final int ROTATE_LEFT = 0x02;
	public static final int ROTATE_RIGHT = 0x04;
	
	/**
	 * Creates a <code>VTextIcon</code> for the specified <code>component</code>
	 * with the specified <code>label</code>.
	 * It sets the orientation to the default for the string
	 * @see #verifyRotation
	 */
	public VTextIcon(Component component, String label) {
		this(component, label, ROTATE_DEFAULT);
	}
	
	/**
	 * Creates a <code>VTextIcon</code> for the specified <code>component</code>
	 * with the specified <code>label</code>.
	 * It sets the orientation to the provided value if it's legal for the string
	 * @see #verifyRotation
	 */
 	public VTextIcon(Component component, String label, int rotateHint) {
		fComponent = component;
		fLabel = label;
		fRotation = verifyRotation(label, rotateHint);
		calcDimensions();
		fComponent.addPropertyChangeListener(this);
	}
	
	/**
	 * sets the label to the given string, updating the orientation as needed
	 * and invalidating the layout if the size changes
	 * @see #verifyRotation
	 */
	public void setLabel(String label) {
		fLabel = label;
		fRotation = verifyRotation(label, fRotation); // Make sure the current rotation is still legal
		recalcDimensions();
	}
	
	/**
	 * Checks for changes to the font on the fComponent
	 * so that it can invalidate the layout if the size changes
	 */
    public void propertyChange(PropertyChangeEvent e) {
		String prop = e.getPropertyName();
		if("font".equals(prop)) {
			recalcDimensions();
		}
	}
	
	/** 
	 * Calculates the dimensions.  If they've changed,
	 * invalidates the component
	 */
	void recalcDimensions() {
		int wOld = getIconWidth();
		int hOld = getIconHeight();
		calcDimensions();
		if (wOld != getIconWidth() || hOld != getIconHeight())
			fComponent.invalidate();
	}
	
    void calcDimensions() {
		FontMetrics fm = fComponent.getFontMetrics(fComponent.getFont());
		fCharHeight = fm.getAscent() + fm.getDescent();
		fDescent = fm.getDescent();
		if (fRotation == ROTATE_NONE) {
			int len = fLabel.length();
			char data[] = new char[len];
			fLabel.getChars(0, len, data, 0);
			// if not rotated, width is that of the widest char in the string
			fWidth = 0;
			// we need an array of one-char strings for drawString
			fCharStrings = new String[len];
			fCharWidths = new int[len];
			fPosition = new int[len];
			char ch;
			for (int i = 0; i < len; i++) {
				ch = data[i];
				fCharWidths[i] = fm.charWidth(ch);
				if (fCharWidths[i] > fWidth)
					fWidth = fCharWidths[i];
				fCharStrings[i] = new String(data, i, 1);				
				// small kana and punctuation
				if (sDrawsInTopRight.indexOf(ch) >= 0) // if ch is in sDrawsInTopRight
					fPosition[i] = POSITION_TOP_RIGHT;
				else if (sDrawsInFarTopRight.indexOf(ch) >= 0)
					fPosition[i] = POSITION_FAR_TOP_RIGHT;
				else
					fPosition[i] = POSITION_NORMAL;
			}
			// and height is the font height * the char count, + one extra leading at the bottom
			fHeight = fCharHeight * len + fDescent;
		}		
		else {
			// if rotated, width is the height of the string
			fWidth = fCharHeight;
			// and height is the width, plus some buffer space 
			fHeight = fm.stringWidth(fLabel) + 2*kBufferSpace;
		}
	}

   /**
     * Draw the icon at the specified location.  Icon implementations
     * may use the Component argument to get properties useful for 
     * painting, e.g. the foreground or background color.
     */
    public void paintIcon(Component c, Graphics g, int x, int y) {
		// We don't insist that it be on the same Component
		g.setColor(c.getForeground());
		g.setFont(c.getFont());
		if (fRotation == ROTATE_NONE) {
			int yPos = y + fCharHeight;
			for (int i = 0; i < fCharStrings.length; i++) {
				// Special rules for Japanese - "half-height" characters (like ya, yu, yo in combinations)
				// should draw in the top-right quadrant when drawn vertically
				// - they draw in the bottom-left normally
				int tweak;
				switch (fPosition[i]) {
					case POSITION_NORMAL: 
						// Roman fonts should be centered. Japanese fonts are always monospaced.  
						g.drawString(fCharStrings[i], x+((fWidth-fCharWidths[i])/2), yPos);
						break;
					case POSITION_TOP_RIGHT:
						tweak = fCharHeight/3; // Should be 2, but they aren't actually half-height
						g.drawString(fCharStrings[i], x+(tweak/2), yPos-tweak); 
						break;
					case POSITION_FAR_TOP_RIGHT:
						tweak = fCharHeight - fCharHeight/3;
						g.drawString(fCharStrings[i], x+(tweak/2), yPos-tweak); 
						break;
				}
				yPos += fCharHeight;
			}
		}
		else if (fRotation == ROTATE_LEFT) {
			g.translate(x+fWidth,y+fHeight);
			((Graphics2D)g).rotate(-NINETY_DEGREES);
			g.drawString(fLabel, kBufferSpace, -fDescent);
			((Graphics2D)g).rotate(NINETY_DEGREES);
			g.translate(-(x+fWidth),-(y+fHeight));
		} 
		else if (fRotation == ROTATE_RIGHT) {
			g.translate(x,y);
			((Graphics2D)g).rotate(NINETY_DEGREES);
			g.drawString(fLabel, kBufferSpace, -fDescent);
			((Graphics2D)g).rotate(-NINETY_DEGREES);
			g.translate(-x,-y);
		} 
	
	}
    
    /**
     * Returns the icon's width.
     *
     * @return an int specifying the fixed width of the icon.
     */
    public int getIconWidth() {
		return fWidth;
	}
	
    /**
     * Returns the icon's height.
     *
     * @return an int specifying the fixed height of the icon.
     */
    public int getIconHeight() {
		return fHeight;
	}
	
	/** 
		 verifyRotation
		
		returns the best rotation for the string (ROTATE_NONE, ROTATE_LEFT, ROTATE_RIGHT)
		
		This is public static so you can use it to test a string without creating a VTextIcon
		
	 from http://www.unicode.org/unicode/reports/tr9/tr9-3.html
	 When setting text using the Arabic script in vertical lines, 
	 it is more common to employ a horizontal baseline that 
	 is rotated by 90� counterclockwise so that the characters 
	 are ordered from top to bottom. Latin text and numbers 
	 may be rotated 90� clockwise so that the characters 
	 are also ordered from top to bottom.
	 
		Rotation rules
	 	- Roman can rotate left, right, or none - default right (counterclockwise)
		- CJK can't rotate
		- Arabic must rotate - default left (clockwise)
	 
	 from the online edition of _The Unicode Standard, Version 3.0_, file ch10.pdf page 4
	 Ideographs are found in three blocks of the Unicode Standard...
	 U+4E00-U+9FFF, U+3400-U+4DFF, U+F900-U+FAFF
	 
	 Hiragana is U+3040-U+309F, katakana is U+30A0-U+30FF
	 
	 from http://www.unicode.org/unicode/faq/writingdirections.html
	 East Asian scripts are frequently written in vertical lines 
	 which run from top-to-bottom and are arrange columns either 
	 from left-to-right (Mongolian) or right-to-left (other scripts). 
	 Most characters use the same shape and orientation when displayed 
	 horizontally or vertically, but many punctuation characters 
	 will change their shape when displayed vertically.

	 Letters and words from other scripts are generally rotated through 
	 ninety degree angles so that they, too, will read from top to bottom. 
	 That is, letters from left-to-right scripts will be rotated clockwise 
	 and letters from right-to-left scripts counterclockwise, both 
	 through ninety degree angles.

	Unlike the bidirectional case, the choice of vertical layout 
	is usually treated as a formatting style; therefore, 
	the Unicode Standard does not define default rendering behavior 
	for vertical text nor provide directionality controls designed to override such behavior

	 */
	public static int verifyRotation(String label, int rotateHint) {
		boolean hasCJK = false;
		boolean hasMustRotate = false; // Arabic, etc
		
		int len = label.length();
		char data[] = new char[len];
		char ch;
		label.getChars(0, len, data, 0);
		for (int i = 0; i < len; i++) {
			ch = data[i];
			if ((ch >= '\u4E00' && ch <= '\u9FFF') ||
				(ch >= '\u3400' && ch <= '\u4DFF') ||
				(ch >= '\uF900' && ch <= '\uFAFF') ||
				(ch >= '\u3040' && ch <= '\u309F') ||
				(ch >= '\u30A0' && ch <= '\u30FF') )
			   hasCJK = true;
			if ((ch >= '\u0590' && ch <= '\u05FF') || // Hebrew
				(ch >= '\u0600' && ch <= '\u06FF') || // Arabic
				(ch >= '\u0700' && ch <= '\u074F') ) // Syriac
			   hasMustRotate = true;
		}
		// If you mix Arabic with Chinese, you're on your own
		if (hasCJK)
			return DEFAULT_CJK;
		
		int legal = hasMustRotate ? LEGAL_MUST_ROTATE : LEGAL_ROMAN;
		if ((rotateHint & legal) > 0)
			return rotateHint;
		
		// The hint wasn't legal, or it was zero
		return hasMustRotate ? DEFAULT_MUST_ROTATE : DEFAULT_ROMAN;
	}
	
	// The small kana characters and Japanese punctuation that draw in the top right quadrant:
	// small a, i, u, e, o, tsu, ya, yu, yo, wa  (katakana only) ka ke
	static final String sDrawsInTopRight = 
		"\u3041\u3043\u3045\u3047\u3049\u3063\u3083\u3085\u3087\u308E" + // hiragana 
		"\u30A1\u30A3\u30A5\u30A7\u30A9\u30C3\u30E3\u30E5\u30E7\u30EE\u30F5\u30F6"; // katakana
	static final String sDrawsInFarTopRight = "\u3001\u3002"; // comma, full stop
	
	static final int DEFAULT_CJK = ROTATE_NONE;
	static final int LEGAL_ROMAN = ROTATE_NONE | ROTATE_LEFT | ROTATE_RIGHT;
	static final int DEFAULT_ROMAN = ROTATE_RIGHT; 
	static final int LEGAL_MUST_ROTATE = ROTATE_LEFT | ROTATE_RIGHT;
	static final int DEFAULT_MUST_ROTATE = ROTATE_LEFT;

	static final double NINETY_DEGREES = Math.toRadians(90.0);
	static final int kBufferSpace = 5;
}
