# Supplementary material for: CellProfiler Analyst: data exploration and analysis software for complex image-based screens
Source: BMC Bioinformatics. 2008 Nov 15;9:482. doi: 10.1186/1471-2105-9-482 (PMC2614436; doi:10.1186/1471-2105-9-482)
Supplement: Additional file 3 — Source code for CellProfiler Analyst (most recent version is available at ). Additional File 3 must be uncompressed. Doubleclicking the file often activates the computer's native decompression software; otherwise download free software online (e.g., StuffIt Expander) for this purpose. [file 1471-2105-9-482-S3.zip › CPA_src/jCPAnalyst/Visualize/AbstractDisplayModel.java]

/*
 * Created on Aug 26, 2005
 *
 * To change the template for this generated file go to
 * Window&gt;Preferences&gt;Java&gt;Code Generation&gt;Code and Comments
 */
package jCPAnalyst.Visualize;

import jCPAnalyst.CVInternalFrame;
import jCPAnalyst.Events.DisplayModelListenerInterface;
import jCPAnalyst.Events.DisplayModelListenerList;
import jCPAnalyst.Visualize.CPSettings.AbstractSettings;
import jCPAnalyst.Visualize.MenuObjects.MenuActions;
import jCPAnalyst.Visualize.Model.InfoModel;
import jCPAnalyst.Visualize.Model.Range;
import jCPAnalyst.Visualize.Model.Strategy.GroupedSpotDataStrategy;

import java.awt.event.ActionEvent;
import java.awt.event.ActionListener;
import java.awt.event.KeyEvent;
import java.io.BufferedWriter;
import java.io.File;
import java.io.FileWriter;
import java.io.IOException;
import java.sql.ResultSet;
import java.sql.ResultSetMetaData;
import java.sql.SQLException;
import java.util.ArrayList;
import java.util.List;

import javax.swing.JDialog;
import javax.swing.JFileChooser;
import javax.swing.JInternalFrame;
import javax.swing.JMenu;
import javax.swing.JMenuBar;
import javax.swing.JMenuItem;
import javax.swing.JOptionPane;
import javax.swing.event.InternalFrameEvent;
import javax.swing.event.InternalFrameListener;

/**
 * @author Owner
 *
 * To change the template for this generated type comment go to
 * Window&gt;Preferences&gt;Java&gt;Code Generation&gt;Code and Comments
 */
public abstract class AbstractDisplayModel extends CVInternalFrame
	implements ActionListener, InternalFrameListener, DisplayModel, DisplayModelListenerInterface{
	
	// Class variables
	protected static String plotType;
	// ActionCommand Variables
	protected static final String cmdPlotTable = "PlotTable";
	protected static final String cmdPlotHistogram = "PlotHistogram";
	protected static final String cmdPlotScatterplot = "PlotScatterplot";
	protected static final String cmdPlotCDF = "PlotCDF";
	protected static final String cmdPlotParallelCoordinates = "PlotParallel Coordinates";
	protected static final String cmdSelectedGetGeneInfo = "Get GeneInfo for Selected";
	// Menu Strings for both menubar and mouse-popup menu
	protected static String menuStrShowDetails = "Show Details";
	protected static String menuStrShowImages = "Show Image";
	protected static String menuStrShowSubPlot = "Show SubPlot";
	protected static String menuStrShowWebInfo = "Show WebInfo";
	protected static String menuStrShowAxes = "Show Axes";
	// These commands require something to be highlighted
	protected static String cmdMenuBarShowInfo = "MenuBarShowInfo";	
	protected static String cmdHighlightSameGenes = "cmdHighlightSameGenes";
	protected static String cmdHighlightFavoriteGenes = "cmdHighlightFavoriteGenes";
	protected static String cmdRunClassifier = "cmdRunClassifier";
	protected static JMenuItem clearHighlighted;
	protected static String cmdSelectRegion = "cmdSelectRegion";

	
	// Instance variables
    /** The model for all the displays */
	protected InfoModel infoModel;
	/** The model that knows what has been highlighted */
	//protected HighlightModel highlightModel;
	/** The List that knows all the IDs that have been highlighted */
	protected List highlightIDs;
	/** The settings UI corresponding to this plot */
	protected AbstractSettings plotSettings;
	protected boolean isComputingImage;

	public AbstractDisplayModel(String plotType){
		super(plotType);
		DisplayModelListenerList.addListener(this);
		this.addInternalFrameListener(this);
		this.setDefaultCloseOperation(JInternalFrame.DISPOSE_ON_CLOSE);
		AbstractDisplayModel.plotType = plotType;
		this.infoModel = new InfoModel();
		//this.highlightModel = new HighlightModel();
		this.highlightIDs = new ArrayList();
		
		setJMenuBar(createMenuBar());
	}

	public InfoModel getInfoModel(){
		return infoModel;
	}

	public void setInfoModel(InfoModel infoModel){
		this.infoModel = infoModel;
		
		// TODO
		// Now check that the columns/tables/modifiers
		// are the correct length
	}
	
	public AbstractSettings getDisplaySettings(){
		return this.plotSettings;
	}
	
	protected JMenuBar createMenuBar() {
			JMenuBar menuBar = new JMenuBar();

			//Set up the file menu.
			JMenu fileMenu = new JMenu("File");
			fileMenu.setMnemonic(KeyEvent.VK_F);
			menuBar.add(fileMenu);

			// Add Change Plot menu item
			fileMenu.add(MenuActions.setSettingsItem(this));
			// Add save data menu item
			fileMenu.add(MenuActions.saveDataItem(this));
			// Add close plot menu item
			fileMenu.add(MenuActions.closePlotItem(this));		
			return menuBar;
	}
	
	/**
	 * Prompts the user to set the infomodel information 
	 * with the appropriate plotSettings dialog.
	 *
	 */
	public void selectAxesAndDraw(){
		this.plotSettings.setIsSet(false);
		this.plotSettings.getSettingsDialog().setVisible(true);
		if(this.plotSettings.isSet()){
			
			// Set the infomodel
			this.infoModel.setType(this.plotSettings.getType());
			this.infoModel.setTableColumns(this.plotSettings.getTableColumns());
			this.infoModel.setModifiers(this.plotSettings.getModifiers());
			this.infoModel.setGroupBy(this.plotSettings.getGroupBy());
			// 	TODO:  add where clause - for now, hackish
			List whereList = new ArrayList(this.infoModel.getWhereList());
			whereList.addAll(this.plotSettings.getWhereList());
			this.infoModel.setWhereList(whereList);
			this.infoModel.setAxisType(this.plotSettings.getAxisTypes());
			// Move this to settings dialog
			if(this.infoModel.getType().equals(InfoModel.SPOT_DATA) && this.infoModel.getGroupBy().size() > 0){
				this.infoModel.setStrategy(GroupedSpotDataStrategy.getInstance());
			}
			this.generateFigure();
		}
	}
	
	public boolean isComputingImage(){
		return isComputingImage;
	}
	
	/**
	 * Prompts the user to enter the gene name
	 * and then looks for other genes with this genename.
	 *
	 */
	public void findGeneNameByDialog(){
		String geneName = JOptionPane.showInputDialog("Please enter a gene name.");		
		if(geneName != null)
			this.highlightGeneNames(geneName);
	}
	
	/**
	 * Prompts the user to enter the gene id
	 * and then looks for other genes with this geneid.
	 *
	 */
	public void findGeneIDByDialog(){
		String geneID = JOptionPane.showInputDialog("Please enter a gene id.");
		if(geneID != null)
			this.highlightGeneIDs(geneID);
	}
	
	/**
	 * Prompts the user to enter the uniqueID
	 * they are interested in.
	 *
	 */
	public void findUniqueIDByDialog(){
		String uniqueID = JOptionPane.showInputDialog("Please enter a spotnumber.");
		if(uniqueID == null)
			return;
		try{
			List uniqueIDs = new ArrayList();
			uniqueIDs.add(new Integer(uniqueID));
			this.highlightUniqueIDs(uniqueIDs);
		}
		catch(NumberFormatException nfe){
			JOptionPane.showMessageDialog(null, "Error.  UniqueID must be an integer.", "Error", JOptionPane.ERROR_MESSAGE);
		}
	}
	
	/**
	 * DO NOT USE, TOO SLOW!
	 *
	public void highlightHighlightModel(HighlightModel highlightModel){
		this.highlightModel = highlightModel.copyHighlightModel();
		try{
			this.highlightResultSet(this.infoModel.computeHighlightResults(this.highlightModel));
		}
		catch(SQLException e){
			e.printStackTrace();
		}
	}*/
	
	/**
	 * Implementing displayModelListener
	 */
	public void highlightUniqueIDs(List uniqueIDs){
		this.highlightIDs = uniqueIDs;
		try{
			this.highlightResultSet(this.infoModel.computeResultsFromIDs(uniqueIDs));
		}
		catch(SQLException e){
			e.printStackTrace();
		}
	}
	
	
	/**
	 * Highlights the points in the resultset
	 * @param results
	 */
	protected abstract void highlightResultSet(ResultSet results);
	
	/**
	 * Highlights all points that have the <code>geneName</code>
	 * @param geneName
	 */
	protected abstract void highlightGeneNames(String geneName);
	
	/**
	 * Highlights all points that have the <code>geneID</code>
	 * @param geneID
	 */
	protected void highlightGeneIDs(String geneID){}
	
	
	/**
	 * This function finds what is the best result based on the range provided
	 * @param resultSet
	 * @param range
	 */
	protected List computeBestValue(ResultSet resultSet, Range range){
		
		List pickedList = new ArrayList();
		
		int numDim = range.length();
		double tempValue;
		double bestValue = Double.MAX_VALUE;
		
		try{
			int numColsInRSet = resultSet.getMetaData().getColumnCount();
						
			for(int i=0; i<numDim; i++){
				pickedList.add(i, new Double(range.getMid(i)));
			}
		
			List bestList = new ArrayList(pickedList);
			
			while(resultSet.next()){
				tempValue = 0;
				for(int i=0; i<numDim; i++){
					tempValue += Math.pow( ((Double)pickedList.get(i)).doubleValue() - resultSet.getDouble(i+1), 2);
				}
				if(tempValue < bestValue){
					bestValue = tempValue;
					bestList = new ArrayList();
					for(int i=0; i<numColsInRSet; i++){
						bestList.add(resultSet.getString(i+1));
					}
				}
			}
			return bestList;
		}
		catch(SQLException sqle){
			sqle.printStackTrace();
			throw new RuntimeException();
		}
	}

	public void closeDisplayModel(){
		DisplayModelListenerList.removeListener(this);
		this.dispose();		
	}
	
	/**
	 * Prompts the user to pick a file to save to
	 * then calls saveData(File file) to actual save the file
	 *
	 */
	public void saveData(){
		JFileChooser fileChooser = new JFileChooser();
		fileChooser.setDialogTitle("Save As");
		int returnVal = fileChooser.showSaveDialog(new JDialog(new JDialog(), true));
		if(returnVal == JFileChooser.APPROVE_OPTION){
			File saveFile = fileChooser.getSelectedFile();
			this.saveData(saveFile);			
		}
		else{
			return;  // User cancels file saving
		}
	}
	
	/**
	 * Saves the data to the file of the user's choosing.
	 * Queries the database using the infomodel to get the
	 * entries to write to.
	 * @param file
	 */
	private void saveData(File file){
		try{
			BufferedWriter writer = new BufferedWriter(new FileWriter(file));
			ResultSet results = this.infoModel.getStreamData(false);
			ResultSetMetaData resultsMD = results.getMetaData();
			// Write the column headers
			for(int i=1; i<=resultsMD.getColumnCount(); i++){
				writer.write(resultsMD.getColumnName(i));
				if(i<resultsMD.getColumnCount())
					writer.write(",");
			}
			writer.newLine();
			// Write the data
			String strToWrite;
			while(results.next()){
				for(int i=1; i<=resultsMD.getColumnCount(); i++){
					
					strToWrite = results.getString(i);
					if(strToWrite==null)
						strToWrite = "NullVal";
					writer.write(strToWrite);
					if(i<resultsMD.getColumnCount())
						writer.write(",");
				}
				writer.newLine();
			}
			writer.close();
		}
		catch(IOException ioe){
			JOptionPane.showMessageDialog(null, "Error saving file.", "Error", JOptionPane.ERROR_MESSAGE);
		}
		catch(SQLException sqle){
			JOptionPane.showMessageDialog(null, "Error saving file. \r\n  Could not read from database.", "Error", JOptionPane.ERROR_MESSAGE);
		}
	}
	
	
	public void internalFrameActivated(InternalFrameEvent e){}
	public void internalFrameClosed(InternalFrameEvent e){}
	public void internalFrameClosing(InternalFrameEvent e){
		this.closeDisplayModel();
	}
	public void internalFrameDeactivated(InternalFrameEvent e){}
	public void internalFrameDeiconified(InternalFrameEvent e){}
	public void internalFrameIconified(InternalFrameEvent e){}
	public void internalFrameOpened(InternalFrameEvent e){}
	 
	

	//React to menu selections.
	public void actionPerformed(ActionEvent event) {
		String actionString = event.getActionCommand();
		System.out.println(actionString);
	}

}
