# Supplementary material for: CellProfiler Analyst: data exploration and analysis software for complex image-based screens
Source: BMC Bioinformatics. 2008 Nov 15;9:482. doi: 10.1186/1471-2105-9-482 (PMC2614436; doi:10.1186/1471-2105-9-482)
Supplement: Additional file 3 — Source code for CellProfiler Analyst (most recent version is available at ). Additional File 3 must be uncompressed. Doubleclicking the file often activates the computer's native decompression software; otherwise download free software online (e.g., StuffIt Expander) for this purpose. [file 1471-2105-9-482-S3.zip › CPA_src/jCPAnalyst/Visualize/AbstractPlotFigure.java]

/*
 * Created on Aug 26, 2005
 *
 * To change the template for this generated file go to
 * Window&gt;Preferences&gt;Java&gt;Code Generation&gt;Code and Comments
 */
package jCPAnalyst.Visualize;

import jCPAnalyst.CVProperties;
import jCPAnalyst.Events.DisplayModelListenerList;
import jCPAnalyst.Exceptions.ViewUnchangeableException;
import jCPAnalyst.Visualize.CPSettings.ChangeAxisForm;
import jCPAnalyst.Visualize.JFreeChartExt.CVChartPanel;
import jCPAnalyst.Visualize.Model.HighlightModel;
import jCPAnalyst.Visualize.Model.InfoModel;
import jCPAnalyst.Visualize.Model.SqlEql;
import jCPAnalyst.Visualize.Model.TableGroups;
import jCPAnalyst.Visualize.streamplot.Stream2DPlot;
import jCPAnalyst.util.ExampleFileFilter;
import jCPAnalyst.util.VTextIcon;

import java.awt.BorderLayout;
import java.awt.Dimension;
import java.awt.Graphics2D;
import java.awt.event.ActionEvent;
import java.awt.event.ActionListener;
import java.awt.geom.Point2D;
import java.awt.image.BufferedImage;
import java.io.File;
import java.io.IOException;
import java.sql.ResultSet;
import java.sql.SQLException;
import java.util.ArrayList;
import java.util.List;

import javax.imageio.ImageIO;
import javax.swing.Box;
import javax.swing.JButton;
import javax.swing.JDialog;
import javax.swing.JFileChooser;
import javax.swing.JMenu;
import javax.swing.JMenuBar;
import javax.swing.JMenuItem;
import javax.swing.JOptionPane;
import javax.swing.JPanel;
import javax.swing.plaf.basic.BasicArrowButton;

import org.jfree.chart.ChartRenderingInfo;
import org.jfree.chart.JFreeChart;
import org.jfree.chart.plot.Plot;
import org.jfree.chart.plot.XYPlot;
import org.jfree.ui.RectangleEdge;

/**
 * @author Owner
 *
 * To change the template for this generated type comment go to
 * Window&gt;Preferences&gt;Java&gt;Code Generation&gt;Code and Comments
 */
public abstract class AbstractPlotFigure extends AbstractDisplayModel{
	
	// Class Variables
	// values to correspond to dataset label
	public static final int PRIMARY = 0;
	public static final int STDDEV  = 1;
	public static final int HIGHLIGHT = 2;
	//public boolean tableChanged=true;
	
	private static String scrollRight = "ScrollRight";
	private static String scrollLeft = "ScrollLeft";
	private static String scrollUp = "ScrollUp";
	private static String scrollDown = "ScrollDown";
	
	// Instance Swing Variables
	protected JPanel wholePanel;
	protected CVChartPanel chartPanel;
	protected JFreeChart jfreechart;
	protected JButton horLabelButton;
	protected JButton verLabelButton;
	
	
	public AbstractPlotFigure(String plotType){
		super(plotType);
	}
	
	
	/**
	 * Clears "wholePanel" panel
	 *
	 */
	protected void clearWholePanel(){
		// check to make sure new wholepanel is generated
		if(this.wholePanel != null)
			this.remove(this.wholePanel);
		wholePanel = new JPanel();
		wholePanel.setLayout(new BorderLayout());
	}
	
	
	/**
	 * Returns data coordinate of a point on the chart.
	 *
	 */
	protected Point2D getSelectedPoint(Point2D chartCoordPoint){
		
		double x, y;
		Plot plot = chartPanel.getChart().getPlot();
		if(plot.getClass().isAssignableFrom(XYPlot.class)){
			XYPlot xyplot = (XYPlot)plot;
			ChartRenderingInfo chartrenderinginfo = chartPanel.getChartRenderingInfo();
			java.awt.geom.Rectangle2D rectangle2d = chartrenderinginfo.getPlotInfo().getDataArea();
			x = xyplot.getDomainAxis().java2DToValue(chartCoordPoint.getX(), rectangle2d, xyplot.getDomainAxisEdge());
			y = xyplot.getRangeAxis().java2DToValue(chartCoordPoint.getY(), rectangle2d, xyplot.getRangeAxisEdge());
		}
		else if(Stream2DPlot.class.isInstance(plot)){
			Stream2DPlot xyplot = (Stream2DPlot)plot;
			ChartRenderingInfo chartrenderinginfo = chartPanel.getChartRenderingInfo();
			java.awt.geom.Rectangle2D rectangle2d = chartrenderinginfo.getPlotInfo().getDataArea();
			x = xyplot.getDomainAxis().java2DToValue(chartCoordPoint.getX(), rectangle2d, RectangleEdge.BOTTOM);
			y = xyplot.getRangeAxis().java2DToValue(chartCoordPoint.getY(), rectangle2d, RectangleEdge.LEFT); 
		}
		else{
			x=-1;
			y=-1;
			System.out.println("Error calculating point");
		}
		
		Point2D point2D = new Point2D.Double(x, y);
		return point2D;
		
	}
	
	
	/**
	 * Computes chart title
	 * 
	 * TODO: make DESCRIPTIVE of chart data
	 */
	protected String computeChartTitle(){
		String chartTitle;
		if(this.infoModel.getType().equals(InfoModel.SPOT_DATA)){
			chartTitle = "Image Data";
		}
		else if(this.infoModel.getType().equals(InfoModel.CELL_DATA)){
			chartTitle = "Object Data";
		}
		else if(this.infoModel.getType().equals(InfoModel.SPOT_DATA_FROM_CELLS)){
			chartTitle = "Avg Image Data from Cells";
		}
		else{
			chartTitle = "Type Error";
		}
		return chartTitle;
	}
	
	
	/**
	 * This method adds "<" and ">" buttons next to the horizontal
	 * label so users can quickly switch between horizontal axes
	 *
	 */
	protected JPanel addHorizontalScrollButtons(){
		
		JPanel horPanel = new JPanel();
		horPanel.setLayout(new BorderLayout());
		
		JPanel centerPanel = new JPanel();
		centerPanel.setLayout(new BorderLayout());
		
		JButton leftButton = new BasicArrowButton(BasicArrowButton.WEST);
		leftButton.addActionListener(new ActionListener(){
			public void actionPerformed(ActionEvent evt){
				scrollHor(scrollLeft);
			}
		});
		centerPanel.add(leftButton, BorderLayout.WEST);
		
		JButton rightButton = new BasicArrowButton(BasicArrowButton.EAST);
		rightButton.addActionListener(new ActionListener(){
			public void actionPerformed(ActionEvent evt){
				scrollHor(scrollRight);
			}
		});
		centerPanel.add(rightButton, BorderLayout.EAST);
		
		horLabelButton = new JButton(this.infoModel.getTableColumnAt(0).getColumn());
		horLabelButton.addActionListener(new ActionListener(){
			public void actionPerformed(ActionEvent evt){
				changeHorAxis();
			}
		});
		centerPanel.add(horLabelButton, BorderLayout.CENTER);		
		
		horPanel.add(Box.createRigidArea(new Dimension(83, 0)), BorderLayout.WEST);
		horPanel.add(Box.createRigidArea(new Dimension(16, 0)), BorderLayout.EAST);
		horPanel.add(centerPanel, BorderLayout.CENTER);
		
		return horPanel;
	}
	
	
	/**
	 * This method adds "^" and "v" buttons next to the vertical
	 * label so users can quickly switch between vertical axes 
	 *
	 */
	protected JPanel addVerticalScrollButtons(){
		JPanel verPanel = new JPanel();
		verPanel.setLayout(new BorderLayout());
		
		JPanel centerPanel = new JPanel();
		centerPanel.setLayout(new BorderLayout());
		
		JButton upButton = new BasicArrowButton(BasicArrowButton.NORTH);
		upButton.addActionListener(new ActionListener(){
			public void actionPerformed(ActionEvent evt){
				scrollVer(scrollUp);
			}
		});
		centerPanel.add(upButton, BorderLayout.NORTH);
		
		JButton downButton = new BasicArrowButton(BasicArrowButton.SOUTH);
		downButton.addActionListener(new ActionListener(){
			public void actionPerformed(ActionEvent evt){
				scrollVer(scrollDown);
			}
		});
		centerPanel.add(downButton, BorderLayout.SOUTH);
		
		JPanel label = new JPanel();
		VTextIcon vertical = new VTextIcon(label, this.infoModel.getTableColumnAt(1).getColumn(), VTextIcon.ROTATE_LEFT);
		verLabelButton = new JButton("", vertical);
		verLabelButton.addActionListener(new ActionListener(){
			public void actionPerformed(ActionEvent evt){
				changeVerAxis();
			}
		});
		centerPanel.add(verLabelButton,  BorderLayout.CENTER);
		
		verPanel.add(Box.createRigidArea(new Dimension(0, 29)), BorderLayout.NORTH);
		verPanel.add(Box.createRigidArea(new Dimension(0, 45)), BorderLayout.SOUTH);
		verPanel.add(centerPanel, BorderLayout.CENTER);
		
		return verPanel;
	}
	
	
	/**
	 * Builds menu bar for panel
	 *
	 */
	protected JMenuBar createMenuBar() {
		JMenuBar menuBar = super.createMenuBar();
		
		JMenuItem menuItem = new JMenuItem("Save Image of Plot");
		menuItem.addActionListener(new ActionListener(){
			public void actionPerformed(ActionEvent evt){
				savePlotAs();
			}
		});
		// Get the fileMenu and add it to the appropriate position
		JMenu fileMenu = menuBar.getMenu(0);
		fileMenu.insert(menuItem, 2);
		return menuBar;
	}
	
	
	/**
	 * Prompts the user to pick a file to
	 * saves the image in frame as a PNG file.
	 * Calls save(File f)
	 *
	 */
	protected void savePlotAs(){
		JFileChooser fileChooser = new JFileChooser();
		fileChooser.setDialogTitle("Save As");
		ExampleFileFilter filter = new ExampleFileFilter();
		filter.addExtension("png");
		fileChooser.setFileFilter(filter);
		int returnVal = fileChooser.showSaveDialog(new JDialog(new JDialog(), true));
		if(returnVal == JFileChooser.APPROVE_OPTION){
			File saveFile = fileChooser.getSelectedFile();
			this.savePlot(saveFile);			
		}
		else{
			return;  // User cancels file saving
		}
	}
	
	/**
	 * Saves the image currently showing in the frame
	 * as a PNG file.
	 *
	 */
	protected void savePlot(File f){
		try{
			BufferedImage image = new BufferedImage(this.getWidth(), this.getHeight(), BufferedImage.TYPE_INT_RGB);
			Graphics2D g2 = image.createGraphics();
			this.paint(g2);
			g2.dispose();
			ImageIO.write(image, "png", f);
		}
		catch(IOException ioe){
			JOptionPane.showMessageDialog(null, "Error saving Image File.", "Error", JOptionPane.ERROR_MESSAGE);
		}
	}
	
	
	/**
	 * This method controls actions when the 
	 * left and right buttons are pressed
	 * @param dir
	 * @throws ViewUnchangeableException
	 */
	protected void scrollHor(String dir) throws ViewUnchangeableException{
		
		try{
			String table = this.infoModel.getTableColumnAt(0).getRepTable();
			String currentColumn = this.infoModel.getTableColumnAt(0).getColumn();
			currentColumn = currentColumn.split("\\.")[1];
			List columnsList;
			
			columnsList = CVProperties.getDBConnect().getColumnsList(table);
			
			
			int colNum = columnsList.indexOf(currentColumn);
			int totalCol = columnsList.size();
			int newColNum = 0;
			
			if(dir.equals(scrollRight)){
				newColNum = ((colNum + 1) % totalCol);
			}
			else{
				newColNum = ((colNum - 1) % totalCol);
			}
			
			// -1 % 25 = -1, so must adjust by adding 25
			if(newColNum < 0)
				newColNum += totalCol;
			
			String newColName = (String)columnsList.get(newColNum);
			this.infoModel.setTableColumnAt(0, table + "." + newColName);
			this.generateFigure();
		}
		catch(Exception e){
			// There are a variety of reasons why the view may not be changable
			// Including multiple tables/columns
			throw new ViewUnchangeableException("Cannot get columnsList from database");
		}
	}
	
	
	/**
	 * This method controls actions when up and down buttons
	 * are pressed.
	 * @param dir
	 * @throws ViewUnchangeableException
	 */
	protected void scrollVer(String dir) throws ViewUnchangeableException{
		try{
			String table = this.infoModel.getTableColumnAt(1).getRepTable();
			String currentColumn = this.infoModel.getTableColumnAt(1).getColumn();
			currentColumn = currentColumn.split("\\.")[1];
			
			List columnsList;
			columnsList = CVProperties.getDBConnect().getColumnsList(table);
			
			
			int colNum = columnsList.indexOf(currentColumn);
			int totalCol = columnsList.size();
			int newColNum = 0;
			
			if(dir.equals(scrollUp)){
				newColNum = ((colNum + 1) % totalCol);
			}
			else{
				newColNum = ((colNum - 1) % totalCol);
			}
			
			// -1 % 25 = -1, so must adjust by adding 25
			if(newColNum < 0)
				newColNum += totalCol;
			
			String newColName = (String)columnsList.get(newColNum);
			this.infoModel.setTableColumnAt(0, table + "." + newColName);
			this.generateFigure();
		}
		catch(Exception e){
			// THere are many reasons why the view may be unchangeable.
			throw new ViewUnchangeableException();
		}
	}
	
	
	/**
	 * This method prompts the user to pick a new horizontal
	 * axis.  Users can change both the table or the column 
	 * used to plot the data.
	 *
	 */
	protected void changeHorAxis(){
		String table = this.infoModel.getTableColumnAt(0).getRepTable();
		String currentColumn = this.infoModel.getTableColumnAt(0).getColumn();
		currentColumn = currentColumn.split("\\.")[1];
		
		ChangeAxisForm changeAxis = new ChangeAxisForm(this.infoModel.getType(), table, currentColumn, horLabelButton.getLocationOnScreen().x, horLabelButton.getLocationOnScreen().y-70);
		if(changeAxis.isSet()){
			String changeTable = changeAxis.getSelectedTable();
			String changeColumn = changeAxis.getSelectedColumn();
			this.infoModel.setTableColumnAt(0, changeTable + "." + changeColumn);
			this.generateFigure();
		}
	}
	
	
	/**
	 * This method prompts the user to pick a new vertical
	 * axis.  Users can change both the table or the column
	 * used to plot the data.
	 *
	 */
	protected void changeVerAxis(){
		String table = this.infoModel.getTableColumnAt(1).getRepTable();
		String currentColumn = this.infoModel.getTableColumnAt(1).getColumn();
		currentColumn = currentColumn.split("\\.")[1];
		
		ChangeAxisForm changeAxis = new ChangeAxisForm(this.infoModel.getType(), table, currentColumn, verLabelButton.getLocationOnScreen().x, verLabelButton.getLocationOnScreen().y);
		if(changeAxis.isSet()){
			String changeTable = changeAxis.getSelectedTable();
			String changeColumn = changeAxis.getSelectedColumn();
			this.infoModel.setTableColumnAt(1, changeTable + "." + changeColumn);
			this.generateFigure();
		}
	}
	
	
	/**
	 * 
	 */
	protected void highlightGeneNames(String geneName){
		if(geneName.equals(""))
			return;
		
		if(CVProperties.getPropertyField("geneinfo_table").equals("spot_table")){
			String geneColName = CVProperties.getPropertyField("geneinfo_col");
			String tableName = TableGroups.getRepTable(this.infoModel.getTableColumnAt(0).getRepTable());
			List linkByList = new ArrayList();
			linkByList.add(CVProperties.getUniqueID());
			System.out.println(geneName);
			SqlEql sqlEql = new SqlEql(tableName, geneColName, linkByList, geneName);
			HighlightModel newhighlight = new HighlightModel();
			newhighlight.addSqlEqlObject(sqlEql);
			// now get uniqueIDs
			try{
				List uniqueIDs = new ArrayList();
				ResultSet highIDs = this.infoModel.computeIDsOfHighlight(newhighlight);
				while(highIDs.next()){
					uniqueIDs.add(new Integer(highIDs.getInt(1)));
				}
				if(uniqueIDs.size()==0){
					JOptionPane.showMessageDialog(null, "No such gene name.", "Error", JOptionPane.ERROR_MESSAGE);
					findGeneNameByDialog();
					return;
				}
				DisplayModelListenerList.notifyListenersHighlightUniqueIDs(uniqueIDs);
			}
			catch(SQLException sql){
				sql.printStackTrace();
			}
		}
		else{
			String geneColName = CVProperties.getPropertyField("geneinfo_col");
			List geneNames = new ArrayList();
			geneNames.add(geneName);
			//	now get uniqueIDs
			try{
				List uniqueIDs = new ArrayList();
				ResultSet highIDs = this.infoModel.computeIDsFromInfo(geneNames, geneColName);
				while(highIDs.next()){
					uniqueIDs.add(new Integer(highIDs.getInt(1)));
				}
				if(uniqueIDs.size()==0){
					JOptionPane.showMessageDialog(null, "No such gene name.", "Error", JOptionPane.ERROR_MESSAGE);
					findGeneNameByDialog();
					return;
				}
				DisplayModelListenerList.notifyListenersHighlightUniqueIDs(uniqueIDs);
			}
			catch(SQLException sql){
				sql.printStackTrace();
			}
		}
	}
	
	
	/**
	 * Sets the highlightModel to be the geneID
	 */
	protected void highlightGeneIDs(String geneID){
		if(geneID.equals(""))
			return;
		
		if(CVProperties.getPropertyField("webinfo_table").equals("spot_table")){
			String geneColName = CVProperties.getPropertyField("webinfo_col");
			String tableName = this.infoModel.getTableColumnAt(0).getRepTable();
			List linkByList = new ArrayList();
			linkByList.add(CVProperties.getUniqueID());
			SqlEql sqlEql = new SqlEql(tableName, geneColName, linkByList, geneID);
			HighlightModel newhighlight = new HighlightModel();
			newhighlight.addSqlEqlObject(sqlEql);
//			now get uniqueIDs
			try{
				List uniqueIDs = new ArrayList();
				ResultSet highIDs = this.infoModel.computeIDsOfHighlight(newhighlight);
				while(highIDs.next()){
					uniqueIDs.add(new Integer(highIDs.getInt(1)));
				}
				if(uniqueIDs.size()==0){
					JOptionPane.showMessageDialog(null, "No such gene id.", "Error", JOptionPane.ERROR_MESSAGE);
					findGeneIDByDialog();
					return;
				}
				DisplayModelListenerList.notifyListenersHighlightUniqueIDs(uniqueIDs);
			}
			catch(SQLException sql){
				sql.printStackTrace();
			}
		}
		else{
			String geneColName = CVProperties.getPropertyField("webinfo_col");
			List geneIDs = new ArrayList();
			geneIDs.add(geneID);
			// now get uniqueIDs
			try{
				List uniqueIDs = new ArrayList();
				ResultSet highIDs = this.infoModel.computeIDsFromInfo(geneIDs, geneColName);
				while(highIDs.next()){
					uniqueIDs.add(new Integer(highIDs.getInt(1)));
				}
				if(uniqueIDs.size()==0){
					JOptionPane.showMessageDialog(null, "No such gene id.", "Error", JOptionPane.ERROR_MESSAGE);
					findGeneIDByDialog();
					return;
				}
				DisplayModelListenerList.notifyListenersHighlightUniqueIDs(uniqueIDs);
			}
			catch(SQLException sql){
				sql.printStackTrace();
			}
		}		
	}
	
	
	/**
	 * This method takes a gene name and plots the information
	 * the scatterplot
	 * @param resultSet
	 */
	public void highlightUniqueID(String uniqueID){
		
		if(uniqueID.equals(""))
			return;
		List uniqueIDs = new ArrayList();
		uniqueIDs.add(new Integer(uniqueID));
		DisplayModelListenerList.notifyListenersHighlightUniqueIDs(uniqueIDs);
	}
}
