# Supplementary material for: CellProfiler Analyst: data exploration and analysis software for complex image-based screens
Source: BMC Bioinformatics. 2008 Nov 15;9:482. doi: 10.1186/1471-2105-9-482 (PMC2614436; doi:10.1186/1471-2105-9-482)
Supplement: Additional file 3 — Source code for CellProfiler Analyst (most recent version is available at ). Additional File 3 must be uncompressed. Doubleclicking the file often activates the computer's native decompression software; otherwise download free software online (e.g., StuffIt Expander) for this purpose. [file 1471-2105-9-482-S3.zip › CPA_src/jCPAnalyst/Visualize/AbstractXYPlot.java]

package jCPAnalyst.Visualize;

import jCPAnalyst.MainWindow;
import jCPAnalyst.Visualize.Model.InfoModel;
import jCPAnalyst.Visualize.Model.Range;

import java.awt.BorderLayout;
import java.awt.event.ActionEvent;
import java.util.ArrayList;
import java.util.List;

import javax.swing.JPanel;
import javax.swing.JToolBar;

public abstract class AbstractXYPlot extends AbstractPlotFigure{
	
	// Command Variables for DensityPlot and Scatterplot
	protected static final String cmdShowRandomImage = "cmdShowRandomImage";
	protected static final String cmdHighlightSelectedPts = "cmdHighlightSelectedPts";
	protected static final String cmdSelectedGetGeneInfo = "cmdSelectedGetGeneInfo";
	protected static final String cmdSelectedPlotNewModel = "cmdSelectedPlotNewModel"; 
	protected static final String cmdCountGated = "cmdCountGated";
	
	/**
	 * Constructor for XY-Plots
	 * @param plotType
	 */
	public AbstractXYPlot(String plotType){
		super(plotType);
	}
	
	
	/**
	 * Draws the labels for x-y plots
	 *
	 */
	protected void drawLabels(){
		// Create the label buttons and the toolbar
		JPanel bottomPanel = new JPanel();
		bottomPanel.setLayout(new BorderLayout());
		
		JPanel hor = this.addHorizontalScrollButtons();
		bottomPanel.add(hor, BorderLayout.NORTH);
		try{
			JToolBar toolBar = chartPanel.getToolBar();
			bottomPanel.add(toolBar, BorderLayout.SOUTH);

		}
		catch(Exception e){}
		wholePanel.add(bottomPanel, BorderLayout.SOUTH);
		
		JPanel ver = this.addVerticalScrollButtons();
		wholePanel.add(ver, BorderLayout.WEST);
	}
	
	protected List computeGatedRangeList(boolean basedOnOtherPlot){
		Range selectedRange;
		List rangeList = new ArrayList();
		List selectedList = this.chartPanel.getSelectedList();
		
		if(this.infoModel.isLogAxis(0) && this.infoModel.isLogAxis(1) && !basedOnOtherPlot){
			for(int i=0; i<selectedList.size(); i++){
				selectedRange = new Range();
				selectedRange.addTableColumn(0, this.infoModel.getTableColumnStrAt(0));
				List tempList = (List)selectedList.get(i);
				selectedRange.addMinAndMax(0, Math.pow(10,((Double)tempList.get(0)).doubleValue()),
						                      Math.pow(10,((Double)tempList.get(2)).doubleValue()));
				selectedRange.addMinAndMax(1, Math.pow(10,((Double)tempList.get(1)).doubleValue()), 
						                      Math.pow(10,((Double)tempList.get(3)).doubleValue()));
				selectedRange.addTableColumnMod(0, this.infoModel.getTableColumnStrAt(0), this.infoModel.getModifierAt(0));
				selectedRange.addTableColumnMod(1, this.infoModel.getTableColumnStrAt(1), this.infoModel.getModifierAt(1));
				
				rangeList.add(selectedRange);
			}
		}
		else if(this.infoModel.isLogAxis(0) && !this.infoModel.isLogAxis(1) && !basedOnOtherPlot){
			for(int i=0; i<selectedList.size(); i++){
				selectedRange = new Range();
				selectedRange.addTableColumn(0, this.infoModel.getTableColumnStrAt(0));
				List tempList = (List)selectedList.get(i);
				selectedRange.addMinAndMax(0, Math.pow(10,((Double)tempList.get(0)).doubleValue()),
											  Math.pow(10,((Double)tempList.get(2)).doubleValue()));
				selectedRange.addMinAndMax(1, ((Double)tempList.get(1)).doubleValue(),
											  ((Double)tempList.get(3)).doubleValue());
				selectedRange.addTableColumnMod(0, this.infoModel.getTableColumnStrAt(0), this.infoModel.getModifierAt(0));
				selectedRange.addTableColumnMod(1, this.infoModel.getTableColumnStrAt(1), this.infoModel.getModifierAt(1));
				
				rangeList.add(selectedRange);
			}
		}
		else if(!this.infoModel.isLogAxis(0) && this.infoModel.isLogAxis(1) && !basedOnOtherPlot){
			for(int i=0; i<selectedList.size(); i++){
				selectedRange = new Range();
				selectedRange.addTableColumn(0, this.infoModel.getTableColumnStrAt(0));
				List tempList = (List)selectedList.get(i);
				selectedRange.addMinAndMax(0, ((Double)tempList.get(0)).doubleValue(),
											  ((Double)tempList.get(2)).doubleValue());
				selectedRange.addMinAndMax(1, Math.pow(10,((Double)tempList.get(1)).doubleValue()),
											  Math.pow(10,((Double)tempList.get(3)).doubleValue()));
				selectedRange.addTableColumnMod(0, this.infoModel.getTableColumnStrAt(0), this.infoModel.getModifierAt(0));
				selectedRange.addTableColumnMod(1, this.infoModel.getTableColumnStrAt(1), this.infoModel.getModifierAt(1));
				
				rangeList.add(selectedRange);
			}
		}
		else{
			for(int i=0; i<selectedList.size(); i++){
				selectedRange = new Range();
				selectedRange.addTableColumn(0, this.infoModel.getTableColumnStrAt(0));
				List tempList = (List)selectedList.get(i);
				selectedRange.addMinAndMax(0, ((Double)tempList.get(0)).doubleValue(),
											  ((Double)tempList.get(2)).doubleValue());
				selectedRange.addMinAndMax(1, ((Double)tempList.get(1)).doubleValue(),
											  ((Double)tempList.get(3)).doubleValue());
				selectedRange.addTableColumnMod(0, this.infoModel.getTableColumnStrAt(0), this.infoModel.getModifierAt(0));
				selectedRange.addTableColumnMod(1, this.infoModel.getTableColumnStrAt(1), this.infoModel.getModifierAt(1));
				rangeList.add(selectedRange);
			}
		}

		return rangeList;
		
		
		
	}
	
	
	private void plotNewModel(String plotType, boolean Hist2D){
		AbstractDisplayModel displayModel = DisplayFactory.createPlot(plotType,true);
		MainWindow.addToDesktop(displayModel);
		
		InfoModel newModel = this.infoModel.copyInfoModel();
		newModel.setTableColumns(newModel.getTableColumns().subList(0,Math.min(newModel.getTableColumns().size(), displayModel.getMaxPosNumOfCols())));
		newModel.setParentID(this.infoModel.getPlotID());
		displayModel.setInfoModel(newModel);
		newModel.changeModelRangeList(this.computeGatedRangeList(Hist2D));
		newModel.setAxisType(this.infoModel.getAxisTypes());
		displayModel.generateFigure();
		
	}
	
	/**
	 * Handles events that are common to Scatter/Density plots
	 */
	public void actionPerformed(ActionEvent event){
		String actionString = event.getActionCommand();
		String plotType = "";
		boolean Hist2D;
		
		// Handles plotting of new displayModels from selected
		if( (actionString.length() > cmdSelectedPlotNewModel.length()) && (actionString.substring(0, cmdSelectedPlotNewModel.length()).equals(cmdSelectedPlotNewModel)) ) {
			if(actionString.contains("HD")){
				plotType = actionString.substring(cmdSelectedPlotNewModel.length()+2);
				Hist2D = true;
			}
			else{
				plotType = actionString.substring(cmdSelectedPlotNewModel.length());
				Hist2D = false;
			}
			this.plotNewModel(plotType,Hist2D);
		}
		else{
			super.actionPerformed(event);
		}
	}
	
}
