# Supplementary material for: CellProfiler Analyst: data exploration and analysis software for complex image-based screens
Source: BMC Bioinformatics. 2008 Nov 15;9:482. doi: 10.1186/1471-2105-9-482 (PMC2614436; doi:10.1186/1471-2105-9-482)
Supplement: Additional file 3 — Source code for CellProfiler Analyst (most recent version is available at ). Additional File 3 must be uncompressed. Doubleclicking the file often activates the computer's native decompression software; otherwise download free software online (e.g., StuffIt Expander) for this purpose. [file 1471-2105-9-482-S3.zip › CPA_src/jCPAnalyst/Visualize/CDF.java]

package jCPAnalyst.Visualize;

import jCPAnalyst.Visualize.CPSettings.Settings1D;
import jCPAnalyst.Visualize.JFreeChartExt.CVChartPanel;
import jCPAnalyst.Visualize.JFreeChartExt.StandardXYItemRendererFast;

import java.awt.Color;
import java.awt.Dimension;
import java.awt.Graphics2D;
import java.sql.ResultSet;
import java.sql.SQLException;
import java.util.ArrayList;
import java.util.Collections;
import java.util.List;

import org.jfree.chart.ChartFactory;
import org.jfree.chart.ChartMouseEvent;
import org.jfree.chart.ChartMouseListener;
import org.jfree.chart.JFreeChart;
import org.jfree.chart.plot.DatasetRenderingOrder;
import org.jfree.chart.plot.DefaultDrawingSupplier;
import org.jfree.chart.plot.PlotOrientation;
import org.jfree.chart.renderer.xy.StandardXYItemRenderer;
import org.jfree.chart.renderer.xy.XYItemRenderer;
import org.jfree.data.xy.XYSeries;
import org.jfree.data.xy.XYSeriesCollection;

public class CDF extends AbstractPlotFigure
	implements ChartMouseListener{

	// Class variables
	public static final long serialVersionUID = 239502;
	public static String plotType = "CDF";
	protected static int plotMinCols = 2;
	protected static int plotMaxCols = 2;
	
	private XYSeriesCollection dataSet;
	private XYSeriesCollection highlightedDataset;
	
	private List xAxisSeries;
	private List resultSeries;

	public CDF(String plotType){
		super(plotType);
		plotSettings = new Settings1D(plotType);
		dataSet = new XYSeriesCollection();
		jfreechart = ChartFactory.createXYLineChart("Scatter Plot Demo", "X", "Y", dataSet, PlotOrientation.VERTICAL, true, true, false);
	}
	
	public void generateFigure(){
		try{
			
			chartPanel = new CVChartPanel(plotPoints(), false);
			chartPanel.setPreferredSize(new Dimension(500, 270));
			chartPanel.addChartMouseListener(this);
			this.setContentPane(chartPanel);
			this.updateUI();
		}
		catch(Exception e){System.out.println(e);}
	}
	
	private JFreeChart plotPoints(){
		try{
			ResultSet resultSet = this.infoModel.getData(false);
			//int resultSize = this.infoModel.getDBConnect().getResultSetSize(resultSet);
			//java.lang.Double newDouble = new java.lang.Double(1.0);
			resultSeries = new ArrayList();
			xAxisSeries = new ArrayList();
			int loopCounter = 0;
			
			while(resultSet.next()){
				resultSeries.add(new Double(resultSet.getDouble(1)) );
				xAxisSeries.add(new Integer(loopCounter++));
			}
			
			Collections.sort(resultSeries);
			
			XYSeries cdfSeries = new XYSeries(new java.lang.Double(1.0), false);
			for(int i=0; i<xAxisSeries.size(); i++){
				cdfSeries.add((Double)xAxisSeries.get(i), (Double)resultSeries.get(i));
			}
			
			
			dataSet.addSeries(cdfSeries);
			StandardXYItemRendererFast renderer = new StandardXYItemRendererFast(StandardXYItemRendererFast.LINES);
			jfreechart.getXYPlot().setRenderer(renderer);
			jfreechart.getXYPlot().setDataset(dataSet);
			
			return jfreechart;
		}
		catch(SQLException e){ 
			throw new RuntimeException();}
	}
	
	public int getMinNecNumOfCols(){
		return 1;
	}
	
	public int getMaxPosNumOfCols(){
		return 1;
	}
	
	
	public void highlightPoints(List pointsList){
		int highlightIndex;
		
		highlightedDataset = new XYSeriesCollection();
    	XYSeries highlightedSeries = new XYSeries(new Double(1.0), false);
    	
    	for(int i=0; i<pointsList.size(); i++){
			highlightIndex = resultSeries.indexOf(pointsList.get(i));
			System.out.println(highlightIndex);
			highlightedSeries.add(new Integer(highlightIndex), (Double)resultSeries.get(highlightIndex));
		}
    	
    	highlightedDataset.addSeries(highlightedSeries);
    	
    	XYItemRenderer renderer = new StandardXYItemRenderer(StandardXYItemRenderer.SHAPES);
    	renderer.setSeriesPaint(0, Color.BLUE);
    	renderer.setSeriesShape(0, DefaultDrawingSupplier.DEFAULT_SHAPE_SEQUENCE[0]);
    	jfreechart.getXYPlot().setDatasetRenderingOrder(DatasetRenderingOrder.FORWARD);
    	jfreechart.getXYPlot().setRenderer(1, renderer);
    	jfreechart.getXYPlot().setDataset(1, highlightedDataset);
    	jfreechart.getXYPlot().render((Graphics2D)chartPanel.getGraphics(), chartPanel.getScreenDataArea(), 1, null, null);
    			
	}
	
	protected void highlightResultSet(ResultSet results){}
	
	public void chartMouseClicked(ChartMouseEvent cme){}
	
    public void chartMouseMoved(ChartMouseEvent chartmouseevent)
    {
    }

}
