# Supplementary material for: CellProfiler Analyst: data exploration and analysis software for complex image-based screens
Source: BMC Bioinformatics. 2008 Nov 15;9:482. doi: 10.1186/1471-2105-9-482 (PMC2614436; doi:10.1186/1471-2105-9-482)
Supplement: Additional file 3 — Source code for CellProfiler Analyst (most recent version is available at ). Additional File 3 must be uncompressed. Doubleclicking the file often activates the computer's native decompression software; otherwise download free software online (e.g., StuffIt Expander) for this purpose. [file 1471-2105-9-482-S3.zip › CPA_src/jCPAnalyst/Visualize/CPSettings/AbstractSettings.java]

/*
 * Created on Aug 26, 2005
 *
 * To change the template for this generated file go to
 * Window&gt;Preferences&gt;Java&gt;Code Generation&gt;Code and Comments
 */

package jCPAnalyst.Visualize.CPSettings;


import jCPAnalyst.CVProperties;
import jCPAnalyst.Visualize.Model.InfoModel;
import jCPAnalyst.Visualize.Model.TableColumn;
import jCPAnalyst.Visualize.Model.TableGroups;
import jCPAnalyst.util.RecursiveComboBox;

import java.awt.Container;
import java.awt.GridBagConstraints;
import java.awt.GridBagLayout;
import java.awt.event.ActionEvent;
import java.awt.event.ActionListener;
import java.sql.SQLException;
import java.util.ArrayList;
import java.util.Collections;
import java.util.List;
import java.util.Vector;

import javax.swing.DefaultListModel;
import javax.swing.JButton;
import javax.swing.JComboBox;
import javax.swing.JDialog;
import javax.swing.JLabel;
import javax.swing.JList;
import javax.swing.JOptionPane;
import javax.swing.JPanel;
import javax.swing.JScrollPane;
import javax.swing.JTabbedPane;
import javax.swing.JTextField;
import javax.swing.SwingConstants;
import javax.swing.WindowConstants;
/**
 * @author Owner
 *
 */
@SuppressWarnings("unchecked")
public abstract class AbstractSettings implements ActionListener{
	
	// Static Variables
	protected static String selectTableString = "Select Table";
	protected static String pickTableGrouping = "Pick New Grouping";
	protected static String typeTableColumn = "Type Table & Column";
	// Static command variables 
	protected static final String groupByNothing = "Nothing";
	
	
	// Instance Variables
	protected JDialog settingsDialog; // the frame for holding the panel
	protected boolean isSet;
	protected JTabbedPane tabbedPane;
	protected JPanel selectPane;
	protected JPanel optionsPane;
	protected JComboBox dataTypeComboBox;
	protected JButton okButton;
	protected JButton cancelButton;
	protected JButton helpButton;
	
	// variables for specifying specifics such as an id/spotnumber to plot
	protected JTextField specifyIDValue;
	protected JTextField samplingValue;
	protected DefaultListModel whereListModel;
	// These swing objects are to allow users
	// to group "Per_Image" data
	protected JLabel groupSpotsByLabel;
	protected JComboBox groupSpotsByTableCB;
	protected RecursiveComboBox groupSpotsByRecCB;
	
	// These variables are written to the InfoModel
	protected String type = "";
	/** tableColumns holds TableColumn objects */
	protected List tableColumns = new ArrayList();
	protected List tables = new ArrayList();
	protected List modifiers = new ArrayList();
	protected List groupBy = new ArrayList();
	protected List whereList = new ArrayList();
	protected List axisTypes = new ArrayList();
	

    public AbstractSettings() {
        settingsDialog = new JDialog(new JDialog(), "Settings", true);
        settingsDialog.setDefaultCloseOperation(WindowConstants.HIDE_ON_CLOSE);
        createUI(settingsDialog.getContentPane());
        settingsDialog.pack();
        settingsDialog.setSize(800, 600);
    }        
	
	public AbstractSettings(String name) {
                settingsDialog = new JDialog(new JDialog(), name + " Settings", true);
		settingsDialog.setDefaultCloseOperation(WindowConstants.HIDE_ON_CLOSE);
		createUI(settingsDialog.getContentPane());
		settingsDialog.pack();
		settingsDialog.setSize(800, 600);
	}
	
	
	protected void createUI(Container pane) {
		pane.setLayout(new GridBagLayout());
		GridBagConstraints gbc = new GridBagConstraints();
		gbc.fill = GridBagConstraints.BOTH;
		tabbedPane = new JTabbedPane(JTabbedPane.LEFT);
		makeSelectPane();
		tabbedPane.add(selectPane, 0);
		makeOptionsPane();
		tabbedPane.add(optionsPane, 1);
		gbc.gridwidth = 9;
		gbc.gridheight = 9;
		gbc.weightx = 1.0;
		gbc.weighty = 1.0;
		gbc.anchor = GridBagConstraints.NORTHEAST;
		gbc.gridx = 0;
		gbc.gridy = 0;
		pane.add(tabbedPane, gbc);
		JPanel emptyPane = new JPanel();
		gbc.gridwidth = 6;
		gbc.gridheight = 1;
		gbc.gridx = 0;
		gbc.gridy = 9;
		gbc.weightx = 1;
		gbc.weighty = 0;
		pane.add(emptyPane, gbc);
		okButton = new JButton("   Ok   ");
		okButton.addActionListener(this);
		gbc.gridwidth = 1;
		gbc.gridheight = 1;
		gbc.gridx = 6;
		gbc.gridy = 9;
		gbc.weightx = 0;
		gbc.weighty = 0;
		gbc.anchor = GridBagConstraints.EAST;
		gbc.fill = GridBagConstraints.VERTICAL;
		pane.add(okButton, gbc);
		cancelButton = new JButton("Cancel");
		cancelButton.addActionListener(this);
		gbc.gridx = 7;
		gbc.gridy = 9;
		pane.add(cancelButton, gbc);
		helpButton = new JButton("Help");
		helpButton.addActionListener(this);
		gbc.gridx = 8;
		gbc.gridy = 9;
		pane.add(helpButton, gbc);
		

	}
	
	protected abstract void makeSelectPane();
	
	
	/**
	 * Adds an options pane where users can select more 
	 * detailed information of what they want to do
	 * @return
	 */
	protected void makeOptionsPane(){
		optionsPane = new JPanel(false);
		optionsPane.setLayout(null);
		optionsPane.setName("Options");
		optionsPane.setSize(400, 400);
		
		this.createOptionsSpecifySelection(25);
		this.createOptionsSampling(85);
		this.createOptionsWhereClause(125);
		
		this.createOptionsGroupSpotsByLabel(285);
		this.createOptionsGroupSpotsByTable(290);
	}
	
	
	protected void addDataTypeComboBox(){
		JLabel dataTypeLabel = new JLabel("Type of Data to Plot: ");
		dataTypeLabel.setBounds(25, 25, 220, 20);
		selectPane.add(dataTypeLabel);
		
		// afraser:
		//  Disabled SPOT_DATA_FROM_CELLS as it does not work. 
		String[] dataTypeStrings = {InfoModel.SPOT_DATA, InfoModel.CELL_DATA /*, InfoModel.SPOT_DATA_FROM_CELLS*/ };
		
		this.setDataTypeComboBox(dataTypeStrings);
	}
	
	/**
	 * Sets the datatype combobox to dataTypeStrings
	 * @param dataTypeStrings
	 */
	public void setDataTypeComboBox(String[] dataTypeStrings){
		try{
			selectPane.remove(dataTypeComboBox);
		}
		catch(NullPointerException e){}
		dataTypeComboBox = new JComboBox(dataTypeStrings);
		dataTypeComboBox.addActionListener(this);
		dataTypeComboBox.setBounds(250, 25, 140, 20);
		selectPane.add(dataTypeComboBox);
	}
	
	
	public abstract void setTableComboBox(String[] tableStrings, String defaultTable);
	
	
	protected JComboBox axisTypeComboBox(){
		JComboBox comboBox = new JComboBox();
		comboBox.addItem(InfoModel.LINEAR_AXIS);
		comboBox.addItem(InfoModel.LOG_AXIS);
		return comboBox;
	}
	
	
	/**
	 * Creates the combobox that users select their table from.
	 * Pulls the entries from the database table, adding an entry to
	 * notify users to "select table" and another entry that allows
	 * users to select from multiple tables using the SelectionListBox
	 * in this same package.
	 * @return
	 */
	protected JComboBox createTableComboBox(){
		Vector comboTableList;
		if(((String)dataTypeComboBox.getSelectedItem()).equals(InfoModel.SPOT_DATA)){
			comboTableList = new Vector(TableGroups.getSpotsTablesList());
		}
		else{
			comboTableList = new Vector(TableGroups.getCellsTablesList());
			Collections.sort(comboTableList);
		}
		
		// Now make the first entry "Select Table" to notify users to
		// select a table.
		comboTableList.add(0, selectTableString);
		// Make the second entry "Pick New Grouping" to allow users to 
		// select a table using SelectionListBox.
		comboTableList.add(1, pickTableGrouping);
		comboTableList.add(2, typeTableColumn);
		
		// LOOKAT:
		// Add a plate-data table at the bottom
		if(CVProperties.hasProperty("info_table"))
                     comboTableList.add(CVProperties.getPropertyField("info_table"));
		
		JComboBox tableComboBox = new JComboBox(comboTableList);
		return tableComboBox;
	}
	
	/**
	 * 
	 * @return List of experiments, (tables without perimage, perobject)
	 */
	protected List computeTablesList(){
		
		if(((String)dataTypeComboBox.getSelectedItem()).equals(InfoModel.SPOT_DATA)){
			return CVProperties.getSpotsTableList();
		}
		else{
			return CVProperties.getCellsTableList();
		}		
	}
	
	protected JComboBox createModifierComboBox(){
		String[] modStrings = {"Avg", "Count", "Max", "Min", "Stddev"};
		JComboBox modifierComboBox = new JComboBox(modStrings);
		return modifierComboBox;
	}
	
	
	
	/**
	 * This method creates labels and combobox so users can
	 * specify a unique id/spotnumber to select.
	 * @param yLoc
	 */
	protected void createOptionsSpecifySelection(int yLoc){
		JLabel specifyLabel = new JLabel("Specify " + CVProperties.getUniqueID() + ":");
		specifyLabel.setBounds(25,yLoc,150,20);
		optionsPane.add(specifyLabel);

		specifyIDValue = new JTextField(10);
		specifyIDValue.setBounds(165,yLoc,40,20);
		optionsPane.add(specifyIDValue);
	}
	
	/**
	 * This method allows users to select how often
	 * they want to sample the data points
	 * @param yLoc
	 */
	protected void createOptionsSampling(int yLoc){
		JLabel samplingLabel = new JLabel("Sample Every:");
		samplingLabel.setBounds(25, yLoc, 150, 20);
		optionsPane.add(samplingLabel);
		samplingValue = new JTextField(10);
		samplingValue.setBounds(165, yLoc, 40, 20);
		optionsPane.add(samplingValue);
	}
	
	
	/**
	 * This method creates listbox and other UI elements
	 * so users can add where clause
	 *
	 */
	protected void createOptionsWhereClause(int yLoc){
		// Create and add where label descriptor
		JLabel whereLabel = new JLabel();
		whereLabel.setText("<html>Additional<p>" +
                "Where Clauses:</html>");
		whereLabel.setVerticalTextPosition(SwingConstants.TOP);
		whereLabel.setBounds(25, yLoc, 100, 35);
		optionsPane.add(whereLabel);
		
		// Create and add table for user to add more where clauses
		whereListModel = new DefaultListModel();
		JList whereJList = new JList(whereListModel);
		JScrollPane wherePane = new JScrollPane(whereJList);
		wherePane.setBounds(165, yLoc, 400, 100);
		optionsPane.add(wherePane);
		
		// Create buttons to add where clauses
		JButton whereAddButton = new JButton("Add");
		whereAddButton.setBounds(230, yLoc+110, 125, 25);
		whereAddButton.addActionListener(new ActionListener(){
			public void actionPerformed(ActionEvent evt){
				addAdditionalWhere();
			}
		});
		optionsPane.add(whereAddButton);
		JButton whereRemoveButton = new JButton("Remove");
		whereRemoveButton.setBounds(380, yLoc+110, 100, 25);
		final JList finalJList = whereJList;
		whereRemoveButton.addActionListener(new ActionListener(){
			public void actionPerformed(ActionEvent evt){
				removeAdditionalWhere(finalJList.getSelectedIndices());
			}
		});
		optionsPane.add(whereRemoveButton);
	}
		
	private void addAdditionalWhere(){
		String whereString = JOptionPane.showInputDialog("Please type where clause");
		whereListModel.addElement(whereString);
	}
	
	private void removeAdditionalWhere(int[] selected){
		for(int i=selected.length-1; i>=0; i--){
			whereListModel.removeElementAt(selected[i]);
		}
	}
	
	
	private void createOptionsGroupSpotsByLabel(int yLoc){
		// This allows users to group Image Data by
		// a certain field.
		// Only gets shown when users picks Image Data
		groupSpotsByLabel = new JLabel("Group Images By: ");
		groupSpotsByLabel.setBounds(25, yLoc, 120, 35);
		optionsPane.add(groupSpotsByLabel);
	}
	
	
	protected void createOptionsGroupSpotsByTable(int yLoc){
		final int yLoc1 = yLoc;
		// Display the Label
		this.groupSpotsByLabel.setVisible(true);
		
		Vector comboTableList;
		comboTableList = new Vector(TableGroups.getSpotsTablesList());
		// Add a plate-data table at the bottom
		if (CVProperties.hasProperty("info_table"))
                     comboTableList.add(CVProperties.getPropertyField("info_table"));
		// Add "NOTHING"
		comboTableList.add(0, AbstractSettings.groupByNothing);
		
		this.groupSpotsByTableCB = new JComboBox(comboTableList);
		this.groupSpotsByTableCB.setBounds(135, yLoc, (int)this.groupSpotsByTableCB.getPreferredSize().getWidth(), (int)this.groupSpotsByTableCB.getPreferredSize().getHeight());
		this.groupSpotsByTableCB.addActionListener(new ActionListener(){
			public void actionPerformed(ActionEvent evt){
				String tableString = (String)groupSpotsByTableCB.getSelectedItem();
				createOptionsGroupSpotsByRecCB(tableString, yLoc1+40);
			}
		});
		optionsPane.add(this.groupSpotsByTableCB);
	}
	
	protected void createOptionsGroupSpotsByRecCB(String tableString, int yLoc){
		
		if(groupSpotsByRecCB != null)
			groupSpotsByRecCB.removeComboBox(0);
		if(tableString.equals(AbstractSettings.groupByNothing)){
			groupSpotsByRecCB.removeComboBox(0);
			groupSpotsByRecCB = null;
			return;
		}
			
		
		List columnsList;
		try{
			columnsList = CVProperties.getDBConnect().getColumnsList(tableString);
		}
		catch(SQLException sqle){
			columnsList = new ArrayList();
		}
		groupSpotsByRecCB = new RecursiveComboBox(optionsPane, columnsList, "_", 125, yLoc);
		groupSpotsByRecCB.createFirstComboBox();
	}
	
	protected void displayGroupSpotsByIfNec(){
		if(!this.dataTypeComboBox.getSelectedItem().equals(InfoModel.SPOT_DATA)){
			groupSpotsByLabel.setVisible(false);
			groupSpotsByTableCB.setVisible(false);
			if(groupSpotsByRecCB != null)
				groupSpotsByRecCB.removeComboBox(0);	
		}
		else{
			groupSpotsByLabel.setVisible(true);
			this.createOptionsGroupSpotsByTable(this.groupSpotsByLabel.getY() + 5);
		}
	}
	
	
	/**
	 * @return the settings frame for this
	 */
	public JDialog getSettingsDialog() {
		return settingsDialog;
	}
	
	
	/**
	 * @return a <code>boolean</code> indicating whether or not this has 
	 * been set.
	 */
	public boolean isSet() {
		return isSet;
	}
	
	/**
	 * Sets the internal <code>boolean</code> in this that indicates whether
	 * or not this has been set.  
	 * 
	 * @see AbstractSettings.isSet()
	 * @param b the <code>boolean</code>
	 */
	public void setIsSet(boolean b) {
		isSet = b;
	}
	
	protected abstract void setSettings();
	
	
	/**
	 * 
	 * @return the type of this.
	 */
	public String getType() {
		return type;
	}
	
	/**
	 * @return a list of the table names.  The returned list is a protective
	 * copy of the internal field, so that modifications to the returned 
	 * object do not affect this at all.
	 */
	public List getTableColumns() {
		List newTableCols = new ArrayList();
		for(int i=0; i<tableColumns.size(); i++){
			newTableCols.add(((TableColumn)tableColumns.get(i)).copy());
		}
		return newTableCols;
	}
	
	/**
	 * MoreTables are tables that are linked by where columns
	 * are not pulled from
	 * @return
	 */
	public List getTables(){
		return new ArrayList(tables);
	}
	
	
	/**
	 * @return a list of the modifier names.  The returned list is a protective
	 * copy of the internal field, so that modifications to the returned 
	 * object do not affect this at all.
	 */
	public List getModifiers() {
		return new ArrayList(modifiers);
	}
	
	public List getGroupBy(){
		return new ArrayList(groupBy);
	}
	
	/**
	 * 
	 * @return the list of where clauses used by the SQL later
	 */
	public List getWhereList(){
		List returnList = new ArrayList(whereList);
		if(!this.specifyIDValue.getText().equals("")){
			TableColumn tabCol = (TableColumn)tableColumns.get(0);
			String tableStr = tabCol.getRepTable();
			String whereStr = tableStr + "." + CVProperties.getUniqueID() + " = " + specifyIDValue.getText();
			returnList.add(whereStr);
		}
		if(!this.samplingValue.getText().equals("")){
			TableColumn tabCol = (TableColumn)tableColumns.get(0);
			String tableStr = tabCol.getRepTable();
			String whereStr;
			if(this.dataTypeComboBox.getSelectedItem().equals(InfoModel.SPOT_DATA))
				whereStr = "mod(" + tableStr + "." + CVProperties.getUniqueID() + "," + samplingValue.getText() + ")=1"; 	
			else
				whereStr = "mod(" + tableStr + "." + CVProperties.getPropertyField("objectID") + "," + samplingValue.getText() + ")=1";  
			returnList.add(whereStr);
		}
		for(int i=0; i<whereListModel.getSize(); i++){
			returnList.add(whereListModel.get(i));
		}
		return returnList;
	}
	
	// TODO: Move the checkbox location here...needs subclassing
	/**
	 * Sets the whereList
	 */
	protected void computeWhereList(){
		
	}
	
	
	/**
	 * 
	 * @return List of whether axes are log scale or not
	 */
	public List getAxisTypes(){
		return new ArrayList(axisTypes);
	}
	
	/**
	 * 
	 * @param axis
	 * @return whether specified axis is log or not.
	 */
	public boolean isLogScale(int axis){
		if(axisTypes.get(axis).equals("Log"))
			return true;
		else
			return false;
	}
	

	/**
	 * Sets the moreTables list to be the parameter
	 * passed in
	 * @param moreTables
	 */
	public void setTables(List tables){
		this.tables = tables;
	}


	/**
	 * Sets the whereList equal to the argument provided
	 * @param whereList
	 */
	public void setWhereList(List whereList){
		this.whereList = whereList;
	}


	
	/**
	 * Sets the id textbox to the given number
	 * @param idNum
	 */
	public void setSpecifyIDNumber(int idNum){
		specifyIDValue.setText("" + idNum);
	}
	
	/**
	 * Handles the pressing of the okButton
	 */
	protected void okButtonPressed(){
		this.setSettings();
		this.isSet = true;
		this.settingsDialog.setVisible(false);
	}
	
	/**
	 * Handles the pressing of the cancel button.
	 */
	protected void cancelButtonPressed(){
		this.isSet = false;
		this.settingsDialog.setVisible(false);
	}
	
	protected void helpButtonPressed(){
		JOptionPane.showMessageDialog(null, "The Change Plot option enables you to set the axes of a plot to measurements from\r\nthe selected database. This is accomplished through use of two option panes.\r\n\r\nThefirst of these is the Table pane that is displayed upon start up of the Select\r\nAxes option. In the Table pane you select the type of data that you would like\r\nto plot (either image or object data). You then select the data that you would\r\nlike to see displayed on which axis and in what scale (linear or log base ten).\r\nNote that you can select the data from a single table or a set of tables using\r\nthe Pick New Grouping option in the Axis Experiment to Plot drop down boxes.\r\n\r\nThe second pane, the Options pane, allows you to place limits on the data that is\r\nretrieved from the database. Using this pane you can request data for only a specific\r\nimage by setting the Specify 'UniqueID' text box to an image number in the selected\r\ntable(s), for a sampling of data based on a frequency specified in the Sample\r\nEvery text box, for data that meets some criterion by adding a where clause by\r\nclicking the Add button below the Additional Where Clauses text box and then typing\r\nthe table.column name followed by the condition you wish it to meet and clicking\r\nOK, or by grouping the images based on some categorical feature in the specified\r\ntable using the Group Images By drop down boxes.", "Change Plot Help", JOptionPane.INFORMATION_MESSAGE);
	}
	
}
