# Supplementary material for: CellProfiler Analyst: data exploration and analysis software for complex image-based screens
Source: BMC Bioinformatics. 2008 Nov 15;9:482. doi: 10.1186/1471-2105-9-482 (PMC2614436; doi:10.1186/1471-2105-9-482)
Supplement: Additional file 3 — Source code for CellProfiler Analyst (most recent version is available at ). Additional File 3 must be uncompressed. Doubleclicking the file often activates the computer's native decompression software; otherwise download free software online (e.g., StuffIt Expander) for this purpose. [file 1471-2105-9-482-S3.zip › CPA_src/jCPAnalyst/Visualize/CPSettings/ChangeAxisForm.java]

package jCPAnalyst.Visualize.CPSettings;

import jCPAnalyst.CVProperties;
import jCPAnalyst.Visualize.Model.InfoModel;
import jCPAnalyst.Visualize.Model.TableGroups;
import jCPAnalyst.databaseLayer.DbConnect;

import java.awt.BorderLayout;
import java.awt.Component;
import java.awt.Container;
import java.awt.GridBagConstraints;
import java.awt.GridBagLayout;
import java.awt.event.ActionEvent;
import java.awt.event.ActionListener;
import java.sql.SQLException;
import java.util.List;
import java.util.StringTokenizer;
import java.util.Vector;

import javax.swing.BorderFactory;
import javax.swing.Box;
import javax.swing.JButton;
import javax.swing.JComboBox;
import javax.swing.JDialog;
import javax.swing.JLabel;
import javax.swing.JPanel;

public class ChangeAxisForm implements ActionListener{

	// Class Variables
	private static DbConnect dbConnect;
	private static String strOkButton = "   Ok   ";
	private static String strCancelButton = "Cancel";
	private static String cmdOkButton = "cmdOkButton";
	private static String cmdCancelButton = "cmdCancelButton";
	
	// Instance Variables
	private boolean isSet = false;
	
	public JDialog changeFormDialog;
	private String selectedType;
	private String selectedTable;
	private String selectedColumn;
	private JComboBox tableComboBox;
	private JComboBox columnComboBox;
	private JButton okButton;
	private JButton cancelButton;
	
		/**
	 * Constructor
	 * @param table
	 * @param column
	 */
	public ChangeAxisForm(String type, String table, String column, DbConnect dbConnect){
		this(type, table, column, dbConnect, 0, 0);		
	}
	
	public ChangeAxisForm(String type, String table, String column, int xLoc, int yLoc){
		this(type, table, column, CVProperties.getDBConnect(), xLoc, yLoc);		
	}

	public ChangeAxisForm(String type, String table, String column, DbConnect dbConnect, int xLoc, int yLoc){
		
		ChangeAxisForm.dbConnect = dbConnect;
		selectedType = type;
		selectedTable = table;
		selectedColumn = column;
		
		changeFormDialog = new JDialog(new JDialog(), true);
		changeFormDialog.setLocation(xLoc,yLoc);
		changeFormDialog.setDefaultCloseOperation(JDialog.HIDE_ON_CLOSE);
		createUI();
		changeFormDialog.setTitle("Change Axis");
		changeFormDialog.pack();
		changeFormDialog.setVisible(true);
	}
	

	
	private void createUI(){
		Container pane = changeFormDialog.getContentPane();
		pane.setLayout(new BorderLayout());
		
		JPanel mainPane = new JPanel();
		mainPane.setLayout(new GridBagLayout());
		mainPane.setBorder(BorderFactory.createEmptyBorder(20,20,20,20));
		GridBagConstraints gbc = new GridBagConstraints();
		
		gbc.gridx = 0;
		gbc.gridy = 0;
		mainPane.add(new JLabel("Table"), gbc);
		gbc.gridx = 1;
		mainPane.add(Box.createHorizontalStrut(5), gbc);
		gbc.gridx = 2;
		mainPane.add(new JLabel("Column"), gbc);
		
		tableComboBox = createTableComboBox();
		columnComboBox = createColumnComboBox();
		
		gbc.gridx = 0;
		gbc.gridy = 1;
		mainPane.add(tableComboBox, gbc);
		gbc.gridx = 1;
		mainPane.add(Box.createHorizontalStrut(5),gbc);
		gbc.gridx = 2;
		mainPane.add(columnComboBox,gbc);
		
		pane.add(mainPane, BorderLayout.CENTER);
		
		
		JPanel buttonPane = new JPanel();
		buttonPane.setLayout(new GridBagLayout());
		buttonPane.setBorder(BorderFactory.createEmptyBorder(20,20,20,20));
		gbc = new GridBagConstraints();
		
		okButton = new JButton(ChangeAxisForm.strOkButton);
		okButton.setActionCommand(ChangeAxisForm.cmdOkButton);
		okButton.addActionListener(this);
		gbc.gridx = 0;
		buttonPane.add(okButton, gbc);
		
		Component emptyBox = Box.createHorizontalStrut(10);
		gbc.gridx = 1;
		buttonPane.add(emptyBox, gbc);
		
		cancelButton = new JButton(ChangeAxisForm.strCancelButton);
		cancelButton.setActionCommand(ChangeAxisForm.cmdCancelButton);
		cancelButton.addActionListener(this);
		gbc.gridx = 2;
		buttonPane.add(cancelButton, gbc);
		
		pane.add(buttonPane, BorderLayout.SOUTH);
	}
	
	
	/**
	 * Creates the combobox that users select their table from.
	 * Pulls the entries from the database table, adding an entry to
	 * notify users to "select table" and another entry that allows
	 * users to select from multiple tables using the SelectionListBox
	 * in this same package.
	 * @return
	 */
	private JComboBox createTableComboBox(){
		Vector comboTableList = new Vector(this.computeTablesList());
		
		// Now list all the customized groupings that the user has already
		// created
		comboTableList.addAll(0, TableGroups.getGroupedNames());
		JComboBox tableComboBox = new JComboBox(comboTableList);
		return tableComboBox;
	}
	
	//TODO: Move to property object
	/**
	 * 
	 * @return List of experiments, (tables without perimage, perobject)
	 */
	protected List computeTablesList(){
		List comboTableList = new Vector();
		String tableListString = "";
		if(this.selectedType.equals(InfoModel.SPOT_DATA)){
			tableListString = CVProperties.getPropertyField("spot_tables");
		}
		else{
			tableListString = CVProperties.getPropertyField("cell_tables");
		}
		
		StringTokenizer tableTokens = new StringTokenizer(tableListString, ",");
		while(tableTokens.hasMoreElements()){
			comboTableList.add(tableTokens.nextToken());
		}
		
		return comboTableList;
	}

	
	private JComboBox createColumnComboBox(){
		
		Vector testVector;
		
		try{
			if(this.selectedType.equals(InfoModel.SPOT_DATA)){
				testVector = new Vector(ChangeAxisForm.dbConnect.getColumnsList(this.selectedTable ));
			}
			else{
				testVector = new Vector(ChangeAxisForm.dbConnect.getColumnsList(this.selectedTable ));
			}
		}
		catch(SQLException e){
			testVector = new Vector();
		}
		JComboBox comboBox = new JComboBox(testVector);
		
		return comboBox;
	}
	
	/**
	 * 
	 * @return whether the user cancelled or not, if the user presses
	 * 		ok, boolean isSet is set to true.
	 */
	public boolean isSet(){
		return this.isSet;
	}
	
	/**
	 * 
	 * @return the table that is selected by this dialog
	 */
	public String getSelectedTable(){
		return this.selectedTable;
	}
	
	/**
	 * 
	 * @return the column that is selected by this dialog
	 */
	public String getSelectedColumn(){
		return this.selectedColumn;
	}

	/**
     * Handles user interaction with this user interface dialog.
     * 
     * @param event  information about the event that triggered the call to
     *      this method.
     */
	public void actionPerformed(ActionEvent event){
		String actionString = event.getActionCommand();
		if(actionString.equals(ChangeAxisForm.cmdCancelButton)){
			this.changeFormDialog.setVisible(false);
		}
		else if(actionString.equals(ChangeAxisForm.cmdOkButton)){
			this.isSet = true;
			this.selectedTable = (String)tableComboBox.getSelectedItem();
			this.selectedColumn = (String)columnComboBox.getSelectedItem();
			this.changeFormDialog.setVisible(false);
		}
	}
	
}
