# Supplementary material for: CellProfiler Analyst: data exploration and analysis software for complex image-based screens
Source: BMC Bioinformatics. 2008 Nov 15;9:482. doi: 10.1186/1471-2105-9-482 (PMC2614436; doi:10.1186/1471-2105-9-482)
Supplement: Additional file 3 — Source code for CellProfiler Analyst (most recent version is available at ). Additional File 3 must be uncompressed. Doubleclicking the file often activates the computer's native decompression software; otherwise download free software online (e.g., StuffIt Expander) for this purpose. [file 1471-2105-9-482-S3.zip › CPA_src/jCPAnalyst/Visualize/CPSettings/DensityPlotSettings.java]

package jCPAnalyst.Visualize.CPSettings;

import java.awt.Container;
import java.awt.event.ActionEvent;

import javax.swing.JCheckBox;
import javax.swing.JComponent;
import javax.swing.JLabel;
import javax.swing.JPanel;

public class DensityPlotSettings extends Settings2D {

	private JCheckBox excludeExtremeBox;

    public DensityPlotSettings(String plotType) {
        super(plotType);
    }
	
	protected void createUI(Container pane){
		super.createUI(pane);
		JComponent heatMapPane = makeDensityPlotPane();
		tabbedPane.add(heatMapPane, 2);
	}
	
	protected JComponent makeDensityPlotPane(){
		JPanel densityPlotPane = new JPanel(null);
		densityPlotPane.setName("Display Options");
		JLabel extremeLabel = new JLabel("Hide Extreme 0.1%: ");
		extremeLabel.setBounds(50, 50, 165, 20);
		densityPlotPane.add(extremeLabel);
		
		excludeExtremeBox = new JCheckBox();
		excludeExtremeBox.setBounds(195, 50, 20, 20);
		densityPlotPane.add(excludeExtremeBox);
		
		return densityPlotPane;
	}
	
	/**
	 * @return whether user decides to exclude
	 * the top and bottom 0.1% of the population
	 */
	public boolean excludeExtremes(){
		return excludeExtremeBox.isSelected();
	}
	
	private void setAxisTypesEqual(String axisType){
		xAxisTypeComboBox.setSelectedItem(axisType);
		yAxisTypeComboBox.setSelectedItem(axisType);
	}
	
	public void actionPerformed(ActionEvent evt){
		Object src = evt.getSource();
		if(src == xAxisTypeComboBox)
			this.setAxisTypesEqual((String)xAxisTypeComboBox.getSelectedItem());
		else if(src == yAxisTypeComboBox)
			this.setAxisTypesEqual((String)yAxisTypeComboBox.getSelectedItem());
		else
			super.actionPerformed(evt);
	}
	
}
