# Supplementary material for: CellProfiler Analyst: data exploration and analysis software for complex image-based screens
Source: BMC Bioinformatics. 2008 Nov 15;9:482. doi: 10.1186/1471-2105-9-482 (PMC2614436; doi:10.1186/1471-2105-9-482)
Supplement: Additional file 3 — Source code for CellProfiler Analyst (most recent version is available at ). Additional File 3 must be uncompressed. Doubleclicking the file often activates the computer's native decompression software; otherwise download free software online (e.g., StuffIt Expander) for this purpose. [file 1471-2105-9-482-S3.zip › CPA_src/jCPAnalyst/Visualize/CPSettings/HistogramSettings.java]

package jCPAnalyst.Visualize.CPSettings;

import java.awt.Container;

import javax.swing.JComponent;
import javax.swing.JLabel;
import javax.swing.JPanel;
import javax.swing.JTextField;

public class HistogramSettings extends Settings1D{
	
	// Instance Variables
	private int numOfBins = Integer.MIN_VALUE;
	private double binMinimum = Double.MIN_VALUE;
	private double binMaximum = Double.MAX_VALUE;
	//Instance Swing Variables
	private JTextField numBinTextField;
	private JTextField binMinTextField;
	private JTextField binMaxTextField;

	public HistogramSettings(String plotType) {
		super(plotType);
	}
	
	protected void createUI(Container pane){
		super.createUI(pane);
		settingsDialog.setTitle("Histogram Settings");		
		JComponent histogramPane = makeHistogramPane();
		tabbedPane.add(histogramPane, 2);
	}
	
	/**
	 * Adds an options pane where users can select more 
	 * detailed information of what they want to do
	 * @return
	 */
	protected JComponent makeHistogramPane(){
		JPanel histogramPane = new JPanel(null);
		histogramPane.setName("Histogram");
		histogramPane.setSize(400, 400);
		this.addBinOptions(histogramPane);
		return histogramPane;
	}
	
	
	private void addBinOptions(JPanel histogramPane){
		JLabel binNumLabel = new JLabel("Number of Bins:");
		numBinTextField = new JTextField(5);
		JLabel binMinLabel = new JLabel("Bin Start Value:");
		binMinTextField = new JTextField(5);
		JLabel binMaxLabel = new JLabel("Bin Ending Value:");
		binMaxTextField = new JTextField(5);
		
		binNumLabel.setBounds(25,125,110,20);
		histogramPane.add(binNumLabel);
		numBinTextField.setBounds(140,125,40,20);
		histogramPane.add(numBinTextField);
		binMinLabel.setBounds(25,150,100,20);
		histogramPane.add(binMinLabel);
		binMinTextField.setBounds(140,150,40,20);
		histogramPane.add(binMinTextField);
		binMaxLabel.setBounds(185,150,110,20);
		histogramPane.add(binMaxLabel);
		binMaxTextField.setBounds(300,150,40,20);
		histogramPane.add(binMaxTextField);
	}
		
	protected void setSettings(){
		this.readNumOfBins();
		this.readBinMinimum();
		this.readBinMaximum();
		super.setSettings();
	}
	
	/**
	 * 
	 * @return setBinOptions
	 */
	public boolean isSetBinOptions() {
		if(numOfBins != Integer.MIN_VALUE && 
				binMinimum != Double.MIN_VALUE && 
				binMaximum != Double.MAX_VALUE){
			return true;
		}
		else{
			return false;
		}
	}

	/**
	 * 
	 * @return Number of bins user wants
	 */
	public int getNumOfBins() {
		return numOfBins;
	}
	
	/**
	 * 
	 * @return Start value of bins
	 */
	public double getBinMinimum() {
		return binMinimum;
	}
	
	/**
	 * 
	 * @return End value of bins
	 */
	public double getBinMaximum() {
		return binMaximum;
	}


	private void readNumOfBins(){
		try{
			numOfBins = Integer.parseInt(numBinTextField.getText());
		}
		catch(NumberFormatException nfe){
			numOfBins = Integer.MIN_VALUE;
		}
	}
	
	private void readBinMinimum(){
		try{
			binMinimum = Double.parseDouble(binMinTextField.getText());
		}
		catch(NumberFormatException nfe){
			binMinimum = Double.MIN_VALUE;
		}
		
	}
	
	private void readBinMaximum(){
		try{
			binMaximum = Double.parseDouble(binMaxTextField.getText());
		}
		catch(NumberFormatException nfe){
			binMaximum = Double.MAX_VALUE;
		}
	}
	

}
