# Supplementary material for: CellProfiler Analyst: data exploration and analysis software for complex image-based screens
Source: BMC Bioinformatics. 2008 Nov 15;9:482. doi: 10.1186/1471-2105-9-482 (PMC2614436; doi:10.1186/1471-2105-9-482)
Supplement: Additional file 3 — Source code for CellProfiler Analyst (most recent version is available at ). Additional File 3 must be uncompressed. Doubleclicking the file often activates the computer's native decompression software; otherwise download free software online (e.g., StuffIt Expander) for this purpose. [file 1471-2105-9-482-S3.zip › CPA_src/jCPAnalyst/Visualize/CPSettings/JUnit/ChangeAxisFormTest.java]

package jCPAnalyst.Visualize.CPSettings.JUnit;

import jCPAnalyst.Visualize.CPSettings.ChangeAxisForm;
import jCPAnalyst.Visualize.Model.InfoModel;
import jCPAnalyst.databaseLayer.DbConnect;
import jCPAnalyst.databaseLayer.MySqlConnect;

public class ChangeAxisFormTest {

	/**
	 * @param args
	 */
	public static void main(String[] args) {
		DbConnect testDbConnect = MySqlConnect.getInstance();
		
		// TODO Auto-generated method stub
		ChangeAxisForm testForm = new ChangeAxisForm(InfoModel.SPOT_DATA,"sl02", "Nuclei_Shape_Perimeter", testDbConnect);
		if(testForm.isSet()){
			System.out.println("table: " + testForm.getSelectedTable());
			System.out.println("column: " + testForm.getSelectedColumn());
		}
		else{
			System.out.println("User cancelled dialog");
		}
	}

}
