# Supplementary material for: CellProfiler Analyst: data exploration and analysis software for complex image-based screens
Source: BMC Bioinformatics. 2008 Nov 15;9:482. doi: 10.1186/1471-2105-9-482 (PMC2614436; doi:10.1186/1471-2105-9-482)
Supplement: Additional file 3 — Source code for CellProfiler Analyst (most recent version is available at ). Additional File 3 must be uncompressed. Doubleclicking the file often activates the computer's native decompression software; otherwise download free software online (e.g., StuffIt Expander) for this purpose. [file 1471-2105-9-482-S3.zip › CPA_src/jCPAnalyst/Visualize/CPSettings/JUnit/SelectionListBoxTest.java]

package jCPAnalyst.Visualize.CPSettings.JUnit;

import jCPAnalyst.Visualize.CPSettings.SelectionListBox;
import jCPAnalyst.Visualize.Model.TableGroups;

import java.util.ArrayList;
import java.util.List;

public class SelectionListBoxTest {

	/**
	 * @param args
	 */
	public static void main(String[] args) {
		// TODO Auto-generated method stub

		List testList = new ArrayList();
		testList.add("table1");
		testList.add("table2");
		testList.add("table3");
		testList.add("table4");
		testList.add("table5");
		testList.add("table6");
		
		SelectionListBox testBox = new SelectionListBox(testList);
		
		List tableList = new ArrayList();
		tableList.add("Test");
		tableList.add("Blah");
		
		TableGroups.addGrouping("Wildtype", tableList);
		SelectionListBox test2Box = new SelectionListBox(tableList);
		
		if(testBox.equals(test2Box))
			System.out.println("Simply to get rid of warnings");
	}

}
