# Supplementary material for: CellProfiler Analyst: data exploration and analysis software for complex image-based screens
Source: BMC Bioinformatics. 2008 Nov 15;9:482. doi: 10.1186/1471-2105-9-482 (PMC2614436; doi:10.1186/1471-2105-9-482)
Supplement: Additional file 3 — Source code for CellProfiler Analyst (most recent version is available at ). Additional File 3 must be uncompressed. Doubleclicking the file often activates the computer's native decompression software; otherwise download free software online (e.g., StuffIt Expander) for this purpose. [file 1471-2105-9-482-S3.zip › CPA_src/jCPAnalyst/Visualize/CPSettings/SelectionListBox.java]

package jCPAnalyst.Visualize.CPSettings;

import jCPAnalyst.Visualize.Model.TableGroups;

import java.awt.BorderLayout;
import java.awt.Container;
import java.awt.Cursor;
import java.awt.Dimension;
import java.awt.GridLayout;
import java.awt.event.ActionEvent;
import java.awt.event.ActionListener;
import java.awt.event.MouseEvent;
import java.awt.event.MouseListener;
import java.util.ArrayList;
import java.util.List;
import java.util.Vector;

import javax.swing.BorderFactory;
import javax.swing.JButton;
import javax.swing.JDialog;
import javax.swing.JLabel;
import javax.swing.JList;
import javax.swing.JOptionPane;
import javax.swing.JPanel;
import javax.swing.JScrollPane;
import javax.swing.JTextField;
import javax.swing.ListSelectionModel;
import javax.swing.ScrollPaneConstants;


// This class is used by Settings classes for users to
// specify multiple tables
// This class will also have a hashtable that maintains
// a list of "groupings" for the session.
public class SelectionListBox implements ActionListener,
										MouseListener{
	
	private static final String addAllString = "Add All";
	private static final String addSelectedString = "Add Selected";
	private static final String removeAllString = "Remove All";
	private static final String removeSelectedString = "Remove Selected";
	
	private static final String doneString = "  Done  ";
	private static final String cancelString = "Cancel";
	

	// instance variables
	protected JDialog selectionFrame;
	private JList unselectedList;
	private Vector unselectedItems;
	private JList selectedList;
	private Vector selectedItems;
	
	private JTextField groupTextField;
	private String groupingName;
	
	private boolean isSet = false;
	
	
	public SelectionListBox(List tableList){
		selectionFrame = new JDialog(new JDialog(), true);
		selectionFrame.setDefaultCloseOperation(JDialog.HIDE_ON_CLOSE);
		createUI(selectionFrame.getContentPane(), new ArrayList(tableList));
		selectionFrame.setTitle("Select a Grouping of Tables");
		selectionFrame.pack();
		selectionFrame.setVisible(true);
	}
	
	/**
	 * Creates the UI with listbox functionality
	 * @param pane
	 */
	private void createUI(Container pane, List tableList){
		pane.setLayout(new BorderLayout());
		
		// Created to make a border
		JPanel centerPane = new JPanel();
		centerPane.setBorder(BorderFactory.createEmptyBorder(10, 10, 10, 10));
		
		unselectedItems = new Vector(tableList);
		
		unselectedList = new JList(unselectedItems);
		unselectedList.setSelectionMode(ListSelectionModel.MULTIPLE_INTERVAL_SELECTION);
		unselectedList.setVisibleRowCount(10);
		JScrollPane unselectedListScrollPane = new JScrollPane(unselectedList,
				ScrollPaneConstants.VERTICAL_SCROLLBAR_AS_NEEDED,
				ScrollPaneConstants.HORIZONTAL_SCROLLBAR_AS_NEEDED);
	
		selectedItems = new Vector();
		
		selectedList = new JList(selectedItems);
		selectedList.setSelectionMode(ListSelectionModel.MULTIPLE_INTERVAL_SELECTION);
		selectedList.setVisibleRowCount(10);
		JScrollPane selectedListScrollPane = new JScrollPane(selectedList,
				ScrollPaneConstants.VERTICAL_SCROLLBAR_AS_NEEDED,
				ScrollPaneConstants.HORIZONTAL_SCROLLBAR_AS_NEEDED);
		
		JPanel buttonPane = new JPanel();
		buttonPane.setBorder(BorderFactory.createEmptyBorder(10, 10, 10, 10));
		buttonPane.setLayout(new GridLayout(4,1));
		
		JButton addSelectedButton 	= new JButton(addSelectedString);
		addSelectedButton.setActionCommand(addSelectedString);
		addSelectedButton.addActionListener(this);

		JButton addAllButton 	= new JButton(addAllString);
		addAllButton.setActionCommand(addAllString);
		addAllButton.addActionListener(this);
		JButton removeSelectedButton 	= new JButton(removeSelectedString);
		removeSelectedButton.setActionCommand(removeSelectedString);
		removeSelectedButton.addActionListener(this);
		JButton removeAllButton = new JButton(removeAllString);
		removeAllButton.setActionCommand(removeAllString);
		removeAllButton.addActionListener(this);
		
		buttonPane.add(addSelectedButton);
		buttonPane.add(addAllButton);
		buttonPane.add(removeSelectedButton);
		buttonPane.add(removeAllButton);
		
		JPanel namePane = new JPanel();
		namePane.setBorder(BorderFactory.createEmptyBorder(20,20,20,20));
		namePane.setLayout(new BorderLayout());
		JLabel groupLabel = new JLabel("Name Your Grouping:  ");
		groupTextField = new JTextField();
		groupTextField.addMouseListener(this);
		
		JPanel buttonPane2 = new JPanel(new BorderLayout());
		
		JButton doneButton = new JButton(doneString);
		doneButton.setActionCommand(doneString);
		doneButton.addActionListener(this);
		buttonPane2.add(doneButton, BorderLayout.WEST);
		
		JButton cancelButton = new JButton(cancelString);
		cancelButton.setActionCommand(cancelString);
		cancelButton.addActionListener(this);
		buttonPane2.add(cancelButton, BorderLayout.EAST);
		
		namePane.add(groupLabel, BorderLayout.WEST);
		namePane.add(groupTextField, BorderLayout.CENTER);
		namePane.add(buttonPane2, BorderLayout.EAST);
		
		centerPane.add(unselectedListScrollPane, BorderLayout.WEST);
		centerPane.add(buttonPane, BorderLayout.CENTER);
		centerPane.add(selectedListScrollPane, BorderLayout.EAST);
		
		pane.add(centerPane, BorderLayout.CENTER);
		pane.add(namePane, BorderLayout.SOUTH);
		
	}

	
	public boolean isSet(){
		return this.isSet;
	}
	
	public String getGroupingName(){
		return this.groupingName;
	}
	
	public void actionPerformed(ActionEvent evt){
		String command = evt.getActionCommand();
		if(command.equals(addAllString)){
			addAllToGroup();
		}
		else if(command.equals(addSelectedString)){
			addSelectedToGroup();
		}
		else if(command.equals(removeSelectedString)){
			removeSelectedFromGroup();
		}
		else if(command.equals(removeAllString)){
			removeAllFromGroup();
		}
		else if(command.equals(doneString)){
			setGrouping();
		}
		else if(command.equals(cancelString)){
			this.selectionFrame.dispose();
		}
	}
	
	/**
	 * This method takes all the Strings in the unselectedList
	 * and places it in the selectedList.
	 *
	 */
	private void addAllToGroup(){
		
		selectedItems.addAll(unselectedItems);
		selectedList.setListData(selectedItems);
		unselectedItems = new Vector();
		unselectedList.setListData(unselectedItems);
		
	}
	
	/**
	 * This method takes only the Strings that are highlighted and
	 * places it in the selectedList.
	 *
	 */
	private void addSelectedToGroup(){
		int[] selectedIndices = unselectedList.getSelectedIndices();
		Vector addToList = new Vector();

		for(int i=0; i<selectedIndices.length; i++){
			addToList.add(unselectedItems.get(selectedIndices[i]-i));
			unselectedItems.remove(selectedIndices[i]-i);
		}

		selectedItems.addAll(addToList);
		
		unselectedList.setListData(unselectedItems);
		selectedList.setListData(selectedItems);
		
	}
	
	/**
	 * This method removes Strings that are highlighted and places
	 * it in the unselectedList.
	 *
	 */
	private void removeSelectedFromGroup(){
		int[] selectedIndices = selectedList.getSelectedIndices();
		Vector addToList = new Vector();

		for(int i=0; i<selectedIndices.length; i++){
			addToList.add(selectedItems.get(selectedIndices[i]-i));
			selectedItems.remove(selectedIndices[i]-i);
		}

		unselectedItems.addAll(addToList);
		
		unselectedList.setListData(unselectedItems);
		selectedList.setListData(selectedItems);
		
	}
	
	/**
	 * This method removes all the Strings from the selectedList
	 * and places it back to the unselectedList.
	 *
	 */
	private void removeAllFromGroup(){

		unselectedItems.addAll(selectedItems);
		unselectedList.setListData(unselectedItems);
		selectedItems = new Vector();
		selectedList.setListData(selectedItems);

	}
	
	
	private void setGrouping(){
		if(!(this.selectedItems.size() > 1)){
			JOptionPane.showMessageDialog(null, "Please Select at least 2 tables!", "Error", JOptionPane.ERROR_MESSAGE);
		}
		else if(this.groupTextField.getText().equals("")){
			JOptionPane.showMessageDialog(null, "Must Enter Grouping Name!", "Error", JOptionPane.ERROR_MESSAGE);
		}
		else if(TableGroups.containsGroup(this.groupTextField.getText())){
			JOptionPane.showMessageDialog(null, "Grouping with this name already exists!", "Error", JOptionPane.ERROR_MESSAGE);
		}
		else{
			groupingName = this.groupTextField.getText();
			TableGroups.addGrouping(groupingName, this.selectedItems);
			this.selectionFrame.dispose();
			this.isSet = true;
		}
	}
	
	// Implementing Mouse Listener Code
	public void mouseEntered(MouseEvent e) {
		String name = e.getComponent().getClass().getName();
		if(name.equals("javax.swing.JTextField")){
			this.selectionFrame.setCursor(new Cursor(Cursor.TEXT_CURSOR));
		}
	}

	public void mouseExited(MouseEvent e) {
		String name = e.getComponent().getClass().getName();
		if(name.equals("javax.swing.JTextField")){
			this.selectionFrame.setCursor(new Cursor(Cursor.DEFAULT_CURSOR));
		} 
	}
	
	public void mouseClicked(MouseEvent e){
	}
	
	public void mouseReleased(MouseEvent e){
	}
	
	public void mousePressed(MouseEvent e){
	}
}
