# Supplementary material for: CellProfiler Analyst: data exploration and analysis software for complex image-based screens
Source: BMC Bioinformatics. 2008 Nov 15;9:482. doi: 10.1186/1471-2105-9-482 (PMC2614436; doi:10.1186/1471-2105-9-482)
Supplement: Additional file 3 — Source code for CellProfiler Analyst (most recent version is available at ). Additional File 3 must be uncompressed. Doubleclicking the file often activates the computer's native decompression software; otherwise download free software online (e.g., StuffIt Expander) for this purpose. [file 1471-2105-9-482-S3.zip › CPA_src/jCPAnalyst/Visualize/CPSettings/Settings1D.java]

package jCPAnalyst.Visualize.CPSettings;

import jCPAnalyst.CVProperties;
import jCPAnalyst.Visualize.Model.InfoModel;
import jCPAnalyst.Visualize.Model.TableColumn;
import jCPAnalyst.Visualize.Model.TableGroups;
import jCPAnalyst.util.RecursiveComboBox;

import java.awt.event.ActionEvent;
import java.sql.SQLException;
import java.util.ArrayList;
import java.util.List;

import javax.swing.JComboBox;
import javax.swing.JLabel;
import javax.swing.JOptionPane;
import javax.swing.JPanel;

public class Settings1D extends AbstractSettings {

	private JComboBox xTableCB; // combobox to select x-axis experiment	
	private RecursiveComboBox recCB;
	
	protected JComboBox xAxisTypeComboBox; // Linear/Log
	
	public Settings1D(String plotType) {
		super(plotType);
	}	
	
	protected void makeSelectPane() {
		selectPane = new JPanel(false);
		selectPane.setLayout(null);
		selectPane.setName("Table");
		selectPane.setSize(400, 400);
		this.addDataTypeComboBox();

		this.addTableComboBox();
		this.addAxisTypeComboBox();
	}
	
	/**
	 * 
	 */
	public void setTableComboBox(String[] tableStrings, String defaultTable){
		try{
			selectPane.remove(xTableCB);
		}
		catch(NullPointerException e){}
		xTableCB = new JComboBox(tableStrings);
		xTableCB.setSelectedItem(defaultTable);
		xTableCB.setActionCommand("xAxisComboBox");
		xTableCB.addActionListener(this);
		xTableCB.setBounds(200, 55, 220, 20);
		selectPane.add(xTableCB);
		
		this.createColsCB(defaultTable);
	}
	
	private void addTableComboBox(){
		if(xTableCB != null){
			selectPane.remove(xTableCB);
		}
		if(recCB != null){
			this.recCB.removeComboBox(0);
		}
		
		JLabel xAxisLabel = new JLabel("X-Axis Experiment to Plot:");
		xAxisLabel.setBounds(25, 55, 220, 20);
		selectPane.add(xAxisLabel);
		xTableCB = createTableComboBox();
		xTableCB.setActionCommand("xAxisComboBox");
		xTableCB.addActionListener(this);
		xTableCB.setBounds(200, 55, 220, 20);
		selectPane.add(xTableCB);
	}
	

	/**
	 * Creates a new SelectionListBox so users can create
	 * new groupings
	 * @param axis
	 */
	private void selectNewTableGrouping(){
		SelectionListBox selectListBox = new SelectionListBox(this.computeTablesList());
		if(selectListBox.isSet()){
			String newGrouping = selectListBox.getGroupingName();
			xTableCB.insertItemAt(newGrouping,3);
			xTableCB.setSelectedIndex(3);
		}
	}

	private void createColsCB(String tableName){
		if(recCB != null)
			recCB.removeComboBox(0);
		List columnsList;
		try{
			columnsList = CVProperties.getDBConnect().getColumnsList(tableName);
		}
		catch(SQLException sqle){
			columnsList = new ArrayList();
		}
		recCB = new RecursiveComboBox(selectPane, columnsList, "_", 200, 85);
		recCB.createFirstComboBox();
	}
	
	
	/**
	 * 
	 * @return String that represents the user entered 
	 * tableColumn expression.
	 */
	private String typeNewTabCol(){
		String input = JOptionPane.showInputDialog("Please enter a comma-delimited tablename.columnname String.");
		if(input == null || input.equals(""))
			return "Please Type Valid Column";
		else
			return input;
	}
	
	/**
	 * Creates a combo box that shows what the user
	 * typed as the column.
	 * @param tabCol
	 */
	private void createTypeTabColCB(String tabCol){
		if(recCB != null)
			recCB.removeComboBox(0);
		List columnsList = new ArrayList();
		columnsList.add(tabCol);
		recCB = new RecursiveComboBox(selectPane, columnsList, "", 200, 85);
		recCB.createFirstComboBox();
	}
	
	protected void setSettings(){
		type = "";
		tableColumns = new ArrayList();
		modifiers = new ArrayList();
		
		type = (String)dataTypeComboBox.getSelectedItem();
		String tableColumn = "";
		if(xTableCB.getSelectedItem().equals(typeTableColumn)){
			tableColumn = recCB.getSelectedItem();
		} else{
			String tabName = (String)xTableCB.getSelectedItem(); 
			String colName = this.recCB.getSelectedItem();
			tableColumn = TableGroups.computeSingleColumn(colName, tabName);
		}
		TableColumn tabCol = new TableColumn(tableColumn);
		tableColumns.add(tabCol);
		
		if(this.type.equals(InfoModel.SPOT_DATA_FROM_CELLS)){
			//String xModifierName = (String)this.xModifierBox.getSelectedItem();
			//modifiers.add(xModifierName);
			modifiers.add("avg");
			groupBy.add(tabCol.getRepTable() + "." + CVProperties.getUniqueID());
		}
		
		if(this.type.equals(InfoModel.SPOT_DATA)){
			
		}
		
		axisTypes = new ArrayList();
		axisTypes.add((String)xAxisTypeComboBox.getSelectedItem());

		
	}

	private void addAxisTypeComboBox(){
		JLabel xAxisTypeLabel = new JLabel("X Axis Type:");
		xAxisTypeLabel.setBounds(25, 155, 220, 20);
		selectPane.add(xAxisTypeLabel);
		xAxisTypeComboBox = this.axisTypeComboBox();
		xAxisTypeComboBox.addActionListener(this);
		xAxisTypeComboBox.setBounds(200, 155, 220, 20);
		selectPane.add(xAxisTypeComboBox);
	}
	
	private void tableCBChanged(){
		String tableName = (String)xTableCB.getSelectedItem();
		if(tableName.equals(selectTableString)) // If same do nothing
			return;
		else if(tableName.equals(pickTableGrouping)){
			this.selectNewTableGrouping();
			String repTable = TableGroups.getRepTable((String)xTableCB.getSelectedItem());
			createColsCB(repTable);
		}
		else if(tableName.equals(typeTableColumn)){
			String tabCol = this.typeNewTabCol();
			this.createTypeTabColCB(tabCol);
		}
		else{
			createColsCB(tableName);
		}
	}

	public void actionPerformed(ActionEvent event){
		Object source = event.getSource();
		if(source.equals(dataTypeComboBox)){
			this.addTableComboBox();
			this.displayGroupSpotsByIfNec();
		}
		else if(source.equals(xTableCB)) {
			this.tableCBChanged();
		}
		else if(source.equals(okButton)){
			this.okButtonPressed();
		}
		else if(source.equals(cancelButton)){
			this.cancelButtonPressed();
		}
		else if(source.equals(helpButton)){
			this.helpButtonPressed();
		}

	}
}
