# Supplementary material for: CellProfiler Analyst: data exploration and analysis software for complex image-based screens
Source: BMC Bioinformatics. 2008 Nov 15;9:482. doi: 10.1186/1471-2105-9-482 (PMC2614436; doi:10.1186/1471-2105-9-482)
Supplement: Additional file 3 — Source code for CellProfiler Analyst (most recent version is available at ). Additional File 3 must be uncompressed. Doubleclicking the file often activates the computer's native decompression software; otherwise download free software online (e.g., StuffIt Expander) for this purpose. [file 1471-2105-9-482-S3.zip › CPA_src/jCPAnalyst/Visualize/CPSettings/Settings2D.java]

/*
 * Created on Aug 26, 2005
 *
 */
package jCPAnalyst.Visualize.CPSettings;

import jCPAnalyst.CVProperties;
import jCPAnalyst.Visualize.Model.InfoModel;
import jCPAnalyst.Visualize.Model.TableColumn;
import jCPAnalyst.Visualize.Model.TableGroups;
import jCPAnalyst.util.RecursiveComboBox;

import java.awt.event.ActionEvent;
import java.sql.SQLException;
import java.util.ArrayList;
import java.util.List;

import javax.swing.JComboBox;
import javax.swing.JLabel;
import javax.swing.JOptionPane;
import javax.swing.JPanel;

/**
 * @author Owner
 *
 */

public class Settings2D extends AbstractSettings {
	
	// Static variables
	private static String xAxisName = "xAxis";
	private static String yAxisName = "yAxis";
	
	// Swing objects to display in the settingsFrame
	
	private JComboBox xTableCB; // combobox to select x-axis experiment
	private JComboBox yTableCB; // combobox to select y-axis experiment
	
	private JComboBox xModifierBox = new JComboBox();
	private JComboBox yModifierBox = new JComboBox();
	
	protected JComboBox xAxisTypeComboBox; // Linear/Log
	protected JComboBox yAxisTypeComboBox; // Linear/Log
	
	private RecursiveComboBox xRecCB, yRecCB;
	
	
	public Settings2D(String plotType) {
		super(plotType);
	}
	
	
	private void addTableComboBox(){
		if(xTableCB != null){
			selectPane.remove(xTableCB);
		}
		if(yTableCB != null)
			selectPane.remove(yTableCB);
		if(xRecCB != null){
			this.xRecCB.removeComboBox(0);
		}
		if(yRecCB != null){
			this.yRecCB.removeComboBox(0);
		}
		
		JLabel xAxisLabel = new JLabel("X-Axis Experiment to Plot:");
		xAxisLabel.setBounds(25, 55, 220, 20);
		selectPane.add(xAxisLabel);
		xTableCB = createTableComboBox();
		xTableCB.addActionListener(this);
		xTableCB.setBounds(200, 55, 220, 20);
		selectPane.add(xTableCB);
		
		JLabel yAxisLabel = new JLabel("Y-Axis Experiment to Plot:");
		yAxisLabel.setBounds(25, 215, 220, 20);
		selectPane.add(yAxisLabel);
		yTableCB = createTableComboBox();
		yTableCB.addActionListener(this);
		yTableCB.setBounds(200, 215, 220, 20);
		selectPane.add(yTableCB);
		
		// If Plot Type is Cell_Data, then pin yAxisComboBox
		// to xAxisComboBox
		if(dataTypeComboBox.getSelectedItem().equals(InfoModel.CELL_DATA))
			yTableCB.setSelectedItem(xTableCB.getSelectedItem());
	}
	
	
	private void addAxisTypeComboBox(){
		JLabel xAxisTypeLabel = new JLabel("X Axis Type:");
		xAxisTypeLabel.setBounds(25, 155, 220, 20);
		selectPane.add(xAxisTypeLabel);
		xAxisTypeComboBox = this.axisTypeComboBox();
		xAxisTypeComboBox.addActionListener(this);
		xAxisTypeComboBox.setBounds(200, 155, 220, 20);
		selectPane.add(xAxisTypeComboBox);
		
		JLabel yAxisTypeLabel = new JLabel("Y Axis Type:");
		yAxisTypeLabel.setBounds(25, 315, 220, 20);
		selectPane.add(yAxisTypeLabel);
		yAxisTypeComboBox = this.axisTypeComboBox();
		yAxisTypeComboBox.addActionListener(this);
		yAxisTypeComboBox.setBounds(200, 315, 220, 20);
		selectPane.add(yAxisTypeComboBox);
	}
	
	
	public void setTableComboBox(String[] tableStrings, String defaultTable){
		try{
			selectPane.remove(xTableCB);
		}
		catch(NullPointerException e){}
		xTableCB = new JComboBox(tableStrings);
		xTableCB.setSelectedItem(defaultTable);
		xTableCB.setActionCommand("xAxisComboBox");
		xTableCB.addActionListener(this);
		xTableCB.setBounds(200, 55, 220, 20);
		selectPane.add(xTableCB);
		
		try{
			selectPane.remove(yTableCB);
		}
		catch(NullPointerException e){}
		yTableCB = new JComboBox(tableStrings);
		yTableCB.setSelectedItem(defaultTable);
		yTableCB.setActionCommand("yAxisComboBox");
		yTableCB.addActionListener(this);
		yTableCB.setBounds(200, 215, 220, 20);
		selectPane.add(yTableCB);
		
		this.createColsCB(defaultTable, xAxisName);
		this.createColsCB(defaultTable, yAxisName);
	}
	
	/**
	 * Creates a new SelectionListBox so users can create
	 * new groupings
	 * @param axis
	 */
	private void selectNewTableGrouping(String axis){
		SelectionListBox selectListBox = new SelectionListBox(this.computeTablesList());
		if(selectListBox.isSet()){
			if(axis.equals(xAxisName)){
				xTableCB.insertItemAt(selectListBox.getGroupingName(),3);
				xTableCB.setSelectedIndex(3);
				yTableCB.insertItemAt(selectListBox.getGroupingName(),3);
				String repTable = TableGroups.getRepTable((String)xTableCB.getSelectedItem());
				createColsCB(repTable, xAxisName);
			}
			else if(axis.equals(yAxisName)){
				xTableCB.insertItemAt(selectListBox.getGroupingName(),3);
				yTableCB.insertItemAt(selectListBox.getGroupingName(),3);
				yTableCB.setSelectedIndex(3);
				String repTable = TableGroups.getRepTable((String)xTableCB.getSelectedItem());
				createColsCB(repTable, yAxisName);
			}
		}
	}


	private void createColsCB(String tableName, String axis){
		
		if(axis.equals(xAxisName))
		{
			if(xRecCB != null)
				xRecCB.removeComboBox(0);
			List columnsList;
			try{
				columnsList = CVProperties.getDBConnect().getColumnsList(TableGroups.getRepTable(tableName));
				// Add ''Custom'' Item
			}
			catch(SQLException sqle){
				columnsList = new ArrayList();
			}
			xRecCB = new RecursiveComboBox(selectPane, columnsList, "_", 200, 85);
			xRecCB.createFirstComboBox();
			
			// Add modifier comboboxes if graph type = Image Data From Cells
			if(((String)dataTypeComboBox.getSelectedItem()).equals("Image Data From Cells")){
				xModifierBox = this.createModifierComboBox();
				xModifierBox.setBounds(200, 115, 220, 20);
				selectPane.add(xModifierBox);
			}
		}
		else if(axis.equals(yAxisName))
		{
			if(yRecCB != null)
				yRecCB.removeComboBox(0);
			List columnsList;
			try{
				columnsList = CVProperties.getDBConnect().getColumnsList(TableGroups.getRepTable(tableName));
			}
			catch(SQLException sqle){
				columnsList = new ArrayList();
			}
			yRecCB = new RecursiveComboBox(selectPane, columnsList, "_", 200, 245);
			yRecCB.createFirstComboBox();
			
//			// Add modifier comboboxes if graph type = Image Data From Cells
			if(((String)dataTypeComboBox.getSelectedItem()).equals("Image Data From Cells")){
				yModifierBox = this.createModifierComboBox();
				yModifierBox.setBounds(200, 275, 220, 20);
				selectPane.add(yModifierBox);
			}
		}
	}
	
	
	/**
	 * 
	 * @return String that represents the user entered 
	 * tableColumn expression.
	 */
	private String typeNewTabCol(){
		String input = JOptionPane.showInputDialog("Please enter a comma-delimited tablename.columnname String.");
		if(input == null || input.equals(""))
			return "Please Type Valid Column";
		else
			return input;
	}
	
	/**
	 * Creates a combo box that shows what the user
	 * typed as the column.
	 * @param tabCol
	 */
	private void createTypeTabColCB(String tabCol, String axis){
		if(axis.equals(xAxisName)){
			if(xRecCB != null)
				xRecCB.removeComboBox(0);
			List columnsList = new ArrayList();
			columnsList.add(tabCol);
			xRecCB = new RecursiveComboBox(selectPane, columnsList, "", 200, 85);
			xRecCB.createFirstComboBox();
		}
		else if(axis.equals(yAxisName)){
			if(yRecCB != null)
				yRecCB.removeComboBox(0);
			List columnsList = new ArrayList();
			columnsList.add(tabCol);
			yRecCB = new RecursiveComboBox(selectPane, columnsList, "", 200, 285);
			yRecCB.createFirstComboBox();
		}
	}
	
	
	
	protected void setSettings(){
		type = "";
		tableColumns = new ArrayList();
		modifiers = new ArrayList();
		groupBy = new ArrayList();
		// whereList should be kept the same for now
		
		type = (String)dataTypeComboBox.getSelectedItem();
		
		// Add table.column information
		String xTableCol = "";
		String yTableCol = "";
		if(xTableCB.getSelectedItem().equals(typeTableColumn))
			xTableCol = xRecCB.getSelectedItem();
		else
			xTableCol = TableGroups.computeSingleColumn(xRecCB.getSelectedItem(), (String)xTableCB.getSelectedItem());
		if(yTableCB.getSelectedItem().equals(typeTableColumn))
			yTableCol = yRecCB.getSelectedItem();
		else
			yTableCol = TableGroups.computeSingleColumn(yRecCB.getSelectedItem(), (String)yTableCB.getSelectedItem());
		
		TableColumn xTabCol = new TableColumn(xTableCol);
		TableColumn yTabCol = new TableColumn(yTableCol);
		tableColumns.add(xTabCol);
		tableColumns.add(yTabCol);
		
		if(this.type.equals(InfoModel.SPOT_DATA_FROM_CELLS)){
			String xModifierName = (String)this.xModifierBox.getSelectedItem();
			String yModifierName = (String)this.yModifierBox.getSelectedItem();
			modifiers.add(xModifierName);
			modifiers.add(yModifierName);
			groupBy.add(xTabCol.getRepTable() + "." + CVProperties.getUniqueID());
		}
		else if(this.type.equals(InfoModel.SPOT_DATA)){
			if(!this.groupSpotsByTableCB.getSelectedItem().equals(AbstractSettings.groupByNothing)){
				String groupSpotsTable = (String)this.groupSpotsByTableCB.getSelectedItem();
				tables.add(groupSpotsTable);
				String groupSpotsColumn = this.groupSpotsByRecCB.getSelectedItem();	
				groupBy.add(groupSpotsTable + "." + groupSpotsColumn);
				modifiers.add("avg");
				modifiers.add("avg");
			}
		}
		
		axisTypes = new ArrayList();
		axisTypes.add((String)xAxisTypeComboBox.getSelectedItem());
		axisTypes.add((String)yAxisTypeComboBox.getSelectedItem());
		
		this.computeWhereList();
	}
	
	private void xTableCBChanged(){
		String tableName = (String)xTableCB.getSelectedItem();
		if(tableName.equals(selectTableString)) // If same do nothing
			return;
		else if(tableName.equals(pickTableGrouping)){
			this.selectNewTableGrouping(xAxisName);
		}
		else if(tableName.equals(typeTableColumn)){
			String tabCol = this.typeNewTabCol();
			this.createTypeTabColCB(tabCol, xAxisName);
		}
		else{
			createColsCB(tableName, xAxisName);
			// If plotType = Object Data, X and Y axis have to be same table
			if(dataTypeComboBox.getSelectedItem().equals(InfoModel.CELL_DATA)){
				String yTable = (String)yTableCB.getSelectedItem();
				if(!tableName.equals(yTable)){
					yTableCB.setSelectedItem(xTableCB.getSelectedItem());
					createColsCB(tableName, yAxisName);
				}
			}
		}
	}
	
	private void yTableCBChanged(){
		String tableName = (String)yTableCB.getSelectedItem();
		if(tableName.equals(selectTableString))
			return;
		else if( (tableName.length() >= pickTableGrouping.length()) && tableName.substring(0,pickTableGrouping.length()).equals(pickTableGrouping)){
			this.selectNewTableGrouping(yAxisName);
		}
		else if(tableName.equals(typeTableColumn)){
			String tabCol = this.typeNewTabCol();
			this.createTypeTabColCB(tabCol, yAxisName);
		}
		else{
			createColsCB(tableName, yAxisName);
			// If plotType = Object Data, X and Y axis have to be same table
			if(dataTypeComboBox.getSelectedItem().equals(InfoModel.CELL_DATA)){
				String xTable = (String)xTableCB.getSelectedItem();
				if(!tableName.equals(xTable)){
					xTableCB.setSelectedItem(yTableCB.getSelectedItem());
					createColsCB(tableName, xAxisName);
				}
			}
		}	
	}
	
	
	public void actionPerformed(ActionEvent event){
		Object source = event.getSource();
		// Handles command when the plot type combobox is changed
		if (source.equals(dataTypeComboBox)){
			this.addTableComboBox();
			this.displayGroupSpotsByIfNec();
		}
		else if(source.equals(xTableCB)){
			this.xTableCBChanged();
		}
		else if(source.equals(yTableCB)){
			this.yTableCBChanged();
		}
		else if(source.equals(okButton)){
			this.okButtonPressed();
		}
		else if(source.equals(cancelButton)){
			this.cancelButtonPressed();
		}	
		else if(source.equals(helpButton)){
			this.helpButtonPressed();
		}
	}


	protected void makeSelectPane() {
		selectPane = new JPanel(false);
		selectPane.setLayout(null);
		selectPane.setName("Table");
		selectPane.setSize(400, 400);
		this.addDataTypeComboBox();
				
		this.addTableComboBox();
		this.addAxisTypeComboBox();
	}
}
