# Supplementary material for: CellProfiler Analyst: data exploration and analysis software for complex image-based screens
Source: BMC Bioinformatics. 2008 Nov 15;9:482. doi: 10.1186/1471-2105-9-482 (PMC2614436; doi:10.1186/1471-2105-9-482)
Supplement: Additional file 3 — Source code for CellProfiler Analyst (most recent version is available at ). Additional File 3 must be uncompressed. Doubleclicking the file often activates the computer's native decompression software; otherwise download free software online (e.g., StuffIt Expander) for this purpose. [file 1471-2105-9-482-S3.zip › CPA_src/jCPAnalyst/Visualize/CPSettings/SettingsMultiD.java]

package jCPAnalyst.Visualize.CPSettings;

import jCPAnalyst.CVProperties;
import jCPAnalyst.Visualize.Model.InfoModel;
import jCPAnalyst.Visualize.Model.TableColumn;
import jCPAnalyst.Visualize.Model.TableGroups;
import jCPAnalyst.util.RecursiveComboBox;

import java.awt.event.ActionEvent;
import java.sql.SQLException;
import java.util.ArrayList;
import java.util.List;
import java.util.StringTokenizer;
import java.util.Vector;

import javax.swing.JButton;
import javax.swing.JComboBox;
import javax.swing.JLabel;
import javax.swing.JOptionPane;
import javax.swing.JPanel;
import javax.swing.JScrollPane;
import javax.swing.JTable;
import javax.swing.table.DefaultTableModel;

public class SettingsMultiD extends AbstractSettings {

	private JComboBox tableComboBox;
	private RecursiveComboBox columnRecCB;
	private JScrollPane scrollPane;
	private JTable jTable;
	private DefaultTableModel tablesColumns;
	private JButton addButton;
	private JButton removeButton;
	private JButton clearButton;
	
        public SettingsMultiD (String plotType) {
            super(plotType);
	}	

	protected void makeSelectPane() {
		selectPane = new JPanel(false);
		selectPane.setLayout(null);
		selectPane.setName("Table");
		selectPane.setSize(400, 400);
		this.addDataTypeComboBox();
		this.addTableComboBox();
	}
	
	private void addTableComboBox(){
		if(tableComboBox != null)
			selectPane.remove(tableComboBox);
		if(columnRecCB != null)
			this.columnRecCB.removeComboBox(0);
		
		JLabel tableLabel = new JLabel("X-Axis Experiment to Plot:");
		tableLabel.setBounds(25, 55, 220, 20);
		selectPane.add(tableLabel);
		tableComboBox = createTableComboBox();
		tableComboBox.addActionListener(this);
		tableComboBox.setBounds(200, 55, 220, 20);
		selectPane.add(tableComboBox);
		
		// Add the table to put added tables/columns
		Vector headings = new Vector();
		headings.add("Table");
		headings.add("Columns");
		this.tablesColumns = new DefaultTableModel(new Vector(), headings);
		if(jTable == null)
			jTable = new JTable();
		jTable.setModel(this.tablesColumns);
		
		// Add scrollPane and buttons if they've never been added
		if(scrollPane == null){
			scrollPane = new JScrollPane(jTable);
			scrollPane.setBounds(200, 155, 300, 200);
			selectPane.add(scrollPane);
			
			removeButton = new JButton(" Remove ");
			removeButton.addActionListener(this);
			removeButton.setBounds(236, 385, 100, 20);
			selectPane.add(removeButton);
			clearButton = new JButton(" Clear ");
			clearButton.addActionListener(this);
			clearButton.setBounds(361, 385, 100, 20);
			selectPane.add(clearButton);
		}
	}

	public void setTableComboBox(String[] tableStrings, String defaultTable) {
		// TODO Auto-generated method stub
	}
	
	private void createColNameComboBox(String tableName){
		if(columnRecCB != null)
			columnRecCB.removeComboBox(0);
		List columnsList;
		try{
			columnsList = CVProperties.getDBConnect().getColumnsList(TableGroups.getRepTable(tableName));
		}
		catch(SQLException sqle){
			columnsList = new ArrayList();
		}
		columnRecCB = new RecursiveComboBox(selectPane, columnsList, "_", 200, 85);
		columnRecCB.createFirstComboBox();
		
		// Add the button the first time around
		if(addButton == null){
			addButton = new JButton("  Add  ");
			addButton.addActionListener(this);
			addButton.setBounds(200, 120, 100, 20);
			selectPane.add(addButton);
		}
	}
	
	private void addButtonPressed(){
		String tableName = (String)tableComboBox.getSelectedItem();
		String columnName = this.columnRecCB.getSelectedItem();
		Vector rowVector = new Vector();
		rowVector.add(tableName);
		rowVector.add(columnName);
		this.tablesColumns.addRow(rowVector);
	}
	
	private void removeButtonPressed(){
		int row = this.jTable.getSelectedRow();
		if(row == -1)
			return;
		this.tablesColumns.removeRow(row);
	}
	
	private void clearButtonPressed(){
		Vector headings = new Vector();
		headings.add("Table");
		headings.add("Columns");
		this.tablesColumns = new DefaultTableModel(new Vector(), headings);
		jTable.setModel(this.tablesColumns);
	}

	
	protected void setSettings() {
		type = "";
		tableColumns = new ArrayList();
		modifiers = new ArrayList();
		groupBy = new ArrayList();
		// whereList should be kept the same for now
		
		type = (String)dataTypeComboBox.getSelectedItem();
		
		// Add table information
		String tabCol;
		for(int i=0; i<tablesColumns.getRowCount(); i++){
			tabCol = TableGroups.computeSingleColumn((String)tablesColumns.getValueAt(i, 1), (String)tablesColumns.getValueAt(i, 0));
			tableColumns.add(new TableColumn(tabCol));
		}
		
		// TODO: MODIFIERS
		if(this.type.equals(InfoModel.SPOT_DATA)){
			if(!this.groupSpotsByTableCB.getSelectedItem().equals(AbstractSettings.groupByNothing)){
				String groupSpotsTable = (String)this.groupSpotsByTableCB.getSelectedItem();
				tables.add(groupSpotsTable);
				String groupSpotsColumn = this.groupSpotsByRecCB.getSelectedItem();	
				groupBy.add(groupSpotsTable + "." + groupSpotsColumn);
				for(int i=0; i<tableColumns.size(); i++)
					modifiers.add("avg");
			}
		}
		
		axisTypes = new ArrayList();
		for(int i=0; i<tableColumns.size(); i++)
			axisTypes.add("LINEAR");
		this.computeWhereList();
	}	
	
	private void typeNewTabCol(){
		String input = JOptionPane.showInputDialog("Please enter a comma-delimited database-tablename.columnname string.");
		if(input == null || input.equals("")){
			Object[] options = { "OK", "CANCEL" };
			int confirmExit = JOptionPane.showOptionDialog(null, "No string entered. Click OK to type an entry.", "Warning",JOptionPane.DEFAULT_OPTION, JOptionPane.WARNING_MESSAGE, null, options, options[0]);
			if(confirmExit==0){	
				typeNewTabCol();
			}else{
				return;
			}
		}else{
			StringTokenizer tableColumnTokens = new StringTokenizer(input, ",");
			while(tableColumnTokens.hasMoreElements()){
				Vector rowVector = new Vector();
				String tcValue = tableColumnTokens.nextToken();
				StringTokenizer tcTokens = new StringTokenizer(tcValue, "\\.");
				while(tcTokens.hasMoreElements()){
					String tocValue = tcTokens.nextToken();
					rowVector.add(tocValue.replaceAll("-", ".").trim());
				}
				this.tablesColumns.addRow(rowVector);
			}
		}
	}
	
	public void actionPerformed(ActionEvent evt) {
		Object source = evt.getSource();
		if(source.equals(dataTypeComboBox)){
			this.addTableComboBox();
			this.displayGroupSpotsByIfNec();
		}
		else if(source.equals(tableComboBox)) { //new
			String tableName = (String)tableComboBox.getSelectedItem();
			if(tableName.equals(pickTableGrouping)){
				SelectionListBox selectListBox = new SelectionListBox(this.computeTablesList());
				if(selectListBox.isSet()){
					tableComboBox.insertItemAt(selectListBox.getGroupingName(),3);
					tableComboBox.setSelectedIndex(3);
					String repTable = TableGroups.getRepTable((String)tableComboBox.getSelectedItem());
					createColNameComboBox(repTable);
					}
			}else if(tableName.equals(typeTableColumn)){
				this.typeNewTabCol();
			}
			else {
				createColNameComboBox(tableName);
			}
		}
		else if(source.equals(okButton))
			this.okButtonPressed();
		else if(source.equals(cancelButton))
			this.cancelButtonPressed();
		else if(source.equals(addButton))
			this.addButtonPressed();
		else if(source.equals(removeButton))
			this.removeButtonPressed();
		else if(source.equals(clearButton))
			this.clearButtonPressed();
		else if(source.equals(helpButton)){
			this.helpButtonPressed();
		}

	}

}
