# Supplementary material for: CellProfiler Analyst: data exploration and analysis software for complex image-based screens
Source: BMC Bioinformatics. 2008 Nov 15;9:482. doi: 10.1186/1471-2105-9-482 (PMC2614436; doi:10.1186/1471-2105-9-482)
Supplement: Additional file 3 — Source code for CellProfiler Analyst (most recent version is available at ). Additional File 3 must be uncompressed. Doubleclicking the file often activates the computer's native decompression software; otherwise download free software online (e.g., StuffIt Expander) for this purpose. [file 1471-2105-9-482-S3.zip › CPA_src/jCPAnalyst/Visualize/DensityPlot.java]

package jCPAnalyst.Visualize;

import jCPAnalyst.CVProperties;
import jCPAnalyst.MainWindow;
import jCPAnalyst.Events.DisplayModelListenerList;
import jCPAnalyst.ShowInfo.ShowImage;
import jCPAnalyst.ShowInfo.ShowMontage;
import jCPAnalyst.Statistics.CVStatMethods;
import jCPAnalyst.Visualize.CPSettings.DensityPlotSettings;
import jCPAnalyst.Visualize.JFreeChartExt.CVChartPanel;
import jCPAnalyst.Visualize.MenuObjects.DisabledMenuBar;
import jCPAnalyst.Visualize.Model.CommonModels;
import jCPAnalyst.Visualize.Model.InfoModel;
import jCPAnalyst.Visualize.Model.Range;
import jCPAnalyst.Visualize.Model.TableColumn;
import jCPAnalyst.Visualize.Model.TableGroups;
import jCPAnalyst.Visualize.streamplot.StreamDensityPlot;
import jCPAnalyst.classifier.ClassifyController;
import jCPAnalyst.util.DataTable;

import java.awt.event.ActionEvent;
import java.awt.event.ActionListener;
import java.awt.event.KeyEvent;
import java.awt.event.MouseEvent;
import java.awt.geom.Rectangle2D;
import java.sql.ResultSet;
import java.sql.SQLException;
import java.util.ArrayList;
import java.util.Arrays;
import java.util.Comparator;
import java.util.List;
import java.util.StringTokenizer;

import javax.swing.JMenu;
import javax.swing.JMenuBar;
import javax.swing.JMenuItem;
import javax.swing.JOptionPane;
import javax.swing.JPopupMenu;

import org.jfree.chart.ChartMouseEvent;
import org.jfree.chart.ChartMouseListener;
import org.jfree.chart.JFreeChart;

import foxtrot.Task;
import foxtrot.Worker;

@SuppressWarnings("unchecked")
public class DensityPlot extends AbstractXYPlot
		implements ChartMouseListener, ActionListener {
	
	// Class variables
	public static final long serialVersionUID = 239502803;
	public static String plotType = "Density plot";
	// Command variables
	private static JMenuItem pValEntirePop;
	private static JMenuItem pValGatedPop;
	private static JMenuItem classifyFromGated;
	private static JMenuItem imageIDSelected;
	private float[] creationBounds = {0,0,0,0};   // max/min of this plot upon creation
	private float[] displayBounds  = {0,0,0,0};   // max/min of the displayed data (ie: excluding 0.1% if hidden)
	
	// Instance variables
	
	// holds 2-D array of ArrayList (xRes by yRes)
	// Each ArrayList holds int[2] array elements where
	// the first element in the array is spotID and
	// the second element in the array is objectID.
	private ArrayList[][] spotCellArray;

	public DensityPlot(String plotType, boolean basedOnOtherPlot){
		super(plotType);
		if(basedOnOtherPlot){
			plotSettings = new DensityPlotSettings(plotType);
		}else{
			plotSettings = new DensityPlotSettings(plotType);
			selectAxesAndDraw();
		}
		

	}
	
	
	public void generateFigure() {
		try{
			this.isComputingImage = true;
			this.setJMenuBar(DisabledMenuBar.disabledMenuBar());
			
			this.clearWholePanel();
			
			// Draw the chart to the internal panel
			chartPanel = new CVChartPanel(plotChart(),true);
			drawLabels();
			wholePanel.add(chartPanel);
			setContentPane(wholePanel);
			if(!DisplayModelListenerList.getPreviouslyHighlighted().isEmpty()){
				DisplayModelListenerList.notifyListenersHighlightUniqueIDs(DisplayModelListenerList.getPreviouslyHighlighted());
			}
			this.setJMenuBar(this.changeMenuBarItems());
			updateUI();
			this.isComputingImage = false;
			this.addPopupMenuItems();
		}
		catch(SQLException sqle){
			JOptionPane.showMessageDialog(null, "Cannot Display Graph.\r\n Malformed SQL Statement.", "Error", JOptionPane.ERROR_MESSAGE);
			sqle.printStackTrace();
		}
		catch(Exception e){System.out.println(e);}
	}
	
	/**
	 * Plots a heatmap using a streaming result set
	 * @return
	 * @throws SQLException
	 */
	private JFreeChart plotChart() throws SQLException{
		
		try{
			jfreechart = (JFreeChart)Worker.post(new Task(){
				public Object run() throws Exception
				{
					StreamDensityPlot testPlot = new StreamDensityPlot(infoModel.isLogAxis(0), infoModel.isLogAxis(1));
					
					// Plot cell data
					if(infoModel.getType().equals(InfoModel.CELL_DATA)){
						int bins = testPlot.getXResolution();
						spotCellArray = new ArrayList[bins][bins];
						Object[] obj = computeImageArray(bins, infoModel.isLogAxis(0));
						int count = 0;
						for(int i=0; i<bins; i++){
							for(int j=0; j<bins; j++)
								if(spotCellArray[i][j] != null)
									count++;
						}
						System.out.println("Out of " + bins*bins + " possible bins there were " + count + " bins filled");
						float[][] imageArray = (float[][])obj[0];
						float[] dataStats = (float[])obj[1];
						testPlot.setDataSetInfo(dataStats[0], dataStats[1], dataStats[2], dataStats[3]);
						
						long startTime = System.currentTimeMillis()/1000;
						testPlot.computeImageFromBins(imageArray);
						System.out.println("Total Time Spent drawing image: " + (System.currentTimeMillis()/1000 - startTime));
					}
					// Plot image data
					else{
						if(infoModel.isLogAxis(0) || infoModel.isLogAxis(1)){
							int bins = testPlot.getXResolution();
							spotCellArray = new ArrayList[bins][bins];
							Object[] obj = computeImageArray(bins, infoModel.isLogAxis(0));
							int count = 0;
							for(int i=0; i<bins; i++){
								for(int j=0; j<bins; j++)
									if(spotCellArray[i][j] != null)
										count++;
							}
							System.out.println("Out of " + bins*bins + " possible bins there were " + count + " bins filled");
							float[][] imageArray = (float[][])obj[0];
							float[] dataStats = (float[])obj[1];
							testPlot.setDataSetInfo(dataStats[0], dataStats[1], dataStats[2], dataStats[3]);
							
							long startTime = System.currentTimeMillis()/1000;
							testPlot.computeImageFromBins(imageArray);
							System.out.println("Total Time Spent drawing image: " + (System.currentTimeMillis()/1000 - startTime));
						}else{
							ResultSet results = infoModel.getStreamData(false);
							testPlot.computeDataSetInfo(results);
							results.close();
							results = infoModel.getStreamData(false); // Now begin plotting
							testPlot.computeBufferedImage(results);
							results.close();	
						}
					}
					return new JFreeChart(testPlot);
				}
			});
		}
		catch(Exception e){
			e.printStackTrace();
		}
		return jfreechart;
	}
	
	
	/**
	 * @param plot
	 * @param bins
	 * @return Object[] where Object[0] has the imageArray and Object[1] has
	 * another float[] where float[0] = maxXVal, float[1] = minXVal, 
	 * float[2] = maxYVal, and float[3] = minYVal
	 * @throws SQLException
	 */
	private Object[] computeImageArray(int bins, boolean isLog) throws SQLException{
		
		long startTime = System.currentTimeMillis()/1000;
		// Add spotnumber/objectnumber tables&columns
		String repTable = infoModel.getTableColumnAt(0).getRepTable();
		infoModel.addTableColumn(repTable + "." + CVProperties.getUniqueID());
		if(infoModel.getType().equals(InfoModel.CELL_DATA))
			infoModel.addTableColumn(repTable + "." + CVProperties.getPropertyField("objectID"));
		
		// DEBUGGING Purposes: get rid of this
		// infoModel.addWhere("per_object.imagenumber < 50");
		ResultSet results = infoModel.getStreamData(false);
		// Now attempting to create the binned data here
		// 100,000 at a time.
		System.out.println("Took " + (System.currentTimeMillis()/1000 - startTime) + " seconds to Start");
		float[] xData = new float[1];
		float[] yData = new float[1];
		float[] spotNums = new float[1];
		float[] cellNums = new float[1];
		float[] tempArray;
		float xVal,
			  maxXVal = Float.MIN_VALUE,
			  minXVal = Float.MAX_VALUE;
		float yVal,
			  maxYVal = Float.MIN_VALUE,
			  minYVal = Float.MAX_VALUE;
		int countData = 0;
		int counter = 0;
		boolean logZeroError = false;
		while(results.next()){
			// Increase array sizes by 100000
			if(countData % 100000 == 0){
				counter++;
				tempArray = new float[counter*100000];
				System.arraycopy(xData, 0, tempArray, 0, (counter-1)*100000);
				xData = tempArray;
				tempArray = new float[counter*100000];
				System.arraycopy(yData, 0, tempArray, 0, (counter-1)*100000);
				yData = tempArray;
				tempArray = new float[counter*100000];
				System.arraycopy(spotNums, 0, tempArray, 0, (counter-1)*100000);
				spotNums = tempArray;
				tempArray = new float[counter*100000];
				System.arraycopy(cellNums, 0, tempArray, 0, (counter-1)*100000);
				cellNums = tempArray;
				tempArray = null;
				System.gc();
				System.out.println(countData + " seen in " + (System.currentTimeMillis()/1000 - startTime) + " seconds");
			}
			xVal = results.getFloat(1);
			yVal = results.getFloat(2);
			if(!isLog || (xVal > 0 && yVal > 0)){
				xData[countData] = xVal;
				if(xData[countData] > maxXVal)
					maxXVal = xData[countData];
				if(xData[countData] < minXVal)
					minXVal = xData[countData];
				
				yData[countData] = results.getFloat(2);
				if(yData[countData] > maxYVal)
					maxYVal = yData[countData];
				if(yData[countData] < minYVal)
					minYVal = yData[countData];
				
				spotNums[countData] = results.getInt(3);
				if(infoModel.getType().equals(InfoModel.CELL_DATA))
					cellNums[countData] = results.getInt(4);
				countData++;
			}
			else{
				logZeroError = true;
			}
		}
		
		// Update creation bounds for plot
		creationBounds[0] = maxXVal;
		creationBounds[1] = minXVal;
		creationBounds[2] = maxYVal;  
		creationBounds[3] = minYVal;
				
		// Now set the arrays to be the correct size since
		// they may be too big right now!
		tempArray = new float[countData];
		System.arraycopy(xData, 0, tempArray, 0, countData);
		xData = tempArray;
		tempArray = new float[countData];
		System.arraycopy(yData, 0, tempArray, 0, countData);
		yData = tempArray;
		tempArray = new float[countData];
		System.arraycopy(spotNums, 0, tempArray, 0, countData);
		spotNums = tempArray;
		tempArray = new float[countData];
		if(infoModel.getType().equals(InfoModel.CELL_DATA)){
			System.arraycopy(cellNums, 0, tempArray, 0, countData);
			cellNums = tempArray;
		}
		tempArray = null;
		System.gc();
		
		System.out.println("Time Spent getting max/min/count info: " + (System.currentTimeMillis()/1000 - startTime));
		
		if(logZeroError)
			JOptionPane.showMessageDialog(null, "There were zero or negative values on a log axis.\r\n These values have been omitted.", "Warning", JOptionPane.WARNING_MESSAGE);
		
		// Now exclude the top and bottom 0.1% if requested
		DensityPlotSettings dpSettings = (DensityPlotSettings)this.plotSettings;
		if(dpSettings.excludeExtremes() & (infoModel.getType().equals(InfoModel.CELL_DATA))){
			// First remove the top and bottom 0.1% of xData
			//   - Sort by xData
			ParallelSorter.parallelSort(xData, yData, spotNums, cellNums, 0);
			
			//   - Find top and bottom 0.1% of xData
			int newPop = (int)(countData*.998);
			tempArray = new float[newPop];
			System.arraycopy(xData, (countData-newPop)/2, tempArray, 0, newPop);
			xData = tempArray;
			tempArray = new float[newPop];
			System.arraycopy(yData, (countData-newPop)/2, tempArray, 0, newPop);
			yData = tempArray;
			tempArray = new float[newPop];
			System.arraycopy(spotNums, (countData-newPop)/2, tempArray, 0, newPop);
			spotNums = tempArray;
			tempArray = new float[newPop];
			System.arraycopy(cellNums, (countData-newPop)/2, tempArray, 0, newPop);
			cellNums = tempArray;
			tempArray = null;
			System.gc();
			
			// Now remove the top and bottom .1% of yData
			ParallelSorter.parallelSort(xData, yData, spotNums, cellNums, 1);
			countData = newPop;
			newPop = (int)(countData*.998);
			tempArray = new float[newPop];
			System.arraycopy(xData, (countData-newPop)/2, tempArray, 0, newPop);
			xData = tempArray;
			tempArray = new float[newPop];
			System.arraycopy(yData, (countData-newPop)/2, tempArray, 0, newPop);
			yData = tempArray;
			tempArray = new float[newPop];
			System.arraycopy(spotNums, (countData-newPop)/2, tempArray, 0, newPop);
			spotNums = tempArray;
			tempArray = new float[newPop];
			System.arraycopy(cellNums, (countData-newPop)/2, tempArray, 0, newPop);
			cellNums = tempArray;
			tempArray = null;
			System.gc();
			
			// Now store the max-min values for xData & yData correctly
			maxYVal = yData[newPop-1];
			minYVal = yData[0];
			
			// Must sort again to figure out xData max/min
			ParallelSorter.parallelSort(xData, yData, spotNums, cellNums, 0);
			maxXVal = xData[newPop-1];
			minXVal = xData[0];
		}
		
		// Store the data max/min display bounds
		displayBounds[0] = maxXVal;
		displayBounds[1] = minXVal;
		displayBounds[2] = maxYVal;
		displayBounds[3] = minYVal;
		
		System.out.println("Computing Buffered Image");
		// Now compute the image array and spot/cell List
		// Set the imageData array to be all 0s
		float[][] imageArray = new float[bins][bins];
		for(int i=0; i<imageArray.length; i++){
			for(int j=0; j<imageArray[i].length; j++){
				imageArray[i][j] = 0;
			}
		}
		
		int xCoord=0, yCoord=0;
		if(isLog){
			maxXVal = (float)(Math.log10(maxXVal));
			minXVal = (float)(Math.log10(minXVal));
			maxYVal = (float)(Math.log10(maxYVal));
			minYVal = (float)(Math.log10(minYVal));
		}
		for(int i=0; i<xData.length; i++){
			if(isLog){
				xCoord = Math.round((((float)(Math.log10(xData[i])) - minXVal) / (maxXVal-minXVal))*(bins-1));
				yCoord = Math.round((((float)(Math.log10(yData[i])) - minYVal) / (maxYVal-minYVal))*(bins-1));
			}
			else{
				xCoord = Math.round(((xData[i] - minXVal) / (maxXVal-minXVal))*(bins-1));
				yCoord = Math.round(((yData[i] - minYVal) / (maxYVal-minYVal))*(bins-1));
			}
			// Java Graphics is upside down!
			yCoord = bins - yCoord - 1;
			imageArray[xCoord][yCoord] = imageArray[xCoord][yCoord]+1;
			ArrayList tempList;
			if(infoModel.getType().equals(InfoModel.CELL_DATA)){
				int[] spotcell = new int[2];
				tempList = spotCellArray[xCoord][yCoord];
				if(tempList==null)
					tempList = new ArrayList();
				spotcell[0] = (int)spotNums[i];
				spotcell[1] = (int)cellNums[i];
				tempList.add(spotcell);
				spotCellArray[xCoord][yCoord] = tempList;
			}else{
				int[] spotcell = new int[2];
				tempList = spotCellArray[xCoord][yCoord];
				if(tempList==null)
					tempList = new ArrayList();
				spotcell[0] = (int)spotNums[i];
				tempList.add(spotcell);
				spotCellArray[xCoord][yCoord] = tempList;
			}
		}
		
		Object[] returnObj = {imageArray, displayBounds};
		return returnObj;
	}
	
	
	public int getMinNecNumOfCols(){
		return 2;
	}
	
	public int getMaxPosNumOfCols(){
		return 2;
	}
	
	protected JMenuBar changeMenuBarItems(){
		JMenuBar menuBar = this.createMenuBar();
		JMenuItem menuItem;
		
		JMenu plotMenu = new JMenu("Plot");
		plotMenu.setMnemonic(KeyEvent.VK_P);
		menuBar.add(plotMenu);
		
		// Add MenuItem to show a table of the datapoints
		menuItem = new JMenuItem("Table");
		menuItem.setActionCommand("Plot_Table");
		menuItem.addActionListener(this);
		plotMenu.add(menuItem);
		
		// Add plot histogram menu
		JMenu histogramMenu = new JMenu("Histogram");
		// Add menuItem to plot histogram of x-axis
		menuItem = new JMenuItem("X Axis");
		menuItem.setActionCommand("Plot_Histogram_XAxis");
		menuItem.addActionListener(this);
		histogramMenu.add(menuItem);
		// Add menuItem to plot histogram of y-axis
		menuItem = new JMenuItem("Y Axis");
		menuItem.setActionCommand("Plot_Histogram_YAxis");
		menuItem.addActionListener(this);
		histogramMenu.add(menuItem);
		// Add menuItem to plot histogram of x/y
		menuItem = new JMenuItem("X/Y");
		menuItem.setActionCommand("Plot_Histogram_X/Y");
		menuItem.addActionListener(this);
		histogramMenu.add(menuItem);
		plotMenu.add(histogramMenu);
		
		/**
		 menuItem = new JMenuItem("CDF");
		 menuItem.setActionCommand("Plot_CDF");
		 menuItem.addActionListener(this);
		 plotMenu.add(menuItem); 
		 
		 menuItem = new JMenuItem("Scatterplot");
		 menuItem.setActionCommand("Plot_Scatterplot");
		 menuItem.addActionListener(this);
		 plotMenu.add(menuItem);
		 */
		
		// Menu Items to test currently implementing results
		JMenu selectMenu = this.createSelectModeMenu();
		menuBar.add(selectMenu);
		
		return menuBar;
	}
	
	
	/**
	 * Adds items to the chartPanel popup menu based on the 
	 * characteristics of the InfoModel.
	 *
	 */
	public void addPopupMenuItems(){
		
		JMenu cellVizMenu = new JMenu("CPAnalyst");
		cellVizMenu.add(this.createSelectModeMenu());
		JPopupMenu chartMenu = chartPanel.getPopupMenu();
		chartMenu.add(cellVizMenu);
	}
	
	
	/**
	 * Creates a menu for select mode options
	 * @return
	 */
	private JMenu createSelectModeMenu(){
		// Menu Items for doing things to gated regions
		JMenu selectMenu = new JMenu("Select Points");
		JMenuItem menuItem = new JMenuItem("Highlight Gated");
		menuItem.setActionCommand(cmdHighlightSelectedPts);
		menuItem.addActionListener(this);
		selectMenu.add(menuItem);
		
		clearHighlighted = new JMenuItem("Clear Highlighted");
		clearHighlighted.addActionListener(this);
		selectMenu.add(clearHighlighted);
		
		menuItem = new JMenuItem("Show Image of Random Point");
		menuItem.setActionCommand(cmdShowRandomImage);
		menuItem.addActionListener(this);
		selectMenu.add(menuItem);
		
		// Image Data plots only
		if(!this.infoModel.getType().equals(InfoModel.CELL_DATA)){
			menuItem = new JMenuItem("Get Gene Names");
			menuItem.setActionCommand(cmdSelectedGetGeneInfo);
			menuItem.addActionListener(this);
			selectMenu.add(menuItem);
		}
		
		// Cell Data plots only
		if(this.infoModel.getType().equals(InfoModel.CELL_DATA)){
			JMenu pValMenu = new JMenu("Compute Enrichments");
			selectMenu.add(pValMenu);
			pValEntirePop = new JMenuItem("Gated Vs. Entire Pop");
			pValEntirePop.addActionListener(this);
			pValMenu.add(pValEntirePop);

			pValGatedPop = new JMenuItem("Gated Vs. Current Pop");
			pValGatedPop.addActionListener(this);
			pValMenu.add(pValGatedPop);
			
			menuItem = new JMenuItem("Show Object Montage");
			menuItem.addActionListener(new ActionListener(){
				public void actionPerformed(ActionEvent evt){
					showCellMontage();
				}
			});
			selectMenu.add(menuItem);
			
			imageIDSelected = new JMenuItem("Show Image #");
			imageIDSelected.addActionListener(this);
			selectMenu.add(imageIDSelected);
			
			classifyFromGated = new JMenuItem("via Classifier Analysis");
			classifyFromGated.addActionListener(this);
			pValMenu.add(classifyFromGated);

		}
		
		// Plot new displays from gated population
		JMenu plotNewMenu = new JMenu("Plot New");
		JMenuItem newPlot = new JMenuItem("Scatterplot");
		newPlot.setActionCommand(cmdSelectedPlotNewModel + "HD" + Scatterplot.plotType);
		newPlot.addActionListener(this);
		plotNewMenu.add(newPlot);
		newPlot = new JMenuItem("Density plot");
		newPlot.setActionCommand(cmdSelectedPlotNewModel + "HD" + DensityPlot.plotType);
		newPlot.addActionListener(this);
		plotNewMenu.add(newPlot);
		newPlot = new JMenuItem("Histogram");
		newPlot.setActionCommand(cmdSelectedPlotNewModel + "HD" + Histogram.plotType);
		newPlot.addActionListener(this);
		plotNewMenu.add(newPlot);
		selectMenu.add(plotNewMenu);
		
		return selectMenu;
	}
	
	
	
	private void showRandomImage(){
		if(this.chartPanel.getSelectedList() == null){
			JOptionPane.showMessageDialog(null, "Nothing Selected.", "Error", JOptionPane.ERROR_MESSAGE);
			return;
		}
		this.darkenGate();
		
		if(infoModel.getType().equals(InfoModel.CELL_DATA))
			this.showRandomImageCells();
		else
			this.showRandomImageSpots();
		
	}
	
	/**
	 * Picks the spot/cell number from the array that holds that information
	 * on the client side.
	 *
	 */
	private void showRandomImageCells(){
		
		int[][] gatedSpotCells = this.computeGatedSpotCell();
		
		int random = (int)(gatedSpotCells[0].length*Math.random());
		
		int imageID = gatedSpotCells[0][random];
		int[] objectID = {gatedSpotCells[1][random]};
		String repTable = this.infoModel.getTableColumnAt(0).getRepTable();
		ShowImage newImage = new ShowImage(repTable, imageID);
		newImage.locateCellOnFigure(objectID);
	}
	
	/**
	 * Pulls the random spotnumber randomly from the server.
	 *
	 */
	private void showRandomImageSpots(){
		try{
			List rangeList = this.convertSelListToRange(this.chartPanel.getSelectedList());
			ResultSet resultSet = this.infoModel.queryRandomInRangeList(rangeList);	
			resultSet.next();
			
			int imageID = 40;
			String repTable = this.infoModel.getTableColumnAt(0).getRepTable();
			new ShowImage(repTable, imageID);
		}
		catch(Exception e){
			e.printStackTrace();
		}	
	}
	
	
	/**
	 * Shows a montage of cells from a gate in the heatmap
	 *
	 */
	public void showCellMontage(){
		// If no gate is selected, return.
		if(this.chartPanel.getSelectedList() == null){
			JOptionPane.showMessageDialog(null, "Nothing Selected.", "Error", JOptionPane.ERROR_MESSAGE);
			return;
		}
		// Currently on montage for cells is implemented
		if(!this.infoModel.getType().equals(InfoModel.CELL_DATA))
			return;
		
		this.darkenGate();
		int[][] gatedSpotCells = this.computeGatedSpotCell();
		
		String repTable = this.infoModel.getTableColumnAt(0).getRepTable();
		ShowMontage newMontage = new ShowMontage(repTable, gatedSpotCells);
		newMontage.generateFigure();
	}
	
	private void specifyImageIDInSelected(){
		if(this.chartPanel.getSelectedList() == null){
			JOptionPane.showMessageDialog(null, "Nothing Selected.", "Error", JOptionPane.ERROR_MESSAGE);
			return;
		}
		this.darkenGate();
		
		String uniqueID = JOptionPane.showInputDialog("Please enter a spotnumber.");
		int intUniqueID = -1;
		try{
			intUniqueID = Integer.parseInt(uniqueID);
		}
		catch(NumberFormatException nfe){
			JOptionPane.showMessageDialog(null, "Please enter a integer.", "Error", JOptionPane.ERROR_MESSAGE);
			return;
		}
		if(this.infoModel.getType().equals(InfoModel.CELL_DATA)){
			List rangeList = this.convertSelListToRange(this.chartPanel.getSelectedList());
			String repTable = this.infoModel.getTableColumnAt(0).getRepTable();
			ShowImage newImage = new ShowImage(repTable, intUniqueID);
			newImage.locateCellListOnFigure(rangeList);
		}
		else{
			String repTable = this.infoModel.getTableColumnAt(0).getRepTable();
			new ShowImage(repTable, intUniqueID);
		}    	
		
	}
	

	/**
	 * Method run when classifyBoxed menuItem is pressed
	 */
	private DataTable classifyFromGated(){
		if(!this.infoModel.getType().equals(InfoModel.CELL_DATA)){
			JOptionPane.showMessageDialog(null, "Per Image classify gating not implemented for density plot; use a scatterplot.", "Error", JOptionPane.ERROR_MESSAGE);
		}
		if(this.chartPanel.getSelectedList() == null)
			JOptionPane.showMessageDialog(null, "Must select a region on the chart.", "Error", JOptionPane.ERROR_MESSAGE);
		//int[][] gatedSpotCells = this.computeGatedSpotCell();
		
		List rangeList = this.convertSelListToRange(this.chartPanel.getSelectedList());
		String[] trner = new String[1];
		trner[0]="";
		String subPlotClassificationStr="";
		if(infoModel.getWhereList().size()>0){
			for(int i=0; i < infoModel.getWhereList().size(); i++){
				if(i==0)
					subPlotClassificationStr = infoModel.getWhereList().get(i).toString();
				else
					subPlotClassificationStr = subPlotClassificationStr + " and " + infoModel.getWhereList().get(i).toString();
				
			}
		}
		List pValsList = new ArrayList();
		try{
			pValsList = ClassifyController.computeEnrichByGroup(this.infoModel.getTableColumnAt(0).getRepTable(), trner, rangeList, subPlotClassificationStr);
			return CVStatMethods.displayPValueTable(pValsList, this.infoModel.getTableColumnAt(0).getRepTable(), false);
				
		}catch(SQLException s){
			s.printStackTrace();
		}
		return CVStatMethods.displayPValueTable(pValsList, this.infoModel.getTableColumnAt(0).getRepTable(), false);
	

		
		//this.runClassifier(gatedSpotCells, rangeList);
	}
	
	/**
	 private void runClassifier(int[][] spotCellIDs, List rangeList){
	 if(!((Range)rangeList.get(0)).getTableColumn(0).getColumn().contains("+")){
	 String cellTable = this.infoModel.getTableColumnAt(0).getRepTable();
	 CellPicker picker = new CellGatedPicker(cellTable, spotCellIDs);
	 ClassifyBoardsGUI classifyBoard = new ClassifyBoardsGUI(picker);
	 MainWindow.addToDesktop(classifyBoard);
	 classifyBoard.getController().setEnrichGateList(rangeList);
	 }else{
	 JOptionPane.showMessageDialog(null, "Not yet implemented for cell groupings.", "Error", JOptionPane.ERROR_MESSAGE);
	 return;
	 }
	 }
	*/
	
	
	
	/**
	 * Computes the P-Value using objects in gate
	 * versus objects that are shown in this heat map plot.
	 * Figures out the count of cells of each p-value using
	 * the spotCellArray
	 */
	private void computePValShownPop(){
		if(this.chartPanel.getSelectedList() == null){
			JOptionPane.showMessageDialog(null, "Nothing Selected.", "Error", JOptionPane.ERROR_MESSAGE);
			return;
		}
		if(!this.infoModel.getType().equals(InfoModel.CELL_DATA)){
			// afraser: this should never be reached
			JOptionPane.showMessageDialog(null, "Per Image counting gating not implemented for heatmaps, use scatterplots.", "Error", JOptionPane.ERROR_MESSAGE);
			return;
		}
		this.darkenGate();
		
		List rangeList = this.convertSelListToRange(this.chartPanel.getSelectedList());
		List tables = new ArrayList();
		List columnsUnique = new ArrayList();
		for(int i=0; i<rangeList.size(); i++){
			Range range = (Range)rangeList.get(i);
			for(int j=0; j<range.length(); j++){
				String columnsString = range.getTableColumn(j).getColumn();
				columnsString = columnsString.replace("(", "");
				columnsString = columnsString.replace(")", "");
				StringTokenizer cTokens = new StringTokenizer(columnsString, ",");
				while (cTokens.hasMoreTokens()){
					String tcToken = cTokens.nextToken();
					String[] tcs1 = tcToken.split("\\+");
					for(int l=0; l<tcs1.length;l++){
						String[] tcs = tcs1[l].split("\\.");
						if(!tables.contains(tcs[0]))
							tables.add(tcs[0]);
						if(!columnsUnique.contains(tcs[1]) & !tcs[1].contains("/")){
							columnsUnique.add(tcs[1]);
						}
					}
				}			
			}
		}
		List newRangeList = convertGroupedSelListToRange(this.chartPanel.getSelectedList(), (String)columnsUnique.get(0), (String)columnsUnique.get(1));
		for(int k=0; k<tables.size(); k++){
			String cellTable = (String)tables.get(k);		
			String cellTable2 = (String)tables.get(k);
			String spotTable = TableGroups.computeSpotTable(cellTable);
			String[] columns = new String[2];
	
			String sqlStr = "Select " + spotTable + "." + CVProperties.getUniqueID() + ", ";
			if(newRangeList == null || newRangeList.size() == 0)
				sqlStr += "COUNT(*),";
			else{
				sqlStr += "FLOOR(SUM( IF( ";
				for(int i=0; i<newRangeList.size(); i++){
					if(i!=0)
						sqlStr += " OR ";
					Range range = (Range)newRangeList.get(i);
					columns[0]=range.getTableColumn(0).getColumn();
					columns[1]=range.getTableColumn(1).getColumn();
					for(int j=0; j<range.length(); j++){
						if(j!=0)
							sqlStr += " AND ";
						sqlStr += "( " + range.getTableColumn(j).getColumn()+ ">" + range.getMin(j) + 
								" AND " + range.getTableColumn(j).getColumn() + "<" + range.getMax(j) + " )";
					}
				}
				sqlStr += ", 1, 0))) AS NumberInGate, ";
			}
			
			sqlStr += "COUNT(*) AS NumberInImage FROM ";
			sqlStr += cellTable2 + "," + spotTable;
			sqlStr += " WHERE " + spotTable + "." + CVProperties.getUniqueID() + "=" + TableGroups.computeCellTable(spotTable) + "." + CVProperties.getUniqueID();
			sqlStr += " AND " + columns[0]+ ">=" + creationBounds[1] + " AND " + columns[0] + "<=" + creationBounds[0];
			sqlStr += " AND " + columns[1]+ ">=" + creationBounds[3] + " AND " + columns[1] + "<=" + creationBounds[2];
			sqlStr += " GROUP BY " + spotTable + "." + CVProperties.getUniqueID();
			try{
				ResultSet results = CVProperties.getDBConnect().executeStatement(sqlStr);
				List popList = new ArrayList();
				List gateList = new ArrayList();
				while(results.next()){
					popList.add(new Integer(results.getInt(1)));
					popList.add(new Integer(results.getInt(3)));
					gateList.add(new Integer(results.getInt(1)));
					gateList.add(new Integer(results.getInt(2)));
					
				}
				int[][] popArray = new int[popList.size()/2][2];
				int[][] gatedArray = new int[gateList.size()/2][2];
				for(int i=0; i<popArray.length; i++){
					popArray[i][0] = ((Integer)popList.get(2*i)).intValue();
					popArray[i][1] = ((Integer)popList.get(2*i+1)).intValue();
					gatedArray[i][0] = ((Integer)gateList.get(2*i)).intValue();
					gatedArray[i][1] = ((Integer)gateList.get(2*i+1)).intValue();
				}
				List uniqueIDPVals= CVStatMethods.computePValues(popArray, gatedArray);
				CVStatMethods.displayPValueTable(uniqueIDPVals, spotTable, true);
			} catch(SQLException sqle){
				sqle.printStackTrace();
			}
		}
	}

	public static ResultSet countsByImage(String spotTable, String cellTable, List rangeList) throws SQLException{
		String sqlStr = "Select " + spotTable + "." + CVProperties.getUniqueID() + ", ";
		if(rangeList == null || rangeList.size() == 0)
			sqlStr += "COUNT(*),";
		else{
			sqlStr += "FLOOR(SUM( IF( ";
			for(int i=0; i<rangeList.size(); i++){
				if(i!=0)
					sqlStr += " OR ";
				Range range = (Range)rangeList.get(i);
				for(int j=0; j<range.length(); j++){
					if(j!=0)
						sqlStr += " AND ";
					sqlStr += "( " + range.getTableColumn(j).getColumn()+ ">" + range.getMin(j) + 
					" AND " + range.getTableColumn(j).getColumn() + "<" + range.getMax(j) + " )";
				}
			}
			sqlStr += ", 1, 0))) AS NumberInGate, ";
		}
		
		sqlStr += "COUNT(*) AS NumberInImage FROM ";
		sqlStr += cellTable + "," + spotTable;
		sqlStr += " WHERE " + spotTable + "." + CVProperties.getUniqueID() + "=" + TableGroups.computeCellTable(spotTable) + "." + CVProperties.getUniqueID();
		sqlStr += " GROUP BY " + spotTable + "." + CVProperties.getUniqueID();
		ResultSet results = CVProperties.getDBConnect().executeStatement(sqlStr);
		
		return results;
	}
	
	public void computeCountByImage(String table, List rangeList){
		// To reduce mySQL disk usage, we find enrichments
		// by imagenumber first, and then do separate calculations
		// to compute group by and other thigns
		String cellTable = TableGroups.computeCellTable(table);
		String spotTable = TableGroups.computeSpotTable(table);
		try{
			ResultSet results = countsByImage(spotTable, cellTable, rangeList);
			List popList = new ArrayList();
			List gateList = new ArrayList();
			while(results.next()){
				popList.add(new Integer(results.getInt(1)));
				popList.add(new Integer(results.getInt(3)));
				gateList.add(new Integer(results.getInt(1)));
				gateList.add(new Integer(results.getInt(2)));
				
			}
			int[][] popArray = new int[popList.size()/2][2];
			int[][] gatedArray = new int[gateList.size()/2][2];
			for(int i=0; i<popArray.length; i++){
				popArray[i][0] = ((Integer)popList.get(2*i)).intValue();
				popArray[i][1] = ((Integer)popList.get(2*i+1)).intValue();
				gatedArray[i][0] = ((Integer)gateList.get(2*i)).intValue();
				gatedArray[i][1] = ((Integer)gateList.get(2*i+1)).intValue();
			}
			List uniqueIDPVals= CVStatMethods.computePValues(popArray, gatedArray);
			CVStatMethods.displayPValueTable(uniqueIDPVals, spotTable, true);
		}
		catch(SQLException sqle){
			sqle.printStackTrace();
		}
	}
	
	private void countFromGated(){
		this.darkenGate();
		if(!this.infoModel.getType().equals(InfoModel.CELL_DATA)){
			JOptionPane.showMessageDialog(null, "Per Image counting gating not implemented for heatmaps, use scatterplots.", "Error", JOptionPane.ERROR_MESSAGE);
			return;
		}
		// afraser
		// CONSTRUCTION
		List rangeList = this.convertSelListToRange(this.chartPanel.getSelectedList());
		if(!((Range)rangeList.get(0)).getTableColumn(0).getColumn().contains("+")){
			this.runCounter(rangeList);
		}else{
			groupedCellTableParser(rangeList);
			return;
		}
	}
	
	private void groupedCellTableParser(List rangeList){
		List tables = new ArrayList();
		List columnsUnique = new ArrayList();
		for(int i=0; i<rangeList.size(); i++){
			Range range = (Range)rangeList.get(i);
			for(int j=0; j<range.length(); j++){
				String columnsString = range.getTableColumn(j).getColumn();
				columnsString = columnsString.replace("(", "");
				columnsString = columnsString.replace(")", "");
				StringTokenizer cTokens = new StringTokenizer(columnsString, ",");
				while (cTokens.hasMoreTokens()){
					String tcToken = cTokens.nextToken();
					String[] tcs1 = tcToken.split("\\+");
					for(int l=0; l<tcs1.length;l++){
						String[] tcs = tcs1[l].split("\\.");
						if(!tables.contains(tcs[0]))
							tables.add(tcs[0]);
						if(!columnsUnique.contains(tcs[1]) & !tcs[1].contains("/")){
							columnsUnique.add(tcs[1]);
						}
					}
				}			
			}
		}
		List newRangeList = convertGroupedSelListToRange(this.chartPanel.getSelectedList(), (String)columnsUnique.get(0), (String)columnsUnique.get(1));
		for(int k=0;k<tables.size();k++){
			computeCountByImage((String)tables.get(k), newRangeList);
		}
	}
	
	private void runCounter(List rangeList){
		String cellTable = this.infoModel.getTableColumnAt(0).getRepTable();
		computeCountByImage(cellTable, rangeList);	
	}
	
	private void runTable(){
		try{
			ResultSet results = infoModel.getStreamData(false);
			DataTable thisTable = new DataTable();
			thisTable.showTable(results, "Table Data");
		}catch(SQLException sqle){
			sqle.printStackTrace();
		}
	}

	/**
	 * Used by showRandomImageCells() and showCellMontage()
	 * @return an [2][num] array of spot/cell numbers in the
	 * gate
	 */
	private int[][] computeGatedSpotCell(){
		List rangeList = this.convertSelListToRange(this.chartPanel.getSelectedList());
		int[][] gatedSpotCells = new int[2][0];
		int curGatedSize = 0;
		int newGatedSize = 0;
		int[][] tempArray;
		// Loop through all the selected Rectangles
		for(int i=0; i<rangeList.size(); i++){
			Range range = (Range)rangeList.get(i);
			StreamDensityPlot plot = (StreamDensityPlot)this.chartPanel.getChart().getPlot();
			
			int[] binCoords = plot.computeBinCoord(range.getMin(0), range.getMin(1), range.getMax(0), range.getMax(1));
			
			// Now add all these pts to the gatedSpotCells array
			ArrayList spotCellList;
			for(int x=binCoords[0]; x<binCoords[1]; x++){
				for(int y=binCoords[2]; y<binCoords[3]; y++){
					if(spotCellArray[x][y]!=null){
						spotCellList = spotCellArray[x][y];
						newGatedSize += spotCellList.size();
						// Use tempArray to increase the size of the array
						tempArray = new int[2][newGatedSize];
						System.arraycopy(gatedSpotCells[0], 0, tempArray[0], 0, curGatedSize);
						System.arraycopy(gatedSpotCells[1], 0, tempArray[1], 0, curGatedSize);
						gatedSpotCells = tempArray;
						// Add all the spot/cell info to gatedSpotCells
						for(int listCt=0; listCt<spotCellList.size(); listCt++){
							gatedSpotCells[0][curGatedSize] = ((int[])spotCellList.get(listCt))[0];
							gatedSpotCells[1][curGatedSize] = ((int[])spotCellList.get(listCt))[1];
							curGatedSize++;
						}
					}
				}
			}
		}
		return gatedSpotCells;	
	}
	
	/**
	 * converts rectangle selected by mouse to ranges so the points
	 * can be highlighted
	 */
	public List convertSelListToRange(List selectedList){
		List rangeList = new ArrayList();
		Range selectedRange;
		
		for(int i=0; i<selectedList.size(); i++){
			selectedRange = new Range();
			selectedRange.setType(this.infoModel.getType());
			selectedRange.addMinAndMax(0, ((Double)((List)selectedList.get(i)).get(0)).doubleValue(), ((Double)((List)selectedList.get(i)).get(2)).doubleValue());
			selectedRange.addMinAndMax(1, ((Double)((List)selectedList.get(i)).get(1)).doubleValue(), ((Double)((List)selectedList.get(i)).get(3)).doubleValue());
			selectedRange.addTableColumn(0, this.infoModel.getTableColumnStrAt(0));
			selectedRange.addTableColumn(1, this.infoModel.getTableColumnStrAt(1));
			if(!this.infoModel.getTableColumnStrAt(0).equals("") && !this.infoModel.getTableColumnStrAt(1).equals(""))
				rangeList.add(selectedRange);
		}
		
		return rangeList;
	}
	

	/**
	 * converts rectangle selected by mouse to ranges so the points
	 * can be highlighted or grouped
	 */
	public List convertGroupedSelListToRange(List selectedList, String xColumn, String yColumn){
		List rangeList = new ArrayList();
		Range selectedRange;
		
		for(int i=0; i<selectedList.size(); i++){
			selectedRange = new Range();
			selectedRange.setType(this.infoModel.getType());
			selectedRange.addMinAndMax(0, ((Double)((List)selectedList.get(i)).get(0)).doubleValue(), ((Double)((List)selectedList.get(i)).get(2)).doubleValue());
			selectedRange.addMinAndMax(1, ((Double)((List)selectedList.get(i)).get(1)).doubleValue(), ((Double)((List)selectedList.get(i)).get(3)).doubleValue());
			selectedRange.addTableColumn(0, xColumn);
			selectedRange.addTableColumn(1, yColumn);
			rangeList.add(selectedRange);
		}
		
		return rangeList;
	}

	
	private void plotNewDisplayModel(String plotType){
		
		// Handles the plotting of a histogram from current infomodel
		if((plotType.length() >= "Histogram".length()) && (plotType.substring(0,"Histogram".length()).equals("Histogram"))){
			AbstractDisplayModel displayModel = DisplayFactory.createPlot("Histogram", true);
			String plotAxis = plotType.substring("Histogram".length()+1);
			
			if(plotAxis.equals("XAxis")){
				InfoModel copiedModel = this.infoModel.copyInfoModel();
				List newTableColumnList = copiedModel.getTableColumns().subList(0,1);
				copiedModel.setTableColumns(newTableColumnList);
				displayModel.setInfoModel(copiedModel);
				displayModel.generateFigure();
			}
			else if(plotAxis.equals("YAxis")){
				InfoModel copiedModel = this.infoModel.copyInfoModel();
				List newTableColumnList = copiedModel.getTableColumns().subList(1,2);
				copiedModel.setTableColumns(newTableColumnList);
				displayModel.setInfoModel(copiedModel);
				displayModel.generateFigure();
			}
			else if(plotAxis.equals("X/Y")){
				InfoModel copiedModel = this.infoModel.copyInfoModel();
				
				// Create the new column String and store it in a List
				String newColumnStr = "(" + copiedModel.getTableColumnStrAt(0) + ")";
				newColumnStr += " / ";
				newColumnStr += "(" + copiedModel.getTableColumnStrAt(1) + ")";
				List newTabColList = new ArrayList();
				newTabColList.add(new TableColumn(newColumnStr));
				copiedModel.setTableColumns(newTabColList);
				displayModel.setInfoModel(copiedModel);
				displayModel.generateFigure();
			}
			else{
				System.out.println("Error: Unknown axis");
			}
			MainWindow.addToDesktop(displayModel);
		}else if(plotType.equals("Table")){
			this.runTable();
		}
	}
	
	/**
 	 * (apparently) builds a SQL query to return UniqueIDs in a selection
 	 * -afraser
	 */
	private ResultSet getUniqueIDsInRange(List rangeList) throws SQLException {
		List uniqueTables = new ArrayList();
		String whrStr = " WHERE ";
		String frmStr = " FROM ";
		int tableCount = 0;
		for(int k=0; k<rangeList.size(); k++){
			Range range = (Range)rangeList.get(k);
			for(int l=0; l<range.length(); l++){
			String foo = "" + range.getTableColumn(l).getColumn();
			String tables = foo.split("\\.")[0];
				if(!uniqueTables.contains(tables)){
					uniqueTables.add(tables);
					tableCount=tableCount + 1;
					if(tableCount==1)
						frmStr += tables;
					if(tableCount==2){
						frmStr += "," + tables;
						whrStr += uniqueTables.get(0) + "." + CVProperties.getUniqueID() + "=" + tables + "." + CVProperties.getUniqueID();
					}
					else if(tableCount>2){
						frmStr += "," + tables;
						whrStr += " AND "+uniqueTables.get(0) + "." + CVProperties.getUniqueID() + "=" + tables + "." + CVProperties.getUniqueID();
					}
				}
			}
		}
		String sqlStr = "Select " + uniqueTables.get(0) + "." + CVProperties.getUniqueID();
		sqlStr += frmStr;
		sqlStr += whrStr;
		for(int i=0; i<rangeList.size(); i++){
			Range range = (Range)rangeList.get(i);
			for(int j=0; j<range.length(); j++){
				if(tableCount==1 && j==0)
					sqlStr += " ( " + range.getTableColumn(j).getColumn()+ ">" + range.getMin(j) + " AND " + range.getTableColumn(j).getColumn() + "<" + range.getMax(j) + " )";
				else{
					sqlStr += " AND ";
					sqlStr += "( " + range.getTableColumn(j).getColumn()+ ">" + range.getMin(j) + " AND " + range.getTableColumn(j).getColumn() + "<" + range.getMax(j) + " )";
			
				}
			}
		}
		ResultSet results = CVProperties.getDBConnect().executeStatement(sqlStr);
		
		return results;

	}
	
	
	/**
 	 * Unable to really highlight in a DensityPlot
	 */
	protected void highlightResultSet(ResultSet results) {
	}
	
	
	/**
 	 *  Darkens the area inside a selection rectangle
	 */
	
	public void darkenGate(){		
		if(this.chartPanel.getSelectedList() != null){
			List rangeList = this.convertSelListToRange(this.chartPanel.getSelectedList());
			Range range;
			double xStart, xEnd, yStart, yEnd;
			for(int i=0; i<rangeList.size(); i++){
				range = (Range)rangeList.get(i);
				xStart = range.getMin(0);
				yStart = range.getMin(1);
				xEnd = range.getMax(0);
				yEnd = range.getMax(1);
				// darken the sections that have been selected
				((StreamDensityPlot)this.jfreechart.getPlot()).darkenRect(xStart, yStart, xEnd, yEnd);
			}
			this.revalidate();
			this.repaint();
		}
	}
	
	private void showSelectedGeneInfo() {
		if(this.chartPanel.getSelectedList() == null){
			JOptionPane.showMessageDialog(null, "Nothing Selected.", "Error", JOptionPane.ERROR_MESSAGE);
			return;
		}
		
		String tableName = this.infoModel.getTableColumnAt(0).getRepTable();
		InfoModel geneModel = CommonModels.geneInfoModel(tableName);
		List selectedName = this.infoModel.getTables();
		try{
			ResultSet resultIDs = getUniqueIDsInRange(this.convertSelListToRange(this.chartPanel.getSelectedList()));
			List IDs = new ArrayList();
			while(resultIDs.next()){
				IDs.add(new Integer(resultIDs.getInt(1)));
			}
			DataTable thisTable = new DataTable();
			ResultSet results = geneModel.computeResultsFromIDs(IDs);
			thisTable.showTable(results, "Selected Gene Information for " + selectedName);
			results.close();
		}
		catch(Exception e){
			e.printStackTrace();
		}
	}
		
	public void clearHighlighted(){
		((StreamDensityPlot)this.jfreechart.getPlot()).clearDarkened();
		this.revalidate();
		this.repaint();
	}
	
	/**
	 * Highlight by shading rectangular regions
	 */
	public void highlightSelectedRange(List rangeList) {
		
	}
	
	public void chartMouseClicked(ChartMouseEvent arg0) {
		// TODO Auto-generated method stub
	}
	
	public void chartMouseMoved(ChartMouseEvent arg0) {
		// TODO Auto-generated method stub
	}
	
	
	public void actionPerformed(ActionEvent event) {
		String action = event.getActionCommand();
		
		if(action.equals(cmdShowRandomImage))
			this.showRandomImage();
		else if(imageIDSelected != null && action.equals(imageIDSelected.getActionCommand()))
			this.specifyImageIDInSelected();
		// Compute Enrichments > All vs. Gated
		else if(pValEntirePop != null && action.equals(pValEntirePop.getActionCommand()))
			this.countFromGated();
		// Compute Enrichments > Current vs. Gated
		else if(pValGatedPop != null && action.equals(pValGatedPop.getActionCommand()))
			this.computePValShownPop();
		else if(action.equals(cmdHighlightSelectedPts))
			this.darkenGate();
		else if(clearHighlighted != null && action.equals(clearHighlighted.getActionCommand()))
			this.clearHighlighted();
		else if(classifyFromGated != null && action.equals(classifyFromGated.getActionCommand()))
			this.classifyFromGated();
		else if(action.length() >= "Plot".length() && action.substring(0,"Plot".length()).equals("Plot")){
			action = action.substring("Plot".length()+1, action.length());
			this.plotNewDisplayModel(action);
		}
		else if(action.equals(cmdSelectedGetGeneInfo))
			this.showSelectedGeneInfo();
		else{
			super.actionPerformed(event);
		}
	}
	
	protected void processMouseEvent(MouseEvent e){
		if(!isComputingImage){
			super.processMouseEvent(e);
		}
	}
	
}


/**
 * This is a primitive parallel sorter that parallel sorts
 * on a given index.
 */
class ParallelSorter {
	
	public static void parallelSort(float[] xData, float[] yData, float[] spotNums, float[] cellNums, int sortByIndex){
		float[][] sortable = new float[xData.length][4];
		for(int i=0; i<xData.length; i++){
			sortable[i][0] = xData[i];
			sortable[i][1] = yData[i];
			sortable[i][2] = spotNums[i];
			sortable[i][3] = cellNums[i];
		}
		
		ParallelComparator comparator = new ParallelComparator(sortByIndex);
		Arrays.sort(sortable, comparator);
		
		for(int i=0; i<xData.length; i++){
			xData[i] = sortable[i][0];
			yData[i] = sortable[i][1];
			spotNums[i] = sortable[i][2];
			cellNums[i] = sortable[i][3];
		}
		sortable = null;
	}
	
	
}

class ParallelComparator implements Comparator{
	private int sortIndex;
	
	ParallelComparator(int index){
		this.sortIndex = index;
	}
	public int compare(Object o1, Object o2){
		float[] float1 = (float[])o1;
		float[] float2 = (float[])o2;
		if(float1[sortIndex] > float2[sortIndex])
			return 1;
		else if(float1[sortIndex] < float2[sortIndex])
			return -1;
		else
			return 0;
	}
}
