# Supplementary material for: CellProfiler Analyst: data exploration and analysis software for complex image-based screens
Source: BMC Bioinformatics. 2008 Nov 15;9:482. doi: 10.1186/1471-2105-9-482 (PMC2614436; doi:10.1186/1471-2105-9-482)
Supplement: Additional file 3 — Source code for CellProfiler Analyst (most recent version is available at ). Additional File 3 must be uncompressed. Doubleclicking the file often activates the computer's native decompression software; otherwise download free software online (e.g., StuffIt Expander) for this purpose. [file 1471-2105-9-482-S3.zip › CPA_src/jCPAnalyst/Visualize/DisplayFactory.java]

/*
 * Created on Aug 26, 2005
 *
 */
package jCPAnalyst.Visualize;


/**
 * @author Owner
 *
 */
public class DisplayFactory {
	
	public static String[] plotTypes = {
			//StreamScatter.plotType,
			//CDF.plotType, 
			Scatterplot.plotType,
			DensityPlot.plotType,
			Histogram.plotType, 
			ParallelCoordinates.plotType, 
			Tableview.plotType};
	

	public static AbstractDisplayModel createPlot(String plotType, boolean basedOnOtherPlot){
		AbstractDisplayModel plot = null;
		
		if(plotType.equals(Histogram.plotType)){
			plot = new Histogram(plotType,basedOnOtherPlot);
		}
		else if(plotType.equals(CDF.plotType)){
			plot = new CDF(plotType);
		}
		else if(plotType.equals(Scatterplot.plotType)){
			plot = new Scatterplot(plotType,basedOnOtherPlot);
		}
		else if(plotType.equals(StreamScatter.plotType)){
			plot = new StreamScatter(plotType,basedOnOtherPlot);
		}
		else if(plotType.equals(DensityPlot.plotType)){
			plot = new DensityPlot(plotType,basedOnOtherPlot);
		}
		else if(plotType.equals(ParallelCoordinates.plotType)){
			plot = new ParallelCoordinates(plotType,basedOnOtherPlot);
		}
		else if(plotType.equals(Tableview.plotType)){
			plot = new Tableview(plotType, basedOnOtherPlot);
		}
		return plot;
	}
}
