# Supplementary material for: CellProfiler Analyst: data exploration and analysis software for complex image-based screens
Source: BMC Bioinformatics. 2008 Nov 15;9:482. doi: 10.1186/1471-2105-9-482 (PMC2614436; doi:10.1186/1471-2105-9-482)
Supplement: Additional file 3 — Source code for CellProfiler Analyst (most recent version is available at ). Additional File 3 must be uncompressed. Doubleclicking the file often activates the computer's native decompression software; otherwise download free software online (e.g., StuffIt Expander) for this purpose. [file 1471-2105-9-482-S3.zip › CPA_src/jCPAnalyst/Visualize/DisplayModel.java]

package jCPAnalyst.Visualize;

import java.util.EventListener;


/**
 * The interface that must be supported by classes that wish to receive 
 * notification of changes to a DisplayModel.
 * 
 * Observer Design Pattern
 * 
 * All the subclasses of jCPAnalyst.Visualize.AbstractDisplayModel
 * should implement this interface.
 *
 */
public interface DisplayModel extends EventListener{
	
	public void generateFigure();
	
	public boolean isComputingImage();
	
	public int getMinNecNumOfCols();
	
	public int getMaxPosNumOfCols();
}
