# Supplementary material for: CellProfiler Analyst: data exploration and analysis software for complex image-based screens
Source: BMC Bioinformatics. 2008 Nov 15;9:482. doi: 10.1186/1471-2105-9-482 (PMC2614436; doi:10.1186/1471-2105-9-482)
Supplement: Additional file 3 — Source code for CellProfiler Analyst (most recent version is available at ). Additional File 3 must be uncompressed. Doubleclicking the file often activates the computer's native decompression software; otherwise download free software online (e.g., StuffIt Expander) for this purpose. [file 1471-2105-9-482-S3.zip › CPA_src/jCPAnalyst/Visualize/Histogram.java]

package jCPAnalyst.Visualize;

import jCPAnalyst.Events.DisplayModelListenerList;
import jCPAnalyst.Exceptions.ViewUnchangeableException;
import jCPAnalyst.Visualize.CPSettings.HistogramSettings;
import jCPAnalyst.Visualize.JFreeChartExt.CVChartPanel;
import jCPAnalyst.Visualize.MenuObjects.MenuActions;
import jCPAnalyst.Visualize.Model.HighlightModel;
import jCPAnalyst.Visualize.Model.InfoModel;
import jCPAnalyst.Visualize.Model.Range;
import jCPAnalyst.util.VTextIcon;

import java.awt.BorderLayout;
import java.awt.Color;
import java.awt.Dimension;
import java.awt.Graphics2D;
import java.awt.event.KeyEvent;
import java.awt.event.MouseEvent;
import java.awt.geom.Point2D;
import java.sql.ResultSet;
import java.sql.SQLException;
import java.util.ArrayList;
import java.util.List;

import javax.swing.BorderFactory;
import javax.swing.JLabel;
import javax.swing.JMenu;
import javax.swing.JMenuBar;
import javax.swing.JMenuItem;
import javax.swing.JOptionPane;
import javax.swing.JPanel;
import javax.swing.JToolBar;

import org.jfree.chart.ChartFactory;
import org.jfree.chart.ChartMouseEvent;
import org.jfree.chart.ChartMouseListener;
import org.jfree.chart.JFreeChart;
import org.jfree.chart.plot.DatasetRenderingOrder;
import org.jfree.chart.plot.PlotOrientation;
import org.jfree.chart.plot.SeriesRenderingOrder;
import org.jfree.chart.renderer.xy.XYBarRenderer;
import org.jfree.chart.renderer.xy.XYItemRenderer;
import org.jfree.data.statistics.HistogramDataset;

/**
 * A class that plots histograms.
 **/
public class Histogram extends AbstractPlotFigure
	implements ChartMouseListener{

	// Class Variables
	public static final long serialVersionUID = 2395234;
	protected static String plotType = "Histogram";
	
	// Instance Variables
	private HistogramDataset dataSet;

	public Histogram(String plotType, boolean basedOnOtherPlot){
		super(plotType);
		if(basedOnOtherPlot){
			plotSettings = new HistogramSettings(plotType);
		}else{
			plotSettings = new HistogramSettings(plotType);
			selectAxesAndDraw();
		}
	}
	
	public void generateFigure(){
		
		this.clearWholePanel();
		
		this.setJMenuBar(this.changeMenuBarItems());
		try{
			chartPanel = new CVChartPanel(plotChart(), false);
			chartPanel.setPreferredSize(new Dimension(500, 270));
			chartPanel.addChartMouseListener(this);
		}
		catch(Exception e){
			System.out.println("Histogram/generateFigure");
			e.printStackTrace();
		}
		
		this.drawLabelsOnWholePanel();
		wholePanel.add(chartPanel);
		this.setContentPane(wholePanel);
		if(!DisplayModelListenerList.getPreviouslyHighlighted().isEmpty()){
			DisplayModelListenerList.notifyListenersHighlightUniqueIDs(DisplayModelListenerList.getPreviouslyHighlighted());
		}
		this.updateUI();
	}
	

	private JFreeChart plotChart(){
		try{
			dataSet = new HistogramDataset();
			jfreechart = ChartFactory.createHistogram("Histogram", "", "", 
					dataSet, PlotOrientation.VERTICAL, false, false, false);
			jfreechart.getXYPlot().setSeriesRenderingOrder(SeriesRenderingOrder.FORWARD);
			jfreechart.getXYPlot().setDatasetRenderingOrder(DatasetRenderingOrder.FORWARD);

			ResultSet resultSet = this.infoModel.getData(false);
			
			int resultSize = this.infoModel.getDBConnect().getResultSetSize(resultSet);
			java.lang.Double newDouble = new java.lang.Double(1.0);
			double[] xSeries = new double[resultSize];
			Double[] xSeriesDouble = new Double[resultSize];
			double[] tempArray;
			double xVal;
			int countData = 0;
			int counter = 0;
			boolean logZeroError = false;

		
			while(resultSet.next()){
				if(!this.infoModel.isLogAxis(0)){
					xSeries[resultSet.getRow()-1] = (double)(resultSet.getDouble(1));
					xSeriesDouble[resultSet.getRow()-1] = new Double(resultSet.getDouble(1));
				}else{
					// Increase array sizes by 100000
					if(countData % 100000 == 0){
						counter++;
						tempArray = new double[counter*100000];
						System.arraycopy(xSeries, 0, tempArray, 0, (counter-1)*100000);
						xSeries = tempArray;
					}
					xVal = resultSet.getDouble(1);
					if(xVal > 0 ){
						xSeries[countData] = xVal;
						countData++;
					}
					else{
						logZeroError = true;
					}
				}
			}
			
			if(this.infoModel.isLogAxis(0)){
				resultSize = countData;
			}
			resultSet.close();
			
			if(this.infoModel.isLogAxis(0)){
				// Now set the arrays to be the correct size since
				// they may be too big right now!
				tempArray = new double[countData];
				System.arraycopy(xSeries, 0, tempArray, 0, countData);
				xSeries = tempArray;
				
				// xSeriesDouble is used to draw normal curve
				xSeriesDouble = new Double[xSeries.length];
				for(int i=0; i<xSeries.length; i++){
					xSeriesDouble[i] = new Double(Math.log10(xSeries[i]));
					xSeries[i] = Math.log10(xSeries[i]);
				}
			}

			if(logZeroError)
				JOptionPane.showMessageDialog(null, "There were zero or negative values on a log axis.\r\n These values have been omitted.", "Warning", JOptionPane.WARNING_MESSAGE);		
			
			
			if(((HistogramSettings)this.plotSettings).isSetBinOptions())
				dataSet.addSeries(newDouble, xSeries, ((HistogramSettings)this.plotSettings).getNumOfBins(), ((HistogramSettings)this.plotSettings).getBinMinimum(), ((HistogramSettings)this.plotSettings).getBinMaximum());
			else
				dataSet.addSeries(newDouble, xSeries, 50);	
			jfreechart.getXYPlot().setDataset(0, dataSet);
			
			//drawNormalCurve(resultSize, xSeriesDouble, this.infoModel.isLogAxis(0));
			return jfreechart;
			
		}
		catch(SQLException e){ 
			e.printStackTrace();
			throw new ViewUnchangeableException();
		}
	}
	/*
	private void drawNormalCurve(int resultSize, Double[] xSeriesDouble, boolean log){
		
		double mean = Statistics.calculateMean(xSeriesDouble);
		double stddev = Statistics.getStdDev(xSeriesDouble);
		if( (stddev < 0.0000000001) && (stddev > -0.0000000001)) // if the stddev is 0,
			return;			 // then can't calculate normal curve!
        double binWidth = (dataSet.getEndX(0, 0).doubleValue() - dataSet.getStartX(0,0).doubleValue());
        double inv_norm_mult = resultSize*binWidth;
        
		XYSeries normPdf = CVStatMethods.getNormPDF(mean, stddev, inv_norm_mult);
		StandardXYItemRendererFast normRenderer = new StandardXYItemRendererFast(StandardXYItemRenderer.LINES);
		normRenderer.setPaint(Color.blue);
		jfreechart.getXYPlot().setDataset(1, new XYSeriesCollection(normPdf));
		jfreechart.getXYPlot().setRenderer(1, normRenderer);
	
	}
	*/
	private void drawLabelsOnWholePanel(){
		// Create the label buttons and the toolbar
		JPanel bottomPanel = new JPanel();
		bottomPanel.setLayout(new BorderLayout());
		
		JPanel hor = this.addHorizontalScrollButtons();
		bottomPanel.add(hor, BorderLayout.NORTH);
		try{
			JToolBar toolBar = chartPanel.getToolBar();
			bottomPanel.add(toolBar, BorderLayout.SOUTH);
		}
		catch(Exception e){}
		wholePanel.add(bottomPanel, BorderLayout.SOUTH);
		
		VTextIcon yAxis = new VTextIcon(new JPanel(), "Count " + this.infoModel.getTableColumnStrAt(0), VTextIcon.ROTATE_LEFT);
		JLabel yAxisLabel = new JLabel(yAxis);
		yAxisLabel.setBorder(BorderFactory.createEmptyBorder(10,10,10,10));
		wholePanel.add(yAxisLabel, BorderLayout.WEST);
	}
	
	public int getMinNecNumOfCols(){
		return 1;
	}
	
	public int getMaxPosNumOfCols(){
		return 1;
	}
	
	
	/**
	 * Creates MenuBar specifically for functions available
	 * to Histograms
	 * @return
	 */
	protected JMenuBar changeMenuBarItems(){
		JMenuBar menuBar = this.createMenuBar();
		JMenuItem menuItem;
		
		JMenu plotMenu = new JMenu("Plot");
		plotMenu.setMnemonic(KeyEvent.VK_P);
		menuBar.add(plotMenu);
		
		// Add MenuItem to show a table of the datapoints
		menuItem = new JMenuItem("Table");
		menuItem.setActionCommand(cmdPlotTable);
		menuItem.addActionListener(this);
		plotMenu.add(menuItem);
	
		// Add plot histogram menu
		menuItem = new JMenuItem("Histogram");
		// Add menuItem to plot histogram of x-axis
		menuItem.setActionCommand(cmdPlotHistogram);
		menuItem.addActionListener(this);
		plotMenu.add(menuItem);
		
		// CDF
		menuItem = new JMenuItem("CDF");
		menuItem.setActionCommand(cmdPlotCDF);
		menuItem.addActionListener(this);
		plotMenu.add(menuItem); 
		
		menuItem = new JMenuItem("Scatterplot");
		menuItem.setActionCommand(cmdPlotScatterplot);
		menuItem.addActionListener(this);
		plotMenu.add(menuItem);
		
		menuItem = new JMenuItem("Parallel Coordinates");
		menuItem.setActionCommand(cmdPlotParallelCoordinates);
		menuItem.addActionListener(this);
		plotMenu.add(menuItem);
		
		// Set up the search menu.
		JMenu searchMenu = new JMenu("Search");
		searchMenu.setMnemonic(KeyEvent.VK_S);
		menuBar.add(searchMenu);
	
		// Find by gene id
		searchMenu.add(MenuActions.findGeneByName(this));
		// Find by gene name
		searchMenu.add(MenuActions.findGeneByID(this));
		// Set up the find by uniqueID menu item
		searchMenu.add(MenuActions.findUniqueID(this));
	
		// Add menuitems to show information from highlighted
		JMenu showInfoMenu = new JMenu("Show Info");
		showInfoMenu.setMnemonic(KeyEvent.VK_I);
		menuItem = new JMenuItem(menuStrShowWebInfo);
		menuItem.setActionCommand(cmdMenuBarShowInfo + menuStrShowWebInfo);
		menuItem.addActionListener(this);
		showInfoMenu.add(menuItem);
		
		if(!this.infoModel.getType().equals("Image Data From Cells")){
			menuItem = new JMenuItem(menuStrShowDetails);
			menuItem.setActionCommand(cmdMenuBarShowInfo + menuStrShowDetails);
			menuItem.addActionListener(this);
			showInfoMenu.add(menuItem);
		}
		
		// Add ways to get subplot info for all tables that may be grouped
		if(this.infoModel.getType().equals(InfoModel.SPOT_DATA)){
			JMenuItem subPlotMenuItem;
			showInfoMenu.addSeparator();
			
			String tableName;
			JMenu tableMenu;
			
			List tablesList = this.infoModel.getTableColumnAt(0).getTables();
			if(tablesList.size() > 1){
				for(int i=0; i<tablesList.size(); i++){
					tableName = (String)tablesList.get(i);
					tableMenu = new JMenu(tableName);
					
					subPlotMenuItem = new JMenuItem(menuStrShowSubPlot);
					subPlotMenuItem.setActionCommand(cmdMenuBarShowInfo + menuStrShowSubPlot + tableName);
					subPlotMenuItem.addActionListener(this);
					tableMenu.add(subPlotMenuItem);
					
					subPlotMenuItem = new JMenuItem(menuStrShowImages);
					subPlotMenuItem.setActionCommand(cmdMenuBarShowInfo + menuStrShowImages + tableName);
					subPlotMenuItem.addActionListener(this);
					tableMenu.add(subPlotMenuItem);
					showInfoMenu.add(tableMenu);
				}
			}
			else{
				tableName = (String)tablesList.get(0);
				tableMenu = new JMenu(tableName);
				subPlotMenuItem = new JMenuItem(Scatterplot.menuStrShowSubPlot);
				subPlotMenuItem.setActionCommand(cmdMenuBarShowInfo + Scatterplot.menuStrShowSubPlot + tableName);
				subPlotMenuItem.addActionListener(this);
				tableMenu.add(subPlotMenuItem);
				
				subPlotMenuItem = new JMenuItem(Scatterplot.menuStrShowImages);
				subPlotMenuItem.setActionCommand(cmdMenuBarShowInfo + Scatterplot.menuStrShowImages + tableName);
				subPlotMenuItem.addActionListener(this);
				tableMenu.add(subPlotMenuItem);
				showInfoMenu.add(tableMenu);
			}
		}
		
		menuBar.add(showInfoMenu);
		return menuBar;
	}
	
	private Range computeSelectedRange(){
		Point2D point;
		Range range;
		double selectedX;
		
		range = new Range();
		point = this.getSelectedPoint(this.chartPanel.getPressedPoint());
		selectedX = point.getX();
		
		// Find the start and end points of the bin that was clicked
		double binStartValue = 0, binEndValue = 0;
		for (int i=0; i<dataSet.getItemCount(0); i++){
			binStartValue = dataSet.getStartX(0, i).doubleValue();
			binEndValue = dataSet.getEndX(0, i).doubleValue();
			if(selectedX > binStartValue && selectedX < binEndValue){
				break;
			}
		}
		
		if(this.infoModel.isLogAxis(0)){
			binStartValue = Math.pow(10, binStartValue) + 0.01;
			binEndValue = Math.pow(10, binEndValue) + 0.01;
		}
		
		range.setType(this.infoModel.getType());
		range.addMinAndMax(0,binStartValue,binEndValue);
		range.addTableColumn(0, this.infoModel.getTableColumnStrAt(0));
		return range;
	}
	
	
	public void highlightPoints(List xValues){
		
		HistogramDataset highlightDataset = new HistogramDataset();
		double[] highlightSeries = new double[xValues.size()];
		double minXValue = Double.MAX_VALUE;
		double maxXValue = Double.MIN_VALUE;
		double currentValue;
		
		for (int i=0; i< xValues.size(); i++){
			currentValue = ((Double)xValues.get(i)).doubleValue();
			highlightSeries[i] = ((Double)xValues.get(i)).doubleValue();
			if(maxXValue < currentValue)
				maxXValue = currentValue;
			if(minXValue > currentValue)
				minXValue = currentValue;
		}
		
		System.out.println("Start bin: " + dataSet.getStartXValue(0,0));
		System.out.println("End bin: " + dataSet.getEndXValue(0, dataSet.getItemCount(0)-1));
		if(((HistogramSettings)this.plotSettings).isSetBinOptions())
			highlightDataset.addSeries(new Double(1.0), highlightSeries, ((HistogramSettings)this.plotSettings).getNumOfBins(), dataSet.getStartX(0, 0).doubleValue(), dataSet.getEndX(0, dataSet.getItemCount(0)-1).doubleValue());
		else
			highlightDataset.addSeries(new Double(1.0), highlightSeries, 50, dataSet.getStartX(0, 0).doubleValue(), dataSet.getEndX(0, dataSet.getItemCount(0)-1).doubleValue());
		
	
	    XYItemRenderer renderer = new XYBarRenderer();
		renderer.setSeriesPaint(0, Color.BLUE);
		
		jfreechart.getXYPlot().setRenderer(2, renderer);
		jfreechart.getXYPlot().setDataset(2, highlightDataset);
		jfreechart.getXYPlot().render((Graphics2D)chartPanel.getGraphics(), chartPanel.getScreenDataArea(), 1, null, null);
	}

	/**
	 * Plots a resultset
	 */
	protected void highlightResultSet(ResultSet results){
	    List xValues = new ArrayList();
	    try{
	    	while(results.next()){
	    		if(this.infoModel.isLogAxis(0)){
	    			xValues.add(new Double(Math.log10(results.getDouble(1))));
	    		}else{
	    			xValues.add(new Double(results.getDouble(1)));
	    		}
	    	}
	    	this.highlightPoints(xValues);
	    }
	    catch(SQLException sqle){
	    }

	}
	

    
	public void chartMouseClicked(ChartMouseEvent cme)
	{
		if(cme.getTrigger().getButton() == MouseEvent.BUTTON1){
			Range selectedRange = this.computeSelectedRange();
			HighlightModel highlightModel = new HighlightModel();
			highlightModel.addRangeObject(selectedRange);
			try{
				ResultSet highIDs = this.infoModel.computeIDsOfHighlight(highlightModel);
				List uniqueIDs = new ArrayList();
				while(highIDs.next()){
					uniqueIDs.add(new Integer(highIDs.getInt(1)));
				}
				DisplayModelListenerList.notifyListenersHighlightUniqueIDs(uniqueIDs);
			}
			catch(SQLException e){
				e.printStackTrace();
			}
			
		}
		
	}

    public void chartMouseMoved(ChartMouseEvent chartmouseevent)
    {
    }

	
	
	


}
