# Supplementary material for: CellProfiler Analyst: data exploration and analysis software for complex image-based screens
Source: BMC Bioinformatics. 2008 Nov 15;9:482. doi: 10.1186/1471-2105-9-482 (PMC2614436; doi:10.1186/1471-2105-9-482)
Supplement: Additional file 3 — Source code for CellProfiler Analyst (most recent version is available at ). Additional File 3 must be uncompressed. Doubleclicking the file often activates the computer's native decompression software; otherwise download free software online (e.g., StuffIt Expander) for this purpose. [file 1471-2105-9-482-S3.zip › CPA_src/jCPAnalyst/Visualize/JFreeChartExt/CVChartPanel.java]

package jCPAnalyst.Visualize.JFreeChartExt;

import jCPAnalyst.Visualize.streamplot.Stream2DPlot;

import java.awt.Cursor;
import java.awt.Graphics;
import java.awt.Graphics2D;
import java.awt.Point;
import java.awt.event.ActionEvent;
import java.awt.event.KeyEvent;
import java.awt.event.KeyListener;
import java.awt.event.MouseEvent;
import java.awt.event.MouseListener;
import java.awt.geom.Point2D;
import java.awt.geom.Rectangle2D;
import java.util.ArrayList;
import java.util.List;

import javax.swing.JMenu;
import javax.swing.JMenuItem;
import javax.swing.JPopupMenu;

import org.jfree.chart.ChartPanel;
import org.jfree.chart.JFreeChart;
import org.jfree.chart.plot.Plot;
import org.jfree.chart.plot.XYPlot;
import org.jfree.ui.RectangleEdge;

public class CVChartPanel extends ChartPanel
		implements KeyListener, MouseListener, PlotToolBarListener {

	// Class variables
	public static final long serialVersionUID = 239502;
	public static String selectString = "Select Mode";

	// Instance variables
	
	// the ToolBar associated with this chartPanel instance
	private PlotToolBar plotToolBar;
	
	private boolean selectMode;
	private boolean shiftPressed;
	private boolean highlight;

	private List selectedList;
	private List selectedRects; // contains same info as selectedList but in
								// graphics coordinates

	private Rectangle2D selectRectangle = null;
	private Point selectPoint = null;
	private Point2D pressedPoint = null;

//    /** Menu item for zooming in on a chart (both axes). */
//    private JMenuItem zoomInBothMenuItem;
//    /** Menu item for zooming in on a chart (domain axis). */
//    private JMenuItem zoomInDomainMenuItem;
//    /** Menu item for zooming in on a chart (range axis). */
//    private JMenuItem zoomInRangeMenuItem;
//    /** Menu item for zooming out on a chart. */
//    private JMenuItem zoomOutBothMenuItem;
//    /** Menu item for zooming out on a chart (domain axis). */
//    private JMenuItem zoomOutDomainMenuItem;
//    /** Menu item for zooming out on a chart (range axis). */
//    private JMenuItem zoomOutRangeMenuItem;
//    /** Menu item for resetting the zoom (both axes). */
//    private JMenuItem zoomResetBothMenuItem;
//    /** Menu item for resetting the zoom (domain axis only). */
//    private JMenuItem zoomResetDomainMenuItem;
//    /** Menu item for resetting the zoom (range axis only). */
//    private JMenuItem zoomResetRangeMenuItem;


	public ArrayList<Double> chartSize; // holds the width of the plotted area in [0]
										// and the height in [1]
	

	public CVChartPanel(JFreeChart chart, boolean heatMap) {
		super(chart, true, false, false, true, true);
		this.plotToolBar = new PlotToolBar(heatMap);
		this.plotToolBar.addToolBarListener(this);
		this.selectMode = false;
		selectedRects = new ArrayList();
		addKeyListener(this);
		addMouseListener(this);
		this.setFocusable(true);
		this.requestFocus();
	}
	
	
	/**
	 * 
	 * @return The toolbar associated with this chartPanel.
	 */
	public PlotToolBar getToolBar(){
		return this.plotToolBar;
	}
	
	/**
	 * Sets the toolbar associated with this chartPanel
	 * @param ptb
	 */
	public void setToolBar(PlotToolBar ptb){
		this.plotToolBar = ptb;
	}

	
	public void paintComponent(Graphics g){
		super.paintComponent(g);
		this.computeChartSize();
		for (int i = 0; i < this.selectedRects.size(); i++) {
			Graphics2D g2 = (Graphics2D)g;
			g2.draw((Rectangle2D) this.selectedRects.get(i));
		}
	}

	
	private double getPlotCoordinates(double screenLoc, String axis) {
		Plot plot = this.getChart().getPlot();
		if(plot.getClass().isAssignableFrom(XYPlot.class)){
			XYPlot xyplot = (XYPlot)plot;
			Rectangle2D screenDataArea = getScreenDataArea();
			double d; //, plotMax, plotMin, screenMax, screenMin;
			if( axis.equals("x") ) {
				d = xyplot.getDomainAxis().java2DToValue(screenLoc, screenDataArea, xyplot.getDomainAxisEdge());
			}
			else {
				d = xyplot.getRangeAxis().java2DToValue(screenLoc, screenDataArea, xyplot.getRangeAxisEdge());
			}
			return d;
		}
		else if(Stream2DPlot.class.isInstance(plot)){
			Rectangle2D screenDataArea = getScreenDataArea();
			Stream2DPlot streamPlot = (Stream2DPlot)plot;
			double d; //, plotMax, plotMin, screenMax, screenMin;
			if( axis.equals("x") ) {
				d = streamPlot.getDomainAxis().java2DToValue(screenLoc, screenDataArea, RectangleEdge.BOTTOM);
			}
			else {
				d = streamPlot.getRangeAxis().java2DToValue(screenLoc, screenDataArea, RectangleEdge.LEFT);
			}
			return d;
		}
		else{
			System.out.println(plot.getClass().getName());
			return -1.0;
		}
		
	}
	
	/**
	private double screenToPlot(double plotMin, double plotMax, double screenMin, double screenMax, double screenLoc){
		
		return (plotMax-plotMin)*(screenLoc-screenMin)/(screenMax-screenMin) + plotMin;
	}*/

	
	/**
	 * Returns a point based on (x, y) but constrained to be within the bounds
	 * of the given rectangle. T his method could be moved to JCommon.
	 * 
	 * @param x
	 *            the x-coordinate.
	 * @param y
	 *            the y-coordinate.
	 * @param area
	 *            the rectangle (<code>null</code> not permitted).
	 * 
	 * @return A point within the rectangle.
	 */
	private Point getPointInRectangle(int x, int y, Rectangle2D area) {
		x = (int) Math.max(Math.ceil(area.getMinX()), Math.min(x, Math
				.floor(area.getMaxX())));
		y = (int) Math.max(Math.ceil(area.getMinY()), Math.min(y, Math
				.floor(area.getMaxY())));
		return new Point(x, y);
	}

	/**
	 * 
	 * @return the point where the mouse was pressed in chart coordinates
	 */
	public Point2D getPressedPoint() {
		return this.pressedPoint;
	}

	/**
	 * 
	 * @return boolean that lets plots know whether it is in select mode or not
	 */
	public boolean getSelectMode() {
		return this.selectMode;
	}

	/**
	 * 
	 * @return selectedList which denotes rectangles that have been selected
	 */
	public List getSelectedList() {
		return this.selectedList;
	}
	
	public boolean getHighlight(){
		return highlight;
	}

	private void setPressedPoint(MouseEvent e) {
		this.computeChartSize();
		this.pressedPoint = this.translateScreenToJava2D(new Point(e.getX(), e.getY()));
		System.out.println(this.pressedPoint);
	}
	
	private void computeChartSize(){
		double xSize = this.getPlotCoordinates(getScreenDataArea().getMaxX(), "x")
						- this.getPlotCoordinates(getScreenDataArea().getMinX(), "x");
		double ySize = this.getPlotCoordinates(getScreenDataArea().getMaxY(), "y")
						- this.getPlotCoordinates(getScreenDataArea().getMinY(), "y");
		this.chartSize = new ArrayList<Double>();
		this.chartSize.add(new Double(xSize));
		this.chartSize.add(new Double(ySize));
	}

	
	public void mouseEntered(MouseEvent e){
		if (this.plotToolBar.getMode() == PlotToolBar.MOUSE_ZOOM_IN){
			Rectangle2D screenDataArea = getScreenDataArea(e.getX(), e.getY());
			if (screenDataArea != null) {
				this.setCursor(new Cursor(Cursor.TEXT_CURSOR));
			}
		}
		else if (this.plotToolBar.getMode() == PlotToolBar.MOUSE_ZOOM_OUT){
			Rectangle2D screenDataArea = getScreenDataArea(e.getX(), e.getY());
			if (screenDataArea != null) {
				this.setCursor(new Cursor(Cursor.TEXT_CURSOR));
			}
		}
	}
	
	public void mouseExited(MouseEvent e){
		this.setCursor(new Cursor(Cursor.DEFAULT_CURSOR));
	}
	
	public void mouseClicked(MouseEvent e) {
		this.requestFocus();
		this.setPressedPoint(e);
		super.mouseClicked(e);
	}

	/**
	 * Handles a 'mouse pressed' event.
	 * <P>
	 * This event is the popup trigger on Unix/Linux. For Windows, the popup
	 * trigger is the 'mouse released' event.
	 * 
	 * @param e
	 *            The mouse event.
	 */
	public void mousePressed(MouseEvent e) {
		if (!this.hasFocus()) {
			this.requestFocus();
		}

		this.setPressedPoint(e);

		if (!this.selectMode && this.plotToolBar.getMode() == PlotToolBar.MOUSE_POINTER) {
			super.mousePressed(e);
		}
		else if (this.plotToolBar.getMode() == PlotToolBar.MOUSE_ZOOM_IN){
			Rectangle2D screenDataArea = getScreenDataArea(e.getX(), e.getY());
			if (screenDataArea != null) {
				Point zoomHere = getPointInRectangle(e.getX(), e.getY(), screenDataArea);
				zoomInBoth(zoomHere.getX(), zoomHere.getY());
			}
		}
		else if (this.plotToolBar.getMode() == PlotToolBar.MOUSE_ZOOM_OUT){
			Rectangle2D screenDataArea = getScreenDataArea(e.getX(), e.getY());
			if (screenDataArea != null) {
				Point zoomHere = getPointInRectangle(e.getX(), e.getY(), screenDataArea);
				zoomOutBoth(zoomHere.getX(), zoomHere.getY());
			}
		}
		else if (this.selectMode) {
			if ((!this.shiftPressed) && (e.getButton() == MouseEvent.BUTTON1)) {
				
				this.selectedList = new ArrayList();
				this.selectedRects = new ArrayList();
			}
			if (this.selectRectangle == null) {
				Rectangle2D screenDataArea = getScreenDataArea(e.getX(), e.getY());
				if (screenDataArea != null) {
					this.selectPoint = getPointInRectangle(e.getX(), e.getY(),
							screenDataArea);
				} else {
					this.selectPoint = null;
				}
				if (e.isPopupTrigger()) {
					displayPopupMenu(e.getX(), e.getY());
				}
			}
		}
		repaint();
	}

	
	/**
	 * Handles a 'mouse released' event.
	 * 
	 * @param e
	 *            The mouse event.
	 */
	public void mouseReleased(MouseEvent e) {
		this.setPressedPoint(e);
		if (!this.selectMode) {
			super.mouseReleased(e);
			return;
		}

		// afraser:
		//   Code has been changed to handle selections in all directions (NE,NW,SW,SE)
		if (this.selectRectangle != null) {
			double minX = this.selectRectangle.getMinX();
			double minY = this.selectRectangle.getMinY();
			double maxX = this.selectRectangle.getMaxX();
			double maxY = this.selectRectangle.getMaxY();
			
			// create a new selection rectangle
			List<Double> newRect = new ArrayList<Double>();
			newRect.add(new Double(getPlotCoordinates(minX, "x")));
			newRect.add(new Double(getPlotCoordinates(minY, "y")));
			newRect.add(new Double(getPlotCoordinates(maxX, "x")));
			newRect.add(new Double(getPlotCoordinates(maxY, "y")));

			// if shift isn't pressed, clear the selection before adding this one
			if (!this.shiftPressed) {
				this.selectedList = new ArrayList<Rectangle2D>();
				this.selectedRects = new ArrayList<Rectangle2D>();
			}

			// add new selection and rectangle
			this.selectedList.add(newRect);
			this.selectedRects.add(this.selectRectangle);
			
			
			System.out.println( "Rect: (" + minX + ", " + minY
								+ "),(" + maxX + ", " + maxY + ")");
			
			System.out.println( "Rect: (" + newRect.get(0) + ", " + newRect.get(1)
								+ "),(" + newRect.get(2) + ", " + newRect.get(3) + ")\n");

			this.selectPoint = null;
			this.selectRectangle = null;
		} else if (e.isPopupTrigger()) {
			displayPopupMenu(e.getX(), e.getY());
		}
		repaint();
	}

	
	/**
	 * Handles a 'mouse dragged' event.
	 * 
	 * @param e
	 *            The mouse event.
	 */
	public void mouseDragged(MouseEvent e) {
		if (!this.selectMode) {
			super.mouseDragged(e);
			return;
		}
		
		// if no initial select point was set, ignore dragging
		if (this.selectPoint == null) {
			return;
		}
		
        Graphics2D g2 = (Graphics2D) getGraphics();
        // use XOR to erase the previous select rectangle (if any)...
        g2.setXORMode(java.awt.Color.gray);
        if (this.selectRectangle != null)
        	g2.draw(this.selectRectangle);

        // afraser:
        //  Selection now draws in all directions.
        
		// start point of selection
        double startX = this.selectPoint.getX();
		double startY = this.selectPoint.getY();
		// current mouse position
		double currX = e.getX();
		double currY = e.getY();

		// scale data area to fit zoom
		Rectangle2D scaledDataArea = getScreenDataArea((int) startX, (int) startY);
		
		// fence selection within to scaledDataArea
		currX = Math.max(currX, scaledDataArea.getMinX());
		currY = Math.max(currY, scaledDataArea.getMinY());
		currX = Math.min(currX, scaledDataArea.getMaxX());
		currY = Math.min(currY, scaledDataArea.getMaxY());
		
		// select down and right
		if((startX < currX) && (startY < currY)){
			this.selectRectangle = new Rectangle2D.Double( startX, startY, currX-startX, currY-startY);
			g2.draw(this.selectRectangle);
		}
		// select up and right
		else if((startX < currX) && (startY > currY)){
			this.selectRectangle = new Rectangle2D.Double( startX, currY, currX-startX, startY-currY);
			g2.draw(this.selectRectangle);
		}
		// select down and left
		else if((startX > currX) && (startY < currY)){
			this.selectRectangle = new Rectangle2D.Double( currX, startY, startX-currX, currY-startY);
			g2.draw(this.selectRectangle);
		}
		// select up and left
		else if((startX > currX) && (startY > currY)){
			this.selectRectangle = new Rectangle2D.Double( currX, currY, startX-currX, startY-currY);
			g2.draw(this.selectRectangle);
		}
	}

	
	public void keyPressed(KeyEvent e) {
		if (e.getKeyCode() == KeyEvent.VK_SHIFT) {
			this.shiftPressed = true;
		}
	}

	public void keyReleased(KeyEvent e) {
		if (e.getKeyCode() == KeyEvent.VK_SHIFT) {
			this.shiftPressed = false;
		}
	}

	public void keyTyped(KeyEvent e) {
	}

	/**
	 * Handles action events generated by the popup menu.
	 * 
	 * @param event
	 *            the event.
	 */
	public void actionPerformed(ActionEvent event) {

		String command = event.getActionCommand();
		if (command.equals(CVChartPanel.selectString)) {
			this.plotToolBar.fireSelectModeChanged(true);
		} else {
			super.actionPerformed(event);
		}
	}
	
	/**
	 * Handles select mode changed events generated by the
	 * PlotToolBar
	 */
	public void selectModeChanged(boolean selected){
		this.selectMode = selected;
	}

	/**
	 * Creates a popup menu for the panel.
	 * 
	 * @param properties
	 *            include a menu item for the chart property editor.
	 * @param save
	 *            include a menu item for saving the chart.
	 * @param print
	 *            include a menu item for printing the chart.
	 * @param zoom
	 *            include menu items for zooming.
	 * 
	 * @return The popup menu.
	 */
	protected JPopupMenu createPopupMenu(boolean properties, boolean save,
			boolean print, boolean zoom) {

		JPopupMenu result = new JPopupMenu("Chart:");
		boolean separator = false;

		if (properties) {
			JMenuItem propertiesItem = new JMenuItem(localizationResources
					.getString("Properties..."));
			propertiesItem.setActionCommand(PROPERTIES_COMMAND);
			propertiesItem.addActionListener(this);
			result.add(propertiesItem);
			separator = true;
		}

		if (save) {
			if (separator) {
				result.addSeparator();
				separator = false;
			}
			JMenuItem saveItem = new JMenuItem(localizationResources
					.getString("Save_as..."));
			saveItem.setActionCommand(SAVE_COMMAND);
			saveItem.addActionListener(this);
			result.add(saveItem);
			separator = true;
		}

		if (print) {
			if (separator) {
				result.addSeparator();
				separator = false;
			}
			JMenuItem printItem = new JMenuItem(localizationResources
					.getString("Print..."));
			printItem.setActionCommand(PRINT_COMMAND);
			printItem.addActionListener(this);
			result.add(printItem);
			separator = true;
		}

//		if (zoom) {
//			if (separator) {
//				result.addSeparator();
//				separator = false;
//			}
//
//			JMenu zoomInMenu = new JMenu(localizationResources
//					.getString("Zoom_In"));
//
//			this.zoomInBothMenuItem = new JMenuItem(localizationResources
//					.getString("All_Axes"));
//			this.zoomInBothMenuItem.setActionCommand(ZOOM_IN_BOTH_COMMAND);
//			this.zoomInBothMenuItem.addActionListener(this);
//			zoomInMenu.add(this.zoomInBothMenuItem);
//
//			zoomInMenu.addSeparator();
//
//			this.zoomInDomainMenuItem = new JMenuItem("X Axis");
//			this.zoomInDomainMenuItem.setActionCommand(ZOOM_IN_DOMAIN_COMMAND);
//			this.zoomInDomainMenuItem.addActionListener(this);
//			zoomInMenu.add(this.zoomInDomainMenuItem);
//
//			this.zoomInRangeMenuItem = new JMenuItem("Y Axis");
//			this.zoomInRangeMenuItem.setActionCommand(ZOOM_IN_RANGE_COMMAND);
//			this.zoomInRangeMenuItem.addActionListener(this);
//			zoomInMenu.add(this.zoomInRangeMenuItem);
//
//			result.add(zoomInMenu);
//
//			JMenu zoomOutMenu = new JMenu(localizationResources
//					.getString("Zoom_Out"));
//
//			this.zoomOutBothMenuItem = new JMenuItem(localizationResources
//					.getString("All_Axes"));
//			this.zoomOutBothMenuItem.setActionCommand(ZOOM_OUT_BOTH_COMMAND);
//			this.zoomOutBothMenuItem.addActionListener(this);
//			zoomOutMenu.add(this.zoomOutBothMenuItem);
//
//			zoomOutMenu.addSeparator();
//
//			this.zoomOutDomainMenuItem = new JMenuItem("X Axis");
//			this.zoomOutDomainMenuItem
//					.setActionCommand(ZOOM_OUT_DOMAIN_COMMAND);
//			this.zoomOutDomainMenuItem.addActionListener(this);
//			zoomOutMenu.add(this.zoomOutDomainMenuItem);
//
//			this.zoomOutRangeMenuItem = new JMenuItem("Y Axis");
//			this.zoomOutRangeMenuItem.setActionCommand(ZOOM_OUT_RANGE_COMMAND);
//			this.zoomOutRangeMenuItem.addActionListener(this);
//			zoomOutMenu.add(this.zoomOutRangeMenuItem);
//
//			result.add(zoomOutMenu);
//
//			JMenu autoRangeMenu = new JMenu(localizationResources
//					.getString("Auto_Range"));
//
//			this.zoomResetBothMenuItem = new JMenuItem(localizationResources
//					.getString("All_Axes"));
//			this.zoomResetBothMenuItem
//					.setActionCommand(ZOOM_RESET_BOTH_COMMAND);
//			this.zoomResetBothMenuItem.addActionListener(this);
//			autoRangeMenu.add(this.zoomResetBothMenuItem);
//
//			autoRangeMenu.addSeparator();
//			this.zoomResetDomainMenuItem = new JMenuItem(localizationResources
//					.getString("Domain_Axis"));
//			this.zoomResetDomainMenuItem
//					.setActionCommand(ZOOM_RESET_DOMAIN_COMMAND);
//			this.zoomResetDomainMenuItem.addActionListener(this);
//			autoRangeMenu.add(this.zoomResetDomainMenuItem);
//
//			this.zoomResetRangeMenuItem = new JMenuItem(localizationResources
//					.getString("Range_Axis"));
//			this.zoomResetRangeMenuItem
//					.setActionCommand(ZOOM_RESET_RANGE_COMMAND);
//			this.zoomResetRangeMenuItem.addActionListener(this);
//			autoRangeMenu.add(this.zoomResetRangeMenuItem);
//
//			result.addSeparator();
//			result.add(autoRangeMenu);
//
//		}
		
		result.addSeparator();

		JMenuItem selectMenuItem = new JMenuItem(CVChartPanel.selectString);
		selectMenuItem.setActionCommand(CVChartPanel.selectString);
		selectMenuItem.addActionListener(this);
		result.add(selectMenuItem);

		return result;
	}


}
