# Supplementary material for: CellProfiler Analyst: data exploration and analysis software for complex image-based screens
Source: BMC Bioinformatics. 2008 Nov 15;9:482. doi: 10.1186/1471-2105-9-482 (PMC2614436; doi:10.1186/1471-2105-9-482)
Supplement: Additional file 3 — Source code for CellProfiler Analyst (most recent version is available at ). Additional File 3 must be uncompressed. Doubleclicking the file often activates the computer's native decompression software; otherwise download free software online (e.g., StuffIt Expander) for this purpose. [file 1471-2105-9-482-S3.zip › CPA_src/jCPAnalyst/Visualize/JFreeChartExt/FastXYSeriesCollection.java]

package jCPAnalyst.Visualize.JFreeChartExt;

import java.io.Serializable;
import java.util.Collections;
import java.util.List;

import org.jfree.data.DomainInfo;
import org.jfree.data.Range;
import org.jfree.data.general.DatasetChangeEvent;
import org.jfree.data.xy.AbstractIntervalXYDataset;
import org.jfree.data.xy.IntervalXYDataset;
import org.jfree.data.xy.IntervalXYDelegate;
import org.jfree.data.xy.XYDataItem;
import org.jfree.data.xy.XYSeries;
import org.jfree.util.ObjectUtilities;

/**
 * Represents a collection of {@link XYSeries} objects that can be used as a 
 * dataset.
 */
public class FastXYSeriesCollection extends AbstractIntervalXYDataset
                                implements IntervalXYDataset, DomainInfo, 
                                           Serializable {

    /** For serialization. */
    private static final long serialVersionUID = -7590013825931496766L;
    
    /** The series that are included in the collection. */
    private List data;
    
    /** The interval delegate (used to calculate the start and end x-values). */
    private IntervalXYDelegate intervalDelegate;
    
    /**
     * Constructs an empty dataset.
     */
    public FastXYSeriesCollection() {
        this(null);
    }

    /**
     * Constructs a dataset and populates it with a single series.
     *
     * @param series  the series (<code>null</code> ignored).
     */
    public FastXYSeriesCollection(XYSeries series) {
        this.data = new java.util.ArrayList();
        this.intervalDelegate = new IntervalXYDelegate(this, false);
        if (series != null) {
            this.data.add(series);
            series.addChangeListener(this);
        }
    }
    
    /**
     * Adds a series to the collection and sends a {@link DatasetChangeEvent} 
     * to all registered listeners.
     *
     * @param series  the series (<code>null</code> not permitted).
     */
    public void addSeries(XYSeries series) {

        if (series == null) {
            throw new IllegalArgumentException("Null 'series' argument.");
        }
        this.data.add(series);
        series.addChangeListener(this);
        fireDatasetChanged();

    }

    /**
     * Removes a series from the collection and sends a 
     * {@link DatasetChangeEvent} to all registered listeners.
     *
     * @param series  the series index (zero-based).
     */
    public void removeSeries(int series) {

        if ((series < 0) || (series > getSeriesCount())) {
            throw new IllegalArgumentException("Series index out of bounds.");
        }

        // fetch the series, remove the change listener, then remove the series.
        XYSeries ts = (XYSeries) this.data.get(series);
        ts.removeChangeListener(this);
        this.data.remove(series);
        fireDatasetChanged();

    }

    /**
     * Removes a series from the collection and sends a 
     * {@link DatasetChangeEvent} to all registered listeners.
     *
     * @param series  the series (<code>null</code> not permitted).
     */
    public void removeSeries(XYSeries series) {

        if (series == null) {
            throw new IllegalArgumentException("Null 'series' argument.");
        }
        if (this.data.contains(series)) {
            series.removeChangeListener(this);
            this.data.remove(series);
            fireDatasetChanged();
        }

    }
    
    /**
     * Removes all the series from the collection and sends a 
     * {@link DatasetChangeEvent} to all registered listeners.
     */
    public void removeAllSeries() {
        // Unregister the collection as a change listener to each series in 
        // the collection.
        for (int i = 0; i < this.data.size(); i++) {
          XYSeries series = (XYSeries) this.data.get(i);
          series.removeChangeListener(this);
        }

        // Remove all the series from the collection and notify listeners.
        this.data.clear();
        fireDatasetChanged();
    }

    /**
     * Returns the number of series in the collection.
     *
     * @return The series count.
     */
    public int getSeriesCount() {
        return this.data.size();
    }

    /**
     * Returns a list of all the series in the collection.  
     * 
     * @return The list (which is unmodifiable).
     */
    public List getSeries() {
        return Collections.unmodifiableList(this.data);
    }

    /**
     * Returns a series from the collection.
     *
     * @param series  the series index (zero-based).
     *
     * @return The series.
     */
    public XYSeries getSeries(int series) {
        if ((series < 0) || (series >= getSeriesCount())) {
            throw new IllegalArgumentException("Series index out of bounds");
        }
        return (XYSeries) this.data.get(series);
    }

    /**
     * Returns the key for a series.
     *
     * @param series  the series index (zero-based).
     *
     * @return The key for a series.
     */
    public Comparable getSeriesKey(int series) {
        // defer argument checking
        return getSeries(series).getKey();
    }

    /**
     * Returns the number of items in the specified series.
     *
     * @param series  the series (zero-based index).
     *
     * @return The item count.
     */
    public int getItemCount(int series) {
        // defer argument checking
        return getSeries(series).getItemCount();
    }

    /**
     * Returns the x-value for the specified series and item.
     *
     * @param series  the series (zero-based index).
     * @param item  the item (zero-based index).
     *
     * @return The value.
     */
    public Number getX(int series, int item) {
        XYSeries ts = (XYSeries) this.data.get(series);
        XYDataItem xyItem = ts.getDataItem(item);
        return xyItem.getX();
    }

    /**
     * Returns the starting X value for the specified series and item.
     *
     * @param series  the series (zero-based index).
     * @param item  the item (zero-based index).
     *
     * @return The starting X value.
     */
    public Number getStartX(int series, int item) {
        return this.intervalDelegate.getStartX(series, item);
    }

    /**
     * Returns the ending X value for the specified series and item.
     *
     * @param series  the series (zero-based index).
     * @param item  the item (zero-based index).
     *
     * @return The ending X value.
     */
    public Number getEndX(int series, int item) {
        return this.intervalDelegate.getEndX(series, item);
    }

    /**
     * Returns the y-value for the specified series and item.
     *
     * @param series  the series (zero-based index).
     * @param index  the index of the item of interest (zero-based).
     *
     * @return The value (possibly <code>null</code>).
     */
    public Number getY(int series, int index) {

        XYSeries ts = (XYSeries) this.data.get(series);
        XYDataItem xyItem = ts.getDataItem(index);
        return xyItem.getY();

    }

    /**
     * Returns the starting Y value for the specified series and item.
     *
     * @param series  the series (zero-based index).
     * @param item  the item (zero-based index).
     *
     * @return The starting Y value.
     */
    public Number getStartY(int series, int item) {
        return getY(series, item);
    }

    /**
     * Returns the ending Y value for the specified series and item.
     *
     * @param series  the series (zero-based index).
     * @param item  the item (zero-based index).
     *
     * @return The ending Y value.
     */
    public Number getEndY(int series, int item) {
        return getY(series, item);
    }

    /**
     * Tests this collection for equality with an arbitrary object.
     *
     * @param obj  the object (<code>null</code> permitted).
     *
     * @return A boolean.
     */
    public boolean equals(Object obj) {
        /* 
         * XXX
         *  
         * what about  the interval delegate...?
         * The interval width etc wasn't considered
         * before, hence i did not add it here (AS)
         * 
         */

        if (obj == this) {
            return true;
        }
        if (!(obj instanceof FastXYSeriesCollection)) {
            return false;
        }
        FastXYSeriesCollection that = (FastXYSeriesCollection) obj;
        return ObjectUtilities.equal(this.data, that.data);
    }

    /**
     * Returns a hash code.
     * 
     * @return A hash code.
     */
    public int hashCode() {
        // Same question as for equals (AS)
        return (this.data != null ? this.data.hashCode() : 0);
    }
       
    /**
     * Returns the minimum x-value in the dataset.
     *
     * @param includeInterval  a flag that determines whether or not the
     *                         x-interval is taken into account.
     * 
     * @return The minimum value.
     */
    public double getDomainLowerBound(boolean includeInterval) {
        return this.intervalDelegate.getDomainLowerBound(includeInterval);
    }

    /**
     * Returns the maximum x-value in the dataset.
     *
     * @param includeInterval  a flag that determines whether or not the
     *                         x-interval is taken into account.
     * 
     * @return The maximum value.
     */
    public double getDomainUpperBound(boolean includeInterval) {
        return this.intervalDelegate.getDomainUpperBound(includeInterval);
    }

    /**
     * Returns the range of the values in this dataset's domain.
     *
     * @param includeInterval  a flag that determines whether or not the
     *                         x-interval is taken into account.
     * 
     * @return The range.
     */
    public Range getDomainBounds(boolean includeInterval) {
        return this.intervalDelegate.getDomainBounds(includeInterval);        
    }
    
    /**
     * Returns the interval width. This is used to calculate the start and end 
     * x-values, if/when the dataset is used as an {@link IntervalXYDataset}.  
     * 
     * @return The interval width.
     */
    public double getIntervalWidth() {
        return this.intervalDelegate.getIntervalWidth();
    }
    
    /**
     * Sets the interval width and sends a {@link DatasetChangeEvent} to all 
     * registered listeners.
     * 
     * @param width  the width (negative values not permitted).
     */
    public void setIntervalWidth(double width) {
        if (width < 0.0) {
            throw new IllegalArgumentException("Negative 'width' argument.");
        }
        this.intervalDelegate.setFixedIntervalWidth(width);
        fireDatasetChanged();
    }

    /**
     * Returns the interval position factor.  
     * 
     * @return The interval position factor.
     */
    public double getIntervalPositionFactor() {
        return this.intervalDelegate.getIntervalPositionFactor();
    }
    
    /**
     * Sets the interval position factor. This controls where the x-value is in
     * relation to the interval surrounding the x-value (0.0 means the x-value 
     * will be positioned at the start, 0.5 in the middle, and 1.0 at the end).
     * 
     * @param factor  the factor.
     */
    public void setIntervalPositionFactor(double factor) {
        this.intervalDelegate.setIntervalPositionFactor(factor);
        fireDatasetChanged();
    }
    
    /**
     * Returns whether the interval width is automatically calculated or not.
     * 
     * @return Whether the width is automatically calculated or not.
     */
    public boolean isAutoWidth() {
        return this.intervalDelegate.isAutoWidth();
    }

    /**
     * Sets the flag that indicates wether the interval width is automatically
     * calculated or not. 
     * 
     * @param b  a boolean.
     */
    public void setAutoWidth(boolean b) {
        this.intervalDelegate.setAutoWidth(b);
        fireDatasetChanged();
    }
    
}
