# Supplementary material for: CellProfiler Analyst: data exploration and analysis software for complex image-based screens
Source: BMC Bioinformatics. 2008 Nov 15;9:482. doi: 10.1186/1471-2105-9-482 (PMC2614436; doi:10.1186/1471-2105-9-482)
Supplement: Additional file 3 — Source code for CellProfiler Analyst (most recent version is available at ). Additional File 3 must be uncompressed. Doubleclicking the file often activates the computer's native decompression software; otherwise download free software online (e.g., StuffIt Expander) for this purpose. [file 1471-2105-9-482-S3.zip › CPA_src/jCPAnalyst/Visualize/JFreeChartExt/PlotToolBar.java]

package jCPAnalyst.Visualize.JFreeChartExt;

import java.awt.event.ActionEvent;
import java.awt.event.ActionListener;
import java.net.URL;

import javax.swing.ImageIcon;
import javax.swing.JButton;
import javax.swing.JToggleButton;
import javax.swing.JToolBar;
import javax.swing.event.EventListenerList;

public class PlotToolBar extends JToolBar
				implements ActionListener, PlotToolBarListener{
	
	public static final long serialVersionUID = 23951402;
	
	public static int MOUSE_POINTER = 1;
	public static int MOUSE_ZOOM_IN = 2;
	public static int MOUSE_ZOOM_OUT = 3;
	public static int MOUSE_SELECT_MODE = 4;
	
	private static final String ZOOM_IN = "zoom_in";
	private static final String ZOOM_OUT = "zoom_out";
	private static final String SELECT = "select";
	private static final String POINTER = "pointer";
	
	private EventListenerList listenerList = new EventListenerList();
	
	private JToggleButton pointerButton, zoomInButton, zoomOutButton, selectButton;
	private JButton noZoom;
	private int MOUSE_MODE;
	private boolean heatmap = false;
	
	public PlotToolBar(boolean heatMap){
		this.addToolBarListener(this);
		// set the mode to be pointer
		this.MOUSE_MODE = MOUSE_POINTER;
		if(heatMap)
			this.addHeatButtons();
		else
			this.addButtons();
	}
	
	/**
	 * Adds a listener to the listener list
	 * @param l
	 */
	public void addToolBarListener(PlotToolBarListener l){
		listenerList.add(PlotToolBarListener.class, l);
	}
	
	/**
	 * Removes a listener from the listener list
	 * @param l
	 */
	public void removeToolBarListener(PlotToolBarListener l){
		listenerList.remove(PlotToolBarListener.class, l);
	}
	
	public void addButtons(){
		
		pointerButton = makeNavigationButton("Pointer24", POINTER, "Pointer", "Pointer");
		this.add(pointerButton);
		
		// Make Zoom In Button
		zoomInButton = makeNavigationButton("ZoomIn24", ZOOM_IN, "Zoom in", "Zoom in");
		this.add(zoomInButton);
		
		// Make Zoom Out Button
		zoomOutButton = makeNavigationButton("ZoomOut24", ZOOM_OUT, "Zoom out", "Zoom out");
		this.add(zoomOutButton);
		
		selectButton = new JToggleButton("Select", false);
		selectButton.setActionCommand(PlotToolBar.SELECT);
		selectButton.addActionListener(this);
		this.add(selectButton);
		
	}
	
	public void addHeatButtons(){
		heatmap = true;
		noZoom = new JButton("Zooming Not Available for Heatmap Plots");
		this.add(noZoom);
		selectButton = new JToggleButton("Select", false);
		selectButton.setActionCommand(PlotToolBar.SELECT);
		selectButton.addActionListener(this);
		this.add(selectButton);
		

	}

	protected JToggleButton makeNavigationButton(String imageName,
										   String actionCommand,
										   String toolTipText,
										   String altText){
		
		String imgLocation = "toolbarGraphics/" + imageName + ".gif";
		URL imageURL = PlotToolBar.class.getResource(imgLocation);
		
		//Create and initialize the button.
		JToggleButton button = new JToggleButton();
		button.setActionCommand(actionCommand);
		button.setToolTipText(toolTipText);
		button.addActionListener(this);
        if (imageURL != null) {                      //image found
            button.setIcon(new ImageIcon(imageURL, altText));
        } else {                                     //no image found
            button.setText(altText);
        }
        
        return button;
	}
	
	
	public int getMode(){
		return this.MOUSE_MODE;
	}
	
	
	protected void fireSelectModeChanged(boolean selected){
	     // Guaranteed to return a non-null array
	     Object[] listeners = listenerList.getListenerList();
	     // Process the listeners last to first, notifying
	     // those that are interested in this event
	     for (int i = listeners.length-2; i>=0; i-=2) {
	         if (listeners[i]==PlotToolBarListener.class) {
	             ((PlotToolBarListener)listeners[i+1]).selectModeChanged(selected);
	         }
	     }
	}
	
	private void setSelectModeSelected(){
		this.selectButton.setSelected(true);
		if(!heatmap){
			this.pointerButton.setSelected(false);
			this.zoomInButton.setSelected(false);
			this.zoomOutButton.setSelected(false);
		}
	}
	
	private void setPointerModeSelected(){
		this.pointerButton.setSelected(true);
		this.selectButton.setSelected(false);
		this.zoomInButton.setSelected(false);
		this.zoomOutButton.setSelected(false);
	}
	
	private void setZoomInModeSelected(){
		this.zoomInButton.setSelected(true);
		this.selectButton.setSelected(false);
		this.pointerButton.setSelected(false);
		this.zoomOutButton.setSelected(false);
	}
	
	private void setZoomOutModeSelected(){
		this.zoomOutButton.setSelected(true);
		this.selectButton.setSelected(false);
		this.pointerButton.setSelected(false);
		this.zoomInButton.setSelected(false);
	}
	
	
	/**
	 * Handles select mode changed events fired by the PlotToolBar class
	 */
	public void selectModeChanged(boolean selected){
		if(selected){
			this.MOUSE_MODE = PlotToolBar.MOUSE_SELECT_MODE;
			this.setSelectModeSelected();
		}
		else{
			this.MOUSE_MODE = PlotToolBar.MOUSE_POINTER;
			this.setPointerModeSelected();
		}
	}
	
	public void actionPerformed(ActionEvent e){
		String cmd = e.getActionCommand();
		
		if(cmd.equals(PlotToolBar.ZOOM_IN)){
			this.MOUSE_MODE = PlotToolBar.MOUSE_ZOOM_IN;
			this.setZoomInModeSelected();
		}
		else if(cmd.equals(PlotToolBar.ZOOM_OUT)){
			this.MOUSE_MODE = PlotToolBar.MOUSE_ZOOM_OUT;
			this.setZoomOutModeSelected();
		}
		else if(cmd.equals(PlotToolBar.SELECT)){
			this.fireSelectModeChanged(true);
		}
		else if(cmd.equals(PlotToolBar.POINTER)){
			this.fireSelectModeChanged(false);
		}
	}
	
	
    
	
}
