# Supplementary material for: CellProfiler Analyst: data exploration and analysis software for complex image-based screens
Source: BMC Bioinformatics. 2008 Nov 15;9:482. doi: 10.1186/1471-2105-9-482 (PMC2614436; doi:10.1186/1471-2105-9-482)
Supplement: Additional file 3 — Source code for CellProfiler Analyst (most recent version is available at ). Additional File 3 must be uncompressed. Doubleclicking the file often activates the computer's native decompression software; otherwise download free software online (e.g., StuffIt Expander) for this purpose. [file 1471-2105-9-482-S3.zip › CPA_src/jCPAnalyst/Visualize/JFreeChartExt/StandardXYItemRendererFast.java]

package jCPAnalyst.Visualize.JFreeChartExt;

import java.awt.Graphics2D;
import java.awt.Image;
import java.awt.Paint;
import java.awt.Point;
import java.awt.Shape;
import java.awt.Stroke;
import java.awt.geom.GeneralPath;
import java.awt.geom.Line2D;
import java.awt.geom.Rectangle2D;
import java.io.IOException;
import java.io.ObjectInputStream;
import java.io.ObjectOutputStream;
import java.io.Serializable;

import org.jfree.chart.LegendItem;
import org.jfree.chart.axis.ValueAxis;
import org.jfree.chart.entity.EntityCollection;
import org.jfree.chart.event.RendererChangeEvent;
import org.jfree.chart.labels.XYToolTipGenerator;
import org.jfree.chart.plot.CrosshairState;
import org.jfree.chart.plot.Plot;
import org.jfree.chart.plot.PlotOrientation;
import org.jfree.chart.plot.PlotRenderingInfo;
import org.jfree.chart.plot.XYPlot;
import org.jfree.chart.renderer.xy.AbstractXYItemRenderer;
import org.jfree.chart.renderer.xy.XYItemRenderer;
import org.jfree.chart.renderer.xy.XYItemRendererState;
import org.jfree.chart.urls.XYURLGenerator;
import org.jfree.data.xy.XYDataset;
import org.jfree.io.SerialUtilities;
import org.jfree.ui.RectangleEdge;
import org.jfree.util.BooleanList;
import org.jfree.util.BooleanUtilities;
import org.jfree.util.ObjectUtilities;
import org.jfree.util.PublicCloneable;
import org.jfree.util.ShapeUtilities;
import org.jfree.util.UnitType;

/**
 * Standard item renderer for an {@link XYPlot}.  This class can draw (a) 
 * shapes at each point, or (b) lines between points, or (c) both shapes and 
 * lines.
 */
public class StandardXYItemRendererFast extends AbstractXYItemRenderer 
                                    implements XYItemRenderer,
                                               Cloneable,
                                               PublicCloneable,
                                               Serializable {

    /** For serialization. */
    private static final long serialVersionUID = -3271351259436865995L;
    
    /** Constant for the type of rendering (shapes only). */
    public static final int SHAPES = 1;

    /** Constant for the type of rendering (lines only). */
    public static final int LINES = 2;

    /** Constant for the type of rendering (shapes and lines). */
    public static final int SHAPES_AND_LINES = SHAPES | LINES;

    /** Constant for the type of rendering (images only). */
    public static final int IMAGES = 4;

    /** Constant for the type of rendering (discontinuous lines). */
    public static final int DISCONTINUOUS = 8;

    /** Constant for the type of rendering (discontinuous lines). */
    public static final int DISCONTINUOUS_LINES = LINES | DISCONTINUOUS;

    /** A flag indicating whether or not shapes are drawn at each XY point. */
    private boolean plotShapes;

    /** A flag indicating whether or not lines are drawn between XY points. */
    private boolean plotLines;

    /** A flag indicating whether or not images are drawn between XY points. */
    private boolean plotImages;

    /** A flag controlling whether or not discontinuous lines are used. */
    private boolean plotDiscontinuous;

    /** Specifies how the gap threshold value is interpreted. */
    private UnitType gapThresholdType = UnitType.RELATIVE;
    
    /** Threshold for deciding when to discontinue a line. */
    private double gapThreshold = 1.0;

    /** A flag that controls whether or not shapes are filled for ALL series. */
    private Boolean shapesFilled;

    /** 
     * A table of flags that control (per series) whether or not shapes are 
     * filled. 
     */
    private BooleanList seriesShapesFilled;

    /** The default value returned by the getShapeFilled() method. */
    private Boolean defaultShapesFilled;

    /** 
     * A flag that controls whether or not each series is drawn as a single 
     * path. 
     */
    private boolean drawSeriesLineAsPath;

    /** 
     * The shape that is used to represent a line in the legend. 
     * This should never be set to <code>null</code>. 
     */
    private transient Shape legendLine;
    
    /**
     * A counter to prevent unnecessary Graphics2D.draw() events in drawItem()
     */
    private int previousDrawnItem = 0; 
    
    
    /**
     * Constructs a new renderer.
     */
    public StandardXYItemRendererFast() {
        this(LINES, null);
    }

    /**
     * Constructs a new renderer.
     * <p>
     * To specify the type of renderer, use one of the constants: SHAPES, LINES
     * or SHAPES_AND_LINES.
     *
     * @param type  the type.
     */
    public StandardXYItemRendererFast(int type) {
        this(type, null);
    }

    /**
     * Constructs a new renderer.
     * <p>
     * To specify the type of renderer, use one of the constants: SHAPES, LINES
     * or SHAPES_AND_LINES.
     *
     * @param type  the type of renderer.
     * @param toolTipGenerator  the item label generator (<code>null</code> 
     *                          permitted).
     */
    public StandardXYItemRendererFast(int type, 
                                  XYToolTipGenerator toolTipGenerator) {
        this(type, toolTipGenerator, null);
    }

    /**
     * Constructs a new renderer.
     * <p>
     * To specify the type of renderer, use one of the constants: SHAPES, LINES 
     * or SHAPES_AND_LINES.
     *
     * @param type  the type of renderer.
     * @param toolTipGenerator  the item label generator (<code>null</code> 
     *                          permitted).
     * @param urlGenerator  the URL generator.
     */
    public StandardXYItemRendererFast(int type,
                                  XYToolTipGenerator toolTipGenerator,
                                  XYURLGenerator urlGenerator) {

        super();
        setToolTipGenerator(toolTipGenerator);
        setURLGenerator(urlGenerator);
        if ((type & SHAPES) != 0) {
            this.plotShapes = true;
        }
        if ((type & LINES) != 0) {
            this.plotLines = true;
        }
        if ((type & IMAGES) != 0) {
            this.plotImages = true;
        }
        if ((type & DISCONTINUOUS) != 0) {
            this.plotDiscontinuous = true;
        }

        this.shapesFilled = null;
        this.seriesShapesFilled = new BooleanList();
        this.defaultShapesFilled = Boolean.TRUE;
        this.legendLine = new Line2D.Double(-7.0, 0.0, 7.0, 0.0);
        this.drawSeriesLineAsPath = false;
    }

    /**
     * Returns true if shapes are being plotted by the renderer.
     *
     * @return <code>true</code> if shapes are being plotted by the renderer.
     */
    public boolean getDefaultShapesVisible() {
        return this.plotShapes;
    }

    /**
     * Sets the flag that controls whether or not a shape is plotted at each 
     * data point.
     *
     * @param flag  the flag.
     */
    public void setDefaultShapesVisible(boolean flag) {
        if (this.plotShapes != flag) {
            this.plotShapes = flag;
            notifyListeners(new RendererChangeEvent(this));
        }
    }

    /**
     * Returns true if shapes are being plotted by the renderer.
     *
     * @return <code>true</code> if shapes are being plotted by the renderer.
     */
    public boolean getPlotShapes() {
        return this.plotShapes;
    }

    /**
     * Sets the flag that controls whether or not a shape is plotted at each 
     * data point.
     *
     * @param flag  the flag.
     */
    public void setPlotShapes(boolean flag) {
        if (this.plotShapes != flag) {
            this.plotShapes = flag;
            notifyListeners(new RendererChangeEvent(this));
        }
    }

    // SHAPES FILLED

    /**
     * Returns the flag used to control whether or not the shape for an item is
     * filled.
     * <p>
     * The default implementation passes control to the 
     * <code>getSeriesShapesFilled</code> method.  You can override this method 
     * if you require different behaviour.
     *
     * @param series  the series index (zero-based).
     * @param item  the item index (zero-based).
     *
     * @return A boolean.
     */
    public boolean getItemShapeFilled(int series, int item) {
        return getSeriesShapesFilled(series);
    }

    /**
     * Returns the flag used to control whether or not the shapes for a series
     * are filled.
     *
     * @param series  the series index (zero-based).
     *
     * @return A boolean.
     */
    public boolean getSeriesShapesFilled(int series) {

        // return the overall setting, if there is one...
        if (this.shapesFilled != null) {
            return this.shapesFilled.booleanValue();
        }

        // otherwise look up the paint table
        Boolean flag = this.seriesShapesFilled.getBoolean(series);
        if (flag != null) {
            return flag.booleanValue();
        }
        else {
            return this.defaultShapesFilled.booleanValue();
        }

    }

    /**
     * Sets the 'shapes filled' for ALL series.
     *
     * @param filled  the flag.
     */
    public void setShapesFilled(boolean filled) {
        // here we use BooleanUtilities to remain compatible with JDKs < 1.4 
        setShapesFilled(BooleanUtilities.valueOf(filled));
    }

    /**
     * Sets the 'shapes filled' for ALL series.
     *
     * @param filled  the flag (<code>null</code> permitted).
     */
    public void setShapesFilled(Boolean filled) {
        this.shapesFilled = filled;
    }

    /**
     * Sets the 'shapes filled' flag for a series.
     *
     * @param series  the series index (zero-based).
     * @param flag  the flag.
     */
    public void setSeriesShapesFilled(int series, Boolean flag) {
        this.seriesShapesFilled.setBoolean(series, flag);
    }

    /**
     * Returns the default 'shape filled' attribute.
     *
     * @return The default flag.
     */
    public Boolean getDefaultShapesFilled() {
        return this.defaultShapesFilled;
    }

    /**
     * Sets the default 'shapes filled' flag.
     *
     * @param flag  the flag.
     */
    public void setDefaultShapesFilled(Boolean flag) {
        this.defaultShapesFilled = flag;
    }

    /**
     * Returns true if lines are being plotted by the renderer.
     *
     * @return <code>true</code> if lines are being plotted by the renderer.
     */
    public boolean getPlotLines() {
        return this.plotLines;
    }

    /**
     * Sets the flag that controls whether or not a line is plotted between 
     * each data point.
     *
     * @param flag  the flag.
     */
    public void setPlotLines(boolean flag) {
        if (this.plotLines != flag) {
            this.plotLines = flag;
            notifyListeners(new RendererChangeEvent(this));
        }
    }

    /**
     * Returns the gap threshold type (relative or absolute).
     * 
     * @return The type.
     */
    public UnitType getGapThresholdType() {
        return this.gapThresholdType;
    }
    
    /**
     * Sets the gap threshold type.
     * 
     * @param thresholdType  the type (<code>null</code> not permitted).
     */
    public void setGapThresholdType(UnitType thresholdType) {
        if (thresholdType == null) {
            throw new IllegalArgumentException(
                "Null 'thresholdType' argument."
            );
        }
        this.gapThresholdType = thresholdType;
        notifyListeners(new RendererChangeEvent(this));
    }
    
    /**
     * Returns the gap threshold for discontinuous lines.
     *
     * @return The gap threshold.
     */
    public double getGapThreshold() {
        return this.gapThreshold;
    }

    /**
     * Sets the gap threshold for discontinuous lines.
     *
     * @param t  the threshold.
     */
    public void setGapThreshold(double t) {
        this.gapThreshold = t;
        notifyListeners(new RendererChangeEvent(this));
    }

    /**
     * Returns true if images are being plotted by the renderer.
     *
     * @return <code>true</code> if images are being plotted by the renderer.
     */
    public boolean getPlotImages() {
        return this.plotImages;
    }

    /**
     * Sets the flag that controls whether or not an image is drawn at each 
     * data point.
     *
     * @param flag  the flag.
     */
    public void setPlotImages(boolean flag) {
        if (this.plotImages != flag) {
            this.plotImages = flag;
            notifyListeners(new RendererChangeEvent(this));
        }
    }

    /**
     * Returns true if lines should be discontinuous.
     *
     * @return <code>true</code> if lines should be discontinuous.
     */
    public boolean getPlotDiscontinuous() {
        return this.plotDiscontinuous;
    }

    /**
     * Returns a flag that controls whether or not each series is drawn as a 
     * single path.
     * 
     * @return A boolean.
     */
    public boolean getDrawSeriesLineAsPath() {
        return this.drawSeriesLineAsPath;
    }
    
    /**
     * Sets the flag that controls whether or not each series is drawn as a 
     * single path.
     * 
     * @param flag  the flag.
     */
    public void setDrawSeriesLineAsPath(boolean flag) {
        this.drawSeriesLineAsPath = flag;
    }
    
    /**
     * Returns the shape used to represent a line in the legend.
     * 
     * @return The legend line (never <code>null</code>).
     */
    public Shape getLegendLine() {
        return this.legendLine;   
    }
    
    /**
     * Sets the shape used as a line in each legend item and sends a 
     * {@link RendererChangeEvent} to all registered listeners.
     * 
     * @param line  the line (<code>null</code> not permitted).
     */
    public void setLegendLine(Shape line) {
        if (line == null) {
            throw new IllegalArgumentException("Null 'line' argument.");   
        }
        this.legendLine = line;
        notifyListeners(new RendererChangeEvent(this));
    }

    /**
     * Returns a legend item for a series.
     *
     * @param datasetIndex  the dataset index (zero-based).
     * @param series  the series index (zero-based).
     *
     * @return A legend item for the series.
     */
    public LegendItem getLegendItem(int datasetIndex, int series) {
        XYPlot plot = getPlot();
        if (plot == null) {
            return null;
        }
        LegendItem result = null;
        XYDataset dataset = plot.getDataset(datasetIndex);
        if (dataset != null) {
            if (getItemVisible(series, 0)) {
                String label = getLegendItemLabelGenerator().generateLabel(
                    dataset, series
                );
                String description = label;
                String toolTipText = null;
                if (getLegendItemToolTipGenerator() != null) {
                    toolTipText = getLegendItemToolTipGenerator().generateLabel(
                        dataset, series
                    );
                }
                String urlText = null;
                if (getLegendItemURLGenerator() != null) {
                    urlText = getLegendItemURLGenerator().generateLabel(
                        dataset, series
                    );
                }
                Shape shape = getSeriesShape(series);
                boolean shapeFilled = getSeriesShapesFilled(series);
                Paint paint = getSeriesPaint(series);
                Paint linePaint = paint;
                Stroke lineStroke = getSeriesStroke(series);
                result = new LegendItem(
                    label, description, toolTipText, urlText, 
                    this.plotShapes, shape, shapeFilled,
                    paint, !shapeFilled, paint, lineStroke, 
                    this.plotLines, this.legendLine, lineStroke, linePaint
                );
            }
        }
        return result;
    }

    /**
     * Records the state for the renderer.  This is used to preserve state 
     * information between calls to the drawItem() method for a single chart 
     * drawing.
     */
    public static class State extends XYItemRendererState {
        
        /** The path for the current series. */
        public GeneralPath seriesPath;
        
        /** 
         * A flag that indicates if the last (x, y) point was 'good' 
         * (non-null). 
         */
        private boolean lastPointGood;
        
        /**
         * Creates a new state instance.
         * 
         * @param info  the plot rendering info.
         */
        public State(PlotRenderingInfo info) {
            super(info);
        }
        
        /**
         * Returns a flag that indicates if the last point drawn (in the 
         * current series) was 'good' (non-null).
         * 
         * @return A boolean.
         */
        public boolean isLastPointGood() {
            return this.lastPointGood;
        }
        
        /**
         * Sets a flag that indicates if the last point drawn (in the current 
         * series) was 'good' (non-null).
         * 
         * @param good  the flag.
         */
        public void setLastPointGood(boolean good) {
            this.lastPointGood = good;
        }
    }
    
    /**
     * Initialises the renderer.
     * <P>
     * This method will be called before the first item is rendered, giving the
     * renderer an opportunity to initialise any state information it wants to 
     * maintain. The renderer can do nothing if it chooses.
     *
     * @param g2  the graphics device.
     * @param dataArea  the area inside the axes.
     * @param plot  the plot.
     * @param data  the data.
     * @param info  an optional info collection object to return data back to 
     *              the caller.
     *
     * @return The renderer state.
     */
    public XYItemRendererState initialise(Graphics2D g2,
                                          Rectangle2D dataArea,
                                          XYPlot plot,
                                          XYDataset data,
                                          PlotRenderingInfo info) {

        State state = new State(info);
        state.seriesPath = new GeneralPath();
        return state;

    }
    
    /**
     * Draws the visual representation of a single data item.
     *
     * @param g2  the graphics device.
     * @param state  the renderer state.
     * @param dataArea  the area within which the data is being drawn.
     * @param info  collects information about the drawing.
     * @param plot  the plot (can be used to obtain standard color information
     *              etc).
     * @param domainAxis  the domain axis.
     * @param rangeAxis  the range axis.
     * @param dataset  the dataset.
     * @param series  the series index (zero-based).
     * @param item  the item index (zero-based).
     * @param crosshairState  crosshair information for the plot
     *                        (<code>null</code> permitted).
     * @param pass  the pass index.
     */
    public void drawItem(Graphics2D g2,
                         XYItemRendererState state,
                         Rectangle2D dataArea,
                         PlotRenderingInfo info,
                         XYPlot plot,
                         ValueAxis domainAxis,
                         ValueAxis rangeAxis,
                         XYDataset dataset,
                         int series,
                         int item,
                         CrosshairState crosshairState,
                         int pass) {

        if (!getItemVisible(series, item)) {
            return;   
        }
        // setup for collecting optional entity info...
        boolean bAddEntity=false;
        Shape entityArea = null;
        EntityCollection entities = null;
        if (info != null) {
            entities = info.getOwner().getEntityCollection();
        }

        PlotOrientation orientation = plot.getOrientation();
        Paint paint = getItemPaint(series, item);
        Stroke seriesStroke = getItemStroke(series, item);
        g2.setPaint(paint);
        g2.setStroke(seriesStroke);

        // get the data point...
        double x1 = dataset.getXValue(series, item);
        double y1 = dataset.getYValue(series, item);
        if (Double.isNaN(x1) || Double.isNaN(y1)) {
            return;
        }

        RectangleEdge xAxisLocation = plot.getDomainAxisEdge();
        RectangleEdge yAxisLocation = plot.getRangeAxisEdge();
        double transX1 = domainAxis.valueToJava2D(x1, dataArea, xAxisLocation);
        double transY1 = rangeAxis.valueToJava2D(y1, dataArea, yAxisLocation);

        if (getPlotLines()) {
            if (item == 0) {
                if (this.drawSeriesLineAsPath) {
                    State s = (State) state;       
                    s.seriesPath.reset();
                    s.lastPointGood = false;     
                }
                previousDrawnItem = 0;
            }
           
            if (this.drawSeriesLineAsPath) {
                State s = (State) state;
                // update path to reflect latest point
                if (!Double.isNaN(transX1) && !Double.isNaN(transY1)) {
                    float x = (float) transX1;
                    float y = (float) transY1;
                    if (orientation == PlotOrientation.HORIZONTAL) {
                        x = (float) transY1;
                        y = (float) transX1;
                    }
                    if (s.isLastPointGood()) {
                        // TODO: check threshold
                        s.seriesPath.lineTo(x, y);
                    }
                    else {
                        s.seriesPath.moveTo(x, y);
                    }
                    s.setLastPointGood(true);
                }
                else {
                    s.setLastPointGood(false);
                }
                if (item == dataset.getItemCount(series) - 1) {
                    // draw path
                    g2.setStroke(getSeriesStroke(series));
                    g2.setPaint(getSeriesPaint(series));
                    g2.draw(s.seriesPath);
                }
            }
            else if (item != 0) {
                // get the previous data point...
                double x0 = dataset.getXValue(series, item - previousDrawnItem);
                double y0 = dataset.getYValue(series, item - previousDrawnItem);
                if (!Double.isNaN(x0) && !Double.isNaN(y0)) {
                    boolean drawLine = true;
                    if (getPlotDiscontinuous()) {
                        // only draw a line if the gap between the current and
                        // previous data point is within the threshold
                        int numX = dataset.getItemCount(series);
                        double minX = dataset.getXValue(series, 0);
                        double maxX = dataset.getXValue(series, numX - 1);
                        if (this.gapThresholdType == UnitType.ABSOLUTE) {
                            drawLine = Math.abs(x1 - x0) <= this.gapThreshold;
                        }
                        else {
                            drawLine = Math.abs(x1 - x0) <= ((maxX - minX)
                                / numX * getGapThreshold());
                        }
                    }
                    if (drawLine) {
                        double transX0 = domainAxis.valueToJava2D(
                            x0, dataArea, xAxisLocation
                        );
                        double transY0 = rangeAxis.valueToJava2D(
                            y0, dataArea, yAxisLocation
                        );

                        // only draw if we have good values
                        if (Double.isNaN(transX0) || Double.isNaN(transY0)
                            || Double.isNaN(transX1) || Double.isNaN(transY1)) {
                            return;
                        }
                        // Only draw line if it is more than a pixel away from the previous one
                        if((transX1 - transX0 > 2 || transX1 - transX0 < -2 || transY1 - transY0 > 2
                          || transY1 - transY0 < -2)
                          || 0==previousDrawnItem)
                        {
                          previousDrawnItem=1;
                          if (orientation == PlotOrientation.HORIZONTAL) {
                              state.workingLine.setLine(
                                  transY0, transX0, transY1, transX1
                              );
                          }
                          else if (orientation == PlotOrientation.VERTICAL) {
                              state.workingLine.setLine(
                                  transX0, transY0, transX1, transY1
                              );
                          }
 
                          if (state.workingLine.intersects(dataArea)) {
                              bAddEntity=true;
                              g2.draw(state.workingLine);
                          }
                        }
                        else
                        {
                          // Increase counter for the previous drawn item.
                          previousDrawnItem++;
                          bAddEntity=false;
                        }
                    }
                }
            }
        }

        if (getPlotShapes()) {

            Shape shape = getItemShape(series, item);
            if (orientation == PlotOrientation.HORIZONTAL) {
                shape = ShapeUtilities.createTranslatedShape(
                    shape, transY1, transX1
                );
            }
            else if (orientation == PlotOrientation.VERTICAL) {
                shape = ShapeUtilities.createTranslatedShape(
                    shape, transX1, transY1
                );
            }
            if (shape.intersects(dataArea)) {
                if (getItemShapeFilled(series, item)) {
                    g2.fill(shape);
                }
                else {
                    g2.draw(shape);
                }
            }
            entityArea = shape;

        }

        if (getPlotImages()) {
            Image image = getImage(plot, series, item, transX1, transY1);
            if (image != null) {
                Point hotspot = getImageHotspot(
                    plot, series, item, transX1, transY1, image
                );
                g2.drawImage(
                    image, (int) (transX1 - hotspot.getX()),
                    (int) (transY1 - hotspot.getY()), null
                );
                entityArea = new Rectangle2D.Double(
                    transX1 - hotspot.getX(), transY1 - hotspot.getY(),
                    image.getWidth(null), image.getHeight(null)
                );
            }

        }

        // draw the item label if there is one...
        if (isItemLabelVisible(series, item)) {
            drawItemLabel(
                g2, orientation, dataset, series, item, transX1, transY1,
                (y1 < 0.0)
            );
        }

        updateCrosshairValues(
            crosshairState, x1, y1, transX1, transY1, orientation
        );

        // add an entity for the item...
        if (entities != null && bAddEntity) {
            addEntity(
                entities, entityArea, dataset, series, item, transX1, transY1
            );
        }
    } 
    
    /**
     * Tests this renderer for equality with another object.
     *
     * @param obj  the object (<code>null</code> permitted).
     *
     * @return A boolean.
     */
    public boolean equals(Object obj) {

        if (obj == this) {
            return true;
        }
        if (!(obj instanceof StandardXYItemRendererFast)) {
            return false;
        }
        if (!super.equals(obj)) {
            return false;
        }
        StandardXYItemRendererFast that = (StandardXYItemRendererFast) obj;
        if (this.plotShapes != that.plotShapes) {
            return false;
        }
        if (this.plotLines != that.plotLines) {
            return false;
        }
        if (this.plotImages != that.plotImages) {
            return false;
        }
        if (this.plotDiscontinuous != that.plotDiscontinuous) {
            return false;
        }
        if (this.gapThresholdType != that.gapThresholdType) {
            return false;
        }
        if (this.gapThreshold != that.gapThreshold) {
            return false;
        }
        if (!ObjectUtilities.equal(this.shapesFilled, that.shapesFilled)) {
            return false;
        }
        if (!ShapeUtilities.equal(this.legendLine, that.legendLine)) {
            return false;   
        }
        return true;

    }

    /**
     * Returns a clone of the renderer.
     *
     * @return A clone.
     *
     * @throws CloneNotSupportedException  if the renderer cannot be cloned.
     */
    public Object clone() throws CloneNotSupportedException {
        return super.clone();
    }

    ////////////////////////////////////////////////////////////////////////////
    // PROTECTED METHODS
    // These provide the opportunity to subclass the standard renderer and 
    // create custom effects.
    ////////////////////////////////////////////////////////////////////////////

    /**
     * Returns the image used to draw a single data item.
     *
     * @param plot  the plot (can be used to obtain standard color information 
     *              etc).
     * @param series  the series index.
     * @param item  the item index.
     * @param x  the x value of the item.
     * @param y  the y value of the item.
     *
     * @return The image.
     */
    protected Image getImage(Plot plot, int series, int item, 
                             double x, double y) {
        // should this be added to the plot as well ?
        // return plot.getShape(series, item, x, y, scale);
        // or should this be left to the user - like this:
        return null;
    }

    /**
     * Returns the hotspot of the image used to draw a single data item.
     * The hotspot is the point relative to the top left of the image
     * that should indicate the data item. The default is the center of the
     * image.
     *
     * @param plot  the plot (can be used to obtain standard color information 
     *              etc).
     * @param image  the image (can be used to get size information about the 
     *               image)
     * @param series  the series index
     * @param item  the item index
     * @param x  the x value of the item
     * @param y  the y value of the item
     *
     * @return The hotspot used to draw the data item.
     */
    protected Point getImageHotspot(Plot plot, int series, int item,
                                    double x, double y, Image image) {

        int height = image.getHeight(null);
        int width = image.getWidth(null);
        return new Point(width / 2, height / 2);

    }
    
    /**
     * Provides serialization support.
     *
     * @param stream  the input stream.
     *
     * @throws IOException  if there is an I/O error.
     * @throws ClassNotFoundException  if there is a classpath problem.
     */
    private void readObject(ObjectInputStream stream) 
            throws IOException, ClassNotFoundException {
        stream.defaultReadObject();
        this.legendLine = SerialUtilities.readShape(stream);
    }
    
    /**
     * Provides serialization support.
     *
     * @param stream  the output stream.
     *
     * @throws IOException  if there is an I/O error.
     */
    private void writeObject(ObjectOutputStream stream) throws IOException {
        stream.defaultWriteObject();
        SerialUtilities.writeShape(this.legendLine, stream);
    }
}
