# Supplementary material for: CellProfiler Analyst: data exploration and analysis software for complex image-based screens
Source: BMC Bioinformatics. 2008 Nov 15;9:482. doi: 10.1186/1471-2105-9-482 (PMC2614436; doi:10.1186/1471-2105-9-482)
Supplement: Additional file 3 — Source code for CellProfiler Analyst (most recent version is available at ). Additional File 3 must be uncompressed. Doubleclicking the file often activates the computer's native decompression software; otherwise download free software online (e.g., StuffIt Expander) for this purpose. [file 1471-2105-9-482-S3.zip › CPA_src/jCPAnalyst/Visualize/JFreeChartExt/test/ScatterplotTest.java]

package jCPAnalyst.Visualize.JFreeChartExt.test;


import java.io.BufferedWriter;
import java.io.File;
import java.io.FileWriter;
import java.io.IOException;
import java.sql.Connection;
import java.sql.DriverManager;
import java.sql.ResultSet;
import java.sql.ResultSetMetaData;
import java.sql.SQLException;
import java.sql.Statement;

import javax.swing.JDialog;
import javax.swing.JFileChooser;
import javax.swing.JFrame;
import javax.swing.JOptionPane;

import org.jfree.chart.ChartFactory;
import org.jfree.chart.ChartPanel;
import org.jfree.chart.JFreeChart;
import org.jfree.chart.axis.NumberAxis;
import org.jfree.chart.plot.FastScatterPlot;
import org.jfree.chart.plot.PlotOrientation;
import org.jfree.data.xy.XYSeries;
import org.jfree.data.xy.XYSeriesCollection;


public class ScatterplotTest {

	public Connection con;
	
	private void registerDatabase(){
		try {
			Class.forName("com.mysql.jdbc.Driver");
		} catch (ClassNotFoundException cnfe) {
			System.out.println("Could not load JDBC Driver");
			throw new RuntimeException();
		}
	}

	
	public void connectToDatabase(String host, String database, String user, String password) {
		String connectString = "jdbc:mysql://" + host + "/" + database;
		try {
			con = DriverManager.getConnection(connectString, user, password);
			System.out.println("Connected to host");
		} catch (SQLException se) {
			System.out.println("Could not connect to host");
		}
	}
	
	
	public int getResultSetSize(ResultSet resultSet){
		int size = -1;
		try{
			resultSet.last();
			size = resultSet.getRow();
			resultSet.beforeFirst();
			return size;
		}
		catch(SQLException e){
			return size;
		}	
	}

	public void consolePlot(ResultSet results){
		try{
			while(results.next()){
				System.out.println(results.getDouble(1));
			}
		}
		catch(Exception e){
			e.printStackTrace();
		}
	}
	
	public void regScatterplot(ResultSet results){
		try{
		double startTime = System.currentTimeMillis();
		
		// Regular Scatterplot
		XYSeriesCollection testSet = new XYSeriesCollection();
		XYSeries testSeries = new XYSeries(new Double(1.0), false);
		while(results.next()){
			testSeries.add(results.getDouble(1), results.getDouble(2));
		}
		testSet.addSeries(testSeries);
		System.out.println("Finished reading:" + (System.currentTimeMillis() - startTime) / 1000);
		
		JFreeChart testPlot = ChartFactory.createScatterPlot("test", "x-axis", "y-axis", testSet, PlotOrientation.VERTICAL, true, true, false);
		ChartPanel testPanel = new ChartPanel(testPlot);
		JFrame testFrame = new JFrame();
		testFrame.setSize(500,500);
		testFrame.add(testPanel);			
		testFrame.setVisible(true);
		System.out.println("Finished drawing:" + (System.currentTimeMillis() - startTime) / 1000);
		}
		catch(Exception e){
			e.printStackTrace();
		}
	}
	
		
	public void fastScatterplot(ResultSet results){
		try{
			double startTime = System.currentTimeMillis();
			
			// Regular Scatterplot
			int resultSize = getResultSetSize(results);
			float[][] data = new float[2][resultSize];
			results.next();
			for(int i=0; i<resultSize; i++){
				data[0][i] = results.getFloat(1);
				data[1][i] = results.getFloat(2);
				results.next();
			}
			
			System.out.println("Finished reading:" + (System.currentTimeMillis() - startTime) / 1000);
			NumberAxis numberaxis = new NumberAxis("X");
	        numberaxis.setAutoRangeIncludesZero(false);
	        NumberAxis numberaxis1 = new NumberAxis("Y");
	        numberaxis1.setAutoRangeIncludesZero(false);
	        FastScatterPlot fastPlot = new FastScatterPlot(data, null, null);
			JFreeChart testPlot = new JFreeChart(fastPlot);
			ChartPanel testPanel = new ChartPanel(testPlot);
			JFrame testFrame = new JFrame();
			testFrame.setSize(500,500);
			testFrame.add(testPanel);			
			testFrame.setVisible(true);
			System.out.println("Finished drawing:" + (System.currentTimeMillis() - startTime) / 1000);
		}
		catch(Exception e){
			e.printStackTrace();
		}
	}
	
	/**
	 * Prompts the user to pick a file to save to
	 * then calls saveData(File file) to actual save the file
	 *
	 */
	public void saveData(ResultSet results){
		JFileChooser fileChooser = new JFileChooser();
		fileChooser.setDialogTitle("Save As");
		int returnVal = fileChooser.showSaveDialog(new JDialog(new JDialog(), true));
		if(returnVal == JFileChooser.APPROVE_OPTION){
			File saveFile = fileChooser.getSelectedFile();
			this.saveData(saveFile, results);			
		}
		else{
			return;  // User cancels file saving
		}
	}
	
	/**
	 * Saves the data to the file of the user's choosing.
	 * Queries the database using the infomodel to get the
	 * entries to write to.
	 * @param file
	 */
	public void saveData(File file, ResultSet results){
		try{
			BufferedWriter writer = new BufferedWriter(new FileWriter(file));
			ResultSetMetaData resultsMD = results.getMetaData();
			// Write the column headers
			for(int i=1; i<=resultsMD.getColumnCount(); i++){
				writer.write(resultsMD.getColumnName(i));
				if(i<resultsMD.getColumnCount())
					writer.write(",");
			}
			writer.newLine();
			// Write the data
			while(results.next()){
				for(int i=1; i<=resultsMD.getColumnCount(); i++){
					writer.write(results.getString(i));
					if(i<resultsMD.getColumnCount())
						writer.write(",");
				}
				writer.newLine();
			}
			writer.close();
		}
		catch(IOException ioe){
			JOptionPane.showMessageDialog(null, "Error saving file.", "Error", JOptionPane.ERROR_MESSAGE);
		}
		catch(SQLException sqle){
			JOptionPane.showMessageDialog(null, "Error saving file. \r\n  Could not read from database.", "Error", JOptionPane.ERROR_MESSAGE);
		}

	}
	
	
	/**
	 * @param args
	 */
	public static void main(String[] args) {
		// TODO Auto-generated method stub
		try{
			ScatterplotTest sTest = new ScatterplotTest();
			sTest.registerDatabase();
			sTest.connectToDatabase("oblique.csail.mit.edu", "Fly200", "sabatini_lab", "mtor");
			//Statement stmt = sTest.con.createStatement(ResultSet.TYPE_FORWARD_ONLY, ResultSet.CONCUR_READ_ONLY);
			//stmt.setFetchSize(Integer.MIN_VALUE);
			Statement stmt = sTest.con.createStatement();
			ResultSet results = stmt.executeQuery("Select imagenumber, objectcount from sl02PerImage");
			//ResultSet results = stmt.executeQuery("Select log(ObjectIntegratedIntensitypH3withinCells/ObjectIntegratedIntensityDNAwithinCells), log(ObjectIntegratedIntensityDNAwithinCells) from cells where cellnumber % 4 = 0");
			//ResultSet results = stmt.executeQuery("Select Cells_Shape_Area, Nuclei_Shape_Area from sl02PerObject");
			
			sTest.fastScatterplot(results);
			//sTest.consolePlot(results);
			//sTest.heatMapPlot(results);
			//sTest.saveData(results);
			
		}
		catch(Exception e){
			e.printStackTrace();
		}
		
		
	}
}
