# Supplementary material for: CellProfiler Analyst: data exploration and analysis software for complex image-based screens
Source: BMC Bioinformatics. 2008 Nov 15;9:482. doi: 10.1186/1471-2105-9-482 (PMC2614436; doi:10.1186/1471-2105-9-482)
Supplement: Additional file 3 — Source code for CellProfiler Analyst (most recent version is available at ). Additional File 3 must be uncompressed. Doubleclicking the file often activates the computer's native decompression software; otherwise download free software online (e.g., StuffIt Expander) for this purpose. [file 1471-2105-9-482-S3.zip › CPA_src/jCPAnalyst/Visualize/MenuObjects/MenuActions.java]

package jCPAnalyst.Visualize.MenuObjects;

import jCPAnalyst.CVProperties;
import jCPAnalyst.Visualize.AbstractDisplayModel;

import java.awt.Event;
import java.awt.event.ActionEvent;
import java.awt.event.ActionListener;
import java.awt.event.KeyEvent;

import javax.swing.JMenuItem;
import javax.swing.KeyStroke;

public class MenuActions {
	
	/**
	 * Creates the JMenuItem that allows users to set settings
	 * @param display
	 * @return
	 */
	public static JMenuItem setSettingsItem(AbstractDisplayModel display){
		final AbstractDisplayModel disp = display; 
		JMenuItem menuItem = new JMenuItem("Change Plot");
		menuItem.setMnemonic(KeyEvent.VK_P);
		menuItem.addActionListener(new ActionListener(){
			public void actionPerformed(ActionEvent evt){
				disp.selectAxesAndDraw();
			}
		});
		return menuItem;
	}
	
	/**
	 * Creates the JMenuItem that allows users to close the plot
	 * @param display
	 * @return
	 */
	public static JMenuItem closePlotItem(AbstractDisplayModel display){
		final AbstractDisplayModel disp = display; 
		JMenuItem menuItem = new JMenuItem("Close Plot");
		menuItem.setMnemonic(KeyEvent.VK_C);
		menuItem.addActionListener(new ActionListener(){
			public void actionPerformed(ActionEvent evt){
				disp.closeDisplayModel();
			}
		});
		return menuItem;
	}
	
	/**
	 * Creates the JMenuItem that allows users to save the data
	 * Ctrl-S is the keyboard shortcut
	 * @param display
	 * @return
	 */
	public static JMenuItem saveDataItem(AbstractDisplayModel display){
		final AbstractDisplayModel disp = display;
		JMenuItem menuItem = new JMenuItem("Save Data");
		menuItem.setMnemonic(KeyEvent.VK_S);
		menuItem.setAccelerator(KeyStroke.getKeyStroke(java.awt.event.KeyEvent.VK_S,
                java.awt.Event.CTRL_MASK));
		menuItem.addActionListener(new ActionListener(){
			public void actionPerformed(ActionEvent evt){
				disp.saveData();
			}
		});
		return menuItem;
	}
	

	
	/**
	 * Creates the JMenuItem that allows users to pick a gene
	 * by name
	 * Ctrl-Alt-N is the shortcut key
	 * @param display
	 * @return
	 */
	public static JMenuItem findGeneByName(AbstractDisplayModel display){
		final AbstractDisplayModel disp = display; 
		JMenuItem menuItem = new JMenuItem("Find Gene By Name");
		menuItem.setAccelerator(KeyStroke.getKeyStroke(java.awt.event.KeyEvent.VK_N,
                java.awt.Event.CTRL_MASK+Event.ALT_MASK));
		menuItem.setMnemonic(KeyEvent.VK_G);
		menuItem.addActionListener(new ActionListener(){
			public void actionPerformed(ActionEvent evt){
				disp.findGeneNameByDialog();
			}
		});
		return menuItem;
	}

	
	/**
	 * Creates the JMenuItem that allows users to pick a gene
	 * by id
	 * Ctrl-Alt-G is the shortcut key
	 * @param display
	 * @return
	 */
	public static JMenuItem findGeneByID(AbstractDisplayModel display){
		final AbstractDisplayModel disp = display; 
		JMenuItem menuItem = new JMenuItem("Find Gene By ID");
		menuItem.setMnemonic(KeyEvent.VK_A);
		menuItem.setAccelerator(KeyStroke.getKeyStroke(java.awt.event.KeyEvent.VK_G,
                java.awt.Event.CTRL_MASK+Event.ALT_MASK));
		menuItem.addActionListener(new ActionListener(){
			public void actionPerformed(ActionEvent evt){
				disp.findGeneIDByDialog();
			}
		});
		return menuItem;
	}

	
	/**
	 * Creates the JMenuItem that allows users to pick a point
	 * by spotnumber
	 * Ctrl-Alt-U is the shortcut key
	 * @param display
	 * @return
	 */
	public static JMenuItem findUniqueID(AbstractDisplayModel display){
		final AbstractDisplayModel disp = display; 
		JMenuItem menuItem = new JMenuItem("Find " + CVProperties.getUniqueID());
		menuItem.setMnemonic(KeyEvent.VK_A);
		menuItem.setAccelerator(KeyStroke.getKeyStroke(java.awt.event.KeyEvent.VK_U,
                java.awt.Event.CTRL_MASK+Event.ALT_MASK));
		menuItem.addActionListener(new ActionListener(){
			public void actionPerformed(ActionEvent evt){
				disp.findUniqueIDByDialog();
			}
		});
		return menuItem;
	}
	
}
