# Supplementary material for: CellProfiler Analyst: data exploration and analysis software for complex image-based screens
Source: BMC Bioinformatics. 2008 Nov 15;9:482. doi: 10.1186/1471-2105-9-482 (PMC2614436; doi:10.1186/1471-2105-9-482)
Supplement: Additional file 3 — Source code for CellProfiler Analyst (most recent version is available at ). Additional File 3 must be uncompressed. Doubleclicking the file often activates the computer's native decompression software; otherwise download free software online (e.g., StuffIt Expander) for this purpose. [file 1471-2105-9-482-S3.zip › CPA_src/jCPAnalyst/Visualize/Model/CommonModels.java]

package jCPAnalyst.Visualize.Model;

import jCPAnalyst.CVProperties;

public class CommonModels {
	
	/**
	 * Generates the commonly used geneInfoModel
	 * @param tableName
	 * @return
	 */
	public static InfoModel geneInfoModel(String tableName){
		InfoModel geneModel = new InfoModel();
		geneModel.setType(InfoModel.SPOT_DATA);
		String spotTable = TableGroups.computeSpotTable(tableName);
		
		// Create the tableList
		geneModel.addTableColumn(spotTable + "." + CVProperties.getUniqueID());
		
		if(CVProperties.getPropertyField("geneinfo_table").equals("info_table")){
			geneModel.addTable(tableName);
			String infoTable = CVProperties.getPropertyField("info_table");
			geneModel.addTableColumn(infoTable + "." + CVProperties.getPropertyField("geneinfo_col"));
		}
		else{
			geneModel.addTableColumn(spotTable + "." + CVProperties.getPropertyField("geneinfo_col"));
		}
				
		return geneModel;
	}
	
	/**
	 * Makes the infoModel used for website information.
	 * @param tableName
	 * @return
	 */
	public static InfoModel webInfoModel(String tableName){
		InfoModel webModel = new InfoModel();
		webModel.setType(InfoModel.SPOT_DATA);
		
		String spotTable = TableGroups.computeSpotTable(tableName);
		webModel.addTableColumn(spotTable + "." + CVProperties.getUniqueID());

		if(CVProperties.getPropertyField("webinfo_table").equals("info_table")){
			String infoTable = CVProperties.getPropertyField("info_table");
			webModel.addTableColumn(infoTable + "." + CVProperties.getPropertyField("webinfo_col"));
		}
		else{
			webModel.addTableColumn(spotTable + "." + CVProperties.getPropertyField("webinfo_col"));
		}
		
		return webModel;
	}
	
	public static InfoModel webInfoModel(String tableName, int uniqueID){
		InfoModel geneModel = CommonModels.webInfoModel(tableName);
		String spotTable = TableGroups.computeSpotTable(tableName);
		geneModel.addWhere(spotTable + "." + CVProperties.getPropertyField("uniqueID") + "=" + uniqueID);
		return geneModel;
	}

}
