# Supplementary material for: CellProfiler Analyst: data exploration and analysis software for complex image-based screens
Source: BMC Bioinformatics. 2008 Nov 15;9:482. doi: 10.1186/1471-2105-9-482 (PMC2614436; doi:10.1186/1471-2105-9-482)
Supplement: Additional file 3 — Source code for CellProfiler Analyst (most recent version is available at ). Additional File 3 must be uncompressed. Doubleclicking the file often activates the computer's native decompression software; otherwise download free software online (e.g., StuffIt Expander) for this purpose. [file 1471-2105-9-482-S3.zip › CPA_src/jCPAnalyst/Visualize/Model/HighlightModel.java]

package jCPAnalyst.Visualize.Model;

import jCPAnalyst.CVProperties;

import java.util.ArrayList;
import java.util.Iterator;
import java.util.List;


/**
 * A <code>HighlightModel</code> object is an object with a list of 
 * <code>Range</code> and a list of <code>SqlEql</code> objects
 * from which infoModel can figure out what to highlight.
 * @author Owner
 */
public class HighlightModel {

	// Instance variables
	private List sqlEqlList;
	private List rangeList;
	
	public HighlightModel(){
		this.sqlEqlList = new ArrayList();
		this.rangeList = new ArrayList();
	}

	/**
	 * Clones the copyHighlightModel
	 * Note: This is a shallow copy!
	 * @return
	 */
	public HighlightModel copyHighlightModel(){
		HighlightModel copiedModel = new HighlightModel();
		copiedModel.setRangeList(new ArrayList(rangeList));
		copiedModel.setSqlEqlList(new ArrayList(sqlEqlList));
		return copiedModel;
	}
	
	/**
	 * 
	 * @return The list of ranges that highlight should be specified by
	 */
	public List getRangeList() {
		return new ArrayList(rangeList);
	}

	/**
	 * 
	 * @param rangeList
	 */
	public void setRangeList(List rangeList) {
		this.rangeList = rangeList;
	}
	
	/**
	 * Adds a range object to the rangeList
	 * @param object
	 */
	public void addRangeObject(Range object){
		this.rangeList.add(object);
	}

	/**
	 * 
	 * @return The list of SqlEql objects that is being highlighted
	 */
	public List getSqlEqlList() {
		return new ArrayList(sqlEqlList);
	}

	/**
	 * 
	 * @param sqlEqlList
	 */
	public void setSqlEqlList(List sqlEqlList) {
		this.sqlEqlList = sqlEqlList;
	}
	
	/**
	 * Adds the sqleql object to the end of the list
	 * @param se
	 */
	public void addSqlEqlObject(SqlEql se){
		this.sqlEqlList.add(se);
	}
	
	/**
	 * 
	 * @return List of all tables that are specified by this 
	 * highlight model by its <code>Range</code> and <code>SqlEql</code>
	 * objects
	 */
	public List getAllTables(){
		List tableList = new ArrayList();
		Range range;
		for(int i=0; i<rangeList.size(); i++){
			range = (Range)rangeList.get(i);
			for(int j=0; j<range.length(); j++){
				TableColumn tabCol = range.getTableColumn(j);
				List tables = tabCol.getTables();
				for(int k=0; k<tables.size(); k++){
					if(!tableList.contains(tables.get(k)))
						tableList.add(tables.get(k));	
				}
				
			}
		}
		SqlEql sqlEql;
		for(int i=0; i<sqlEqlList.size(); i++){
			sqlEql = (SqlEql)sqlEqlList.get(i);
			if(!tableList.contains(sqlEql.getTableStr()))
				tableList.add(sqlEql.getTableStr());
		}
		return tableList;
	}
	
	/**
	 * Should move the logic to database layer
	 * @return
	 */
	public String computeWhereStr(){
		String whereString = "(";
		// Cycle through all the tables to make sure they are linked
		List allTables = this.getAllTables();
		if(allTables.size()>1){
			String firstTable = (String)allTables.get(0);
			for(int i=1; i<allTables.size(); i++){
				whereString += "(" + firstTable + "." + CVProperties.getUniqueID() + "=" + (String)allTables.get(i) + "." + CVProperties.getUniqueID() + ") and ";
			}
		}
		
		// Cycle through the Ranges in the highlightModel
		// and add them to the whereList, while appropriately
		// adding tables to the moreTables as necessary.
		Range range;
		int loopCounter;
		int colNum;
		double min, max;
		String columnName;
		// Loop through the rangeList
		for(int i=0; i<rangeList.size(); i++){
			loopCounter = 0;
			range = (Range)rangeList.get(i);
			Iterator rangeColIterator = range.getColumnSet().iterator();
			// Loop through all the columns in the range
			while(rangeColIterator.hasNext()){
				colNum = ((Integer)rangeColIterator.next()).intValue();
				min = range.getMin(colNum);
				max = range.getMax(colNum);
				// Find the whereString to add
				columnName = ((TableColumn)range.getTableColumn(colNum)).getColumn(); 
				whereString += "(" + min + " < ";
				if((String)range.getModifier(colNum) != null)
					whereString += range.getModifier(colNum) + "(" + columnName + ")";
				else
					whereString += columnName; 
				whereString += ") and (" + max + " > ";
				if((String)range.getModifier(colNum) != null)
					whereString += range.getModifier(colNum) + "(" + columnName + ")";
				else
					whereString += columnName;
				whereString += ") and ";
				loopCounter++;
			}
			whereString = whereString.substring(0, whereString.length() - 4);
			whereString += ") or (";
		}
		
		// Now cycle through all the SqlEql Objects and 
		// add it to the copiedModel.whereList, appropriately
		// adding tables to copiedModel.moreTable as necessary
		SqlEql sqlEql;
		for(int i=0; i<sqlEqlList.size(); i++){
			sqlEql = (SqlEql)sqlEqlList.get(i);
			whereString += sqlEql.getTableStr() + "." + sqlEql.getColumnStr() + "= \"" + sqlEql.getValueStr() + "\") and ";
		}
		
		if(whereString.length() > 1)
			return whereString.substring(0, whereString.length() - 4);
		else
			return "";
	}
	
	
	/**
	 * Checks whether there is anything in the highlight model
	 * @return true if there are no <code>SqlEql</code> objects
	 * and no <code>Range</code> objects
	 */
	public boolean isEmpty(){
		if(this.sqlEqlList.size()==0 && this.rangeList.size()==0)
			return true;
		else
			return false;
	}

}
