# Supplementary material for: CellProfiler Analyst: data exploration and analysis software for complex image-based screens
Source: BMC Bioinformatics. 2008 Nov 15;9:482. doi: 10.1186/1471-2105-9-482 (PMC2614436; doi:10.1186/1471-2105-9-482)
Supplement: Additional file 3 — Source code for CellProfiler Analyst (most recent version is available at ). Additional File 3 must be uncompressed. Doubleclicking the file often activates the computer's native decompression software; otherwise download free software online (e.g., StuffIt Expander) for this purpose. [file 1471-2105-9-482-S3.zip › CPA_src/jCPAnalyst/Visualize/Model/InfoModel.java]

/*
 * Created on Aug 26, 2005
 *
 */
package jCPAnalyst.Visualize.Model;

import jCPAnalyst.CVProperties;
import jCPAnalyst.Visualize.Model.Strategy.CellDataStrategy;
import jCPAnalyst.Visualize.Model.Strategy.DataStrategyInterface;
import jCPAnalyst.Visualize.Model.Strategy.GroupedSpotDataStrategy;
import jCPAnalyst.Visualize.Model.Strategy.SpotDataStrategy;
import jCPAnalyst.Visualize.Model.Strategy.SpotFromCellDataStrategy;
import jCPAnalyst.databaseLayer.DbConnect;
import jCPAnalyst.databaseLayer.MySqlConnect;

import java.sql.ResultSet;
import java.sql.SQLException;
import java.util.ArrayList;
import java.util.Iterator;
import java.util.List;

import javax.swing.JOptionPane;


/**
 *
 */
public class InfoModel {
	
	// Constants
	public static final String SPOT_DATA = "Image Data";
	public static final String CELL_DATA = "Object Data";
	public static final String SPOT_DATA_FROM_CELLS = "Image Data From Objects";
	public static final String LOG_AXIS = "LOG";
	public static final String LINEAR_AXIS = "LINEAR";
	
	
	// Instance variables
	private DbConnect dbConnect;
	private boolean tempCreated = false; // checks if the temporary table corresponding to this infoModel
								         // has been created...(used for Image Data from cells)
	
	private String type = "";
	private DataStrategyInterface modelStrategy;
	private int plotID = -1;       // This is the member variable!
	private int parentID = -1;     // parentID...initialize to -1 (no parent)
	
	//	tables holds the list of all unique tables that will be accessed by the database
	private List tables = new ArrayList();
	private List tableColumns = new ArrayList();
	private List modifiers = new ArrayList();
	private List groupBy = new ArrayList();
	private List where = new ArrayList();
	private List orderBy = new ArrayList();
	private List limitRows = new ArrayList();
	//private List modBy = new ArrayList();
	private List axisTypes = new ArrayList();
	
	
	/**
	 * Constructor:
	 *  Grabs a unique plotID from MySqlConnect.
	 *  Note: Default infoModel type is set to Image Data 
	 */
	public InfoModel(){
		this.dbConnect = CVProperties.getDBConnect();
		this.plotID = MySqlConnect.tempPlotNum++;
		this.setType(InfoModel.SPOT_DATA);
	}
	
	
	/**
	 * This method is used by plots to create gated plots.
	 * 
	 * @param: List of ranges that indicate the gates
	 */
	public void changeModelRangeList( List rangeList ){
		String whereString = "";
		String newGateStr;
		Range range;
		TableColumn tabCol;
		
		// Loop through all the ranges in the list
		for(int i=0; i<rangeList.size(); i++){
			if(!this.type.equals(InfoModel.SPOT_DATA_FROM_CELLS)){
				range = (Range)rangeList.get(i);
				for(int j=0; j<range.length(); j++){
					tabCol = range.getTableColumn(j);
					newGateStr = "((" + tabCol.getColumn() + " >= " + range.getMin(j) + ") and ( " + tabCol.getColumn() + " <= " + range.getMax(j) + " ))";
					whereString += newGateStr + " and ";
				}
			}
			else{
				JOptionPane.showMessageDialog(null, "Unable to create a new plot from plots of Image Data from Cells", "Error", JOptionPane.ERROR_MESSAGE);
				System.out.println("Unable to create a new plot from plots of Image Data from Cells");
			}
			whereString = whereString.substring(0, whereString.length() - 5);
			whereString += " or ";
		}
		
		whereString = whereString.substring(0, whereString.length() - 4);
		this.where.add(whereString);
	}
	
	public InfoModel copyInfoModel(){
		InfoModel copiedModel = new InfoModel();
		copiedModel.setType(this.type);
		copiedModel.setTables(this.getTables());
		copiedModel.setTableColumns(this.getTableColumns());
		copiedModel.setModifiers(getModifiers());
		copiedModel.setGroupBy(getGroupBy());
		copiedModel.setWhereList(getWhereList());
		copiedModel.setPlotID(this.getPlotID());
		copiedModel.setTempCreated(true);
		copiedModel.setAxisType(this.axisTypes);
		copiedModel.setStrategy(this.getStrategy());
		return copiedModel;
	}
	
	private void computeStrategy(){
		if(this.type.equals(InfoModel.SPOT_DATA_FROM_CELLS))
			this.modelStrategy = SpotFromCellDataStrategy.getInstance();
		else if(this.type.equals(InfoModel.CELL_DATA))
			this.modelStrategy = CellDataStrategy.getInstance();
		else if(this.type.equals(InfoModel.SPOT_DATA) && this.groupBy.size() > 0)
			this.modelStrategy = GroupedSpotDataStrategy.getInstance();
		else
			this.modelStrategy = SpotDataStrategy.getInstance();
	}

	public void addTableColumn(String tableColumn) {
		int size = tableColumns.size();
		addTableColumn(size, tableColumn);
	}
	
	public void addTableColumn(int index, String tableColumn){
		TableColumn tabCol = new TableColumn(tableColumn);
		tableColumns.add(index, tabCol);
		List tableList = tabCol.getTables();
		for(int i=0; i<tableList.size(); i++)
			this.addTable((String)tableList.get(i));
	}
	
	public void addTable(String table){
		table = table.trim();
		if(!this.tables.contains(table)){
			this.tables.add(table);
			String infoTable = CVProperties.getPropertyField("info_table").trim();
			if(infoTable.equals(table)){
				List linkedFields = CVProperties.getLinkedInfoFields();
				for(int i=0; i<linkedFields.size(); i++)
					this.where.add(tables.get(0) + "." + linkedFields.get(i) + "=" + infoTable + "." + linkedFields.get(i));
			}
			else{
				if(tables.size() > 1){
					this.where.add(tables.get(0) + "." + CVProperties.getUniqueID() + "=" + table + "." + CVProperties.getUniqueID());
				}
			}
		}
	}


	public void addModifier(String modifier) {
		modifiers.add(modifier);
	}
	
	public void addGroupByColumn(String gb) {
		// Add to group by
		groupBy.add(gb);
		// Add to table
		TableColumn tabCol = new TableColumn(gb);
		List tableList = tabCol.getTables();
		for(int i=0; i<tableList.size(); i++)
			this.addTable((String)tableList.get(i));
	}
	
	public void addWhere(String w) {
		where.add(w);
	}
	
	// TODO: Look into redundancies in how many times tables are linked
	public void addLinkedTables(List linkedTables, String linkedBy){
		String prevTable = (String)linkedTables.get(0);
		String curTable;
		for(int i=1; i<linkedTables.size(); i++){
			curTable = (String)linkedTables.get(i);
			where.add(prevTable + "." + linkedBy + "=" + curTable + "." + linkedBy);
			prevTable = curTable;
		}		
	}
	
	public DbConnect getDBConnect(){
		return this.dbConnect;
	}
	
	
	public String getType() {
		return type;
	}
	
	public void setType(String type){
		this.type = type;
		this.computeStrategy();
	}

	/**
	 * Sets the strategy
	 * @param strat
	 */
	public void setStrategy(DataStrategyInterface strat){
		this.modelStrategy = strat;
	}
	
	/**
	 * 
	 * @return The Strategy that is being used by the infomodel
	 */
	public DataStrategyInterface getStrategy(){
		return this.modelStrategy;
	}
	
	
	/**
	 * @return a copy of the columns
	 */
	public List getTableColumns() {
		List newTableCols = new ArrayList();
		for(int i=0; i<tableColumns.size(); i++){
			newTableCols.add(((TableColumn)tableColumns.get(i)).copy());
		}
		return newTableCols;
	}
	
	/**
	 * Sets the private variable columns
	 * @param columns
	 */
	public void setTableColumns(List tableColsList){
		this.tableColumns = tableColsList;
		TableColumn tabCol;
		List tables;
		for(int i=0; i<tableColsList.size(); i++){
			tabCol = (TableColumn)tableColsList.get(i);
			tables = tabCol.getTables();
			for(int j=0; j<tables.size(); j++)
				this.addTable((String)tables.get(j));
		}
	}
	
	public TableColumn getTableColumnAt(int index){
		TableColumn tabCol = (TableColumn)tableColumns.get(index);
		return tabCol;
	}
	
	/**
	 * Sets the table at the column num to be the tableName 
	 * @param num
	 * @param tableName
	 */
	public void setTableColumnAt(int num, String columnName){
		this.tableColumns.remove(num);
		TableColumn newTabCol = new TableColumn(columnName);
		this.tableColumns.add(num, newTabCol);
		List tables = newTabCol.getTables();
		for(int i=0; i<tables.size(); i++)
			this.addTable((String)tables.get(i));
	}
	
	/**
	 * 
	 * @param column index
	 * @return The column at the specified column location
	 */
	public String getTableColumnStrAt(int index){
		TableColumn tabCol = (TableColumn)tableColumns.get(index);
		return tabCol.getColumn();
	}
		

	public List getTables(){
		return new ArrayList(tables);
	}
	
	
	public void setTables(List tables){
		this.tables = tables;
	}

	
	/**
	 * @return a copy of the modifiers
	 */
	public List getModifiers() {
		return new ArrayList(modifiers);
	}
	
	public String getModifierAt(int col){
		if(col <= this.modifiers.size()-1)
			return (String)this.modifiers.get(col);
		else
			return null;
	}
	
	/**
	 * Sets the modifier table
	 * @param modifiers
	 */
	public void setModifiers(List modifiers){
		this.modifiers = modifiers;
	}
	
	/**
	 * @return a copy of groupBy
	 */
	public List getGroupBy() {
		return new ArrayList(groupBy);
	}
	
	public void setGroupBy(List groupByColList){
		this.groupBy = groupByColList;
	}
	
	public List getWhereList() {
		return new ArrayList(where);
	}
	
	public void setWhereList(List newWhereList){
		this.where = newWhereList;
	}
	
	public List getOrderBy(){
		return new ArrayList(orderBy);
	}
	
	public void setOrderBy(List orderBy){
		this.orderBy = orderBy;
	}
	
	public List getLimitRows(){
		return new ArrayList(limitRows);
	}
	
	public void setLimitRows(List limits){
		this.limitRows = limits;
	}
	
	
	public List getAxisTypes(){
		return new ArrayList(this.axisTypes);
	}


	/**
	 * Sets axisTypes, either linear or log
	 * @param axisTypes
	 */
	public void setAxisType(List axisTypes){
		this.axisTypes = new ArrayList(axisTypes);
	}
	
	public boolean isLogAxis(int colNum){
		if(this.axisTypes.get(colNum).equals(InfoModel.LOG_AXIS))
			return true;
		else 
			return false;
	}


	/**
	 * 
	 * @return the plot id
	 */
	public int getPlotID(){
		return this.plotID;
	}
	
	/**
	 * Sets the plot id equal to id
	 * @param id
	 */
	public void setPlotID(int id){
		this.plotID = id;
	}
	
	/**
	 * Get method that returns the parentID
	 * @return this.parentID
	 */
	public int getParentID(){
		return this.parentID;
	}
	
	
	/**
	 * Sets the parentID.  Called by the parentInfoModel
	 * that generates this infoModel.
	 * @param parentID
	 */
	public void setParentID(int parentID){
		this.parentID = parentID;
	}
	
	public boolean getTempCreated(){
		return this.tempCreated;
	}
	
	public void setTempCreated(boolean created){
		this.tempCreated = created;
	}
	
	
	
	/**
	 * @return ResultSet from the query.
	 * @throws SQLException 
	 */
	public ResultSet getData(boolean useDistinct) throws SQLException{
		return this.modelStrategy.getData(this, useDistinct);
	}
	
	
	/**
	 * Returns a Streaming ResultSet that has the data
	 * @return A streaming ResultSet from the query
	 * @throws SQLException
	 */
	public ResultSet getStreamData(boolean useDistinct) throws SQLException{
		return this.modelStrategy.getStreamData(this, useDistinct);		
	}
	
	/**
	 * Returns an <code>InfoModelStats</code> object that
	 * contains max/min/count info about this infomodel
	 * @return InfoModelStats about itself
	 * @throws SQLException
	 */
	public InfoModelStats getInfoModelStats() throws SQLException{
		return this.dbConnect.computeInfoModelStats(this);
	}
	
	/**
	 * Returns ResultSet that has binned information about itself,
	 * ordered by columns
	 * @param iStats
	 * @param bins
	 * @param logScale
	 * @return ResultSet that has binned information about itself
	 * @throws SQLException
	 */
	public ResultSet getHistogramInfo(InfoModelStats iStats, int bins, boolean logScale) throws SQLException {
		return this.dbConnect.computeHistogramInfo(this, iStats, bins, logScale);
	}
	
	
	/**
	 * This method is used by showInfo objects to get extra information (filename/cg number)
	 * @param selectedValues
	 * @return
	 */
	public ResultSet computeResultsOfGated(List rangeList){
		return this.modelStrategy.computeResultsOfGate(this, rangeList);
	}
	
	/**
	 * Computes both the results and the uniqueIDs that fit
	 * in the rangeList
	 * @param rangeList
	 * @return
	 */
	public ResultSet computeResultsAndIDsOfGated(List rangeList){
		return this.modelStrategy.computeResultsAndIDsOfGated(this, rangeList);
	}
	
	public ResultSet computeResultsFromIDs(List uniqueIDs)throws SQLException{
		return this.modelStrategy.computeResultsOfIDs(this, uniqueIDs);
	}
	
	/**
	 * Computes the results to highlight from the specified highlight model
	 * @param highlightModel
	 * @return
	 */
	public ResultSet computeHighlightResults(HighlightModel highlightModel) throws SQLException{
		return this.modelStrategy.computeHighlightResults(this, highlightModel);
	}
	
	/**
	 * Computes the uniqueIDs of the results that would be highlighted
	 * Notes: Perhaps move this to the database layer?
	 * @param highlightModel
	 * @return
	 */
	public ResultSet computeIDsOfHighlight(HighlightModel highlightModel) throws SQLException{
		return this.modelStrategy.computeHighlightIDs(this, highlightModel);
	}
	
	
	public ResultSet computeResultsFromField(List values, String fieldName)throws SQLException{
		return this.modelStrategy.computeResultsFromField(this, values, fieldName);
	}
	
	/**
	 * Gets the plot values where infotable field = values
	 * @param values
	 * @param fieldName
	 * @return
	 * @throws SQLException
	 */
	public ResultSet computeResultsFromInfoField(List values, String fieldName)throws SQLException{
		return this.modelStrategy.computeResultsFromInfofield(this, values, fieldName);
	}
	
	public ResultSet computeIDsFromField(List values, String fieldName) throws SQLException{
		return this.modelStrategy.computeIDsFromField(this, values, fieldName);
	}
	

	/**
	 * Computes the uniqueIDs of the results that would be highlighted
	 * Notes: Perhaps move this to the database layer?
	 * @param highlightModel
	 * @return
	 */
	public ResultSet computeIDsFromInfo(List values, String fieldName) throws SQLException{
		return this.modelStrategy.computeIDsFromInfofield(this, values, fieldName);
	}
	
	
	/**
	 * This method is used by AbstractDisplayModel objects to pick
	 * a random point within a specified Range.  If the plotType is
	 * SPOT_DATA, then it returns just the UniqueID.  If the plotType
	 * is CELL_DATA, then it returns the UniqueID and the ObjectID.
	 * @param rangeList
	 * @return
	 */
	public ResultSet queryRandomInRangeList(List rangeList){
		InfoModel copiedModel = this.copyInfoModel();
		Range range;
		int loopCounter;
		int colNum;
		double min, max;
		String whereString = "(";
		String columnName;
		List initWhere = new ArrayList();
		
		// First set the columns/tables to be uniqueID/objectID(if necessary)
		System.out.println("This method may not be correct");
		List newTabColList = new ArrayList();
		// Use first table in list to avoid an error in the event that the number of tables is greater than 1
		newTabColList.add(new TableColumn(copiedModel.getTables().get(0)+"."+CVProperties.getUniqueID()));
		if(copiedModel.getType().equals(InfoModel.CELL_DATA)){
			newTabColList.add(CVProperties.getPropertyField("objectID"));
		}
		copiedModel.setTableColumns(newTabColList);
		copiedModel.setWhereList(initWhere);
		for(int i=0; i<rangeList.size(); i++){
			loopCounter = 0;
			range = (Range)rangeList.get(i);
			Iterator rangeColIterator = range.getColumnSet().iterator();
			
			while(rangeColIterator.hasNext()){
				colNum = ((Integer)rangeColIterator.next()).intValue();
				min = range.getMin(colNum);
				max = range.getMax(colNum);
				// Add to list of tables if infomodel doesn't already have it
				TableColumn tabCol = range.getTableColumn(colNum);
				List moreTables = tabCol.getTables();
				for(int j=0; j<moreTables.size(); j++){
					if(loopCounter > 0){
						if(!copiedModel.getTables().contains((String)moreTables.get(j)) && CVProperties.getPropertyField("spot_tables").contains((String)moreTables.get(j))){
							copiedModel.addTable((String)moreTables.get(j));
						}
					}else{
						copiedModel.setTables(moreTables);
					}
				}
				// Find the whereString to add
				columnName = tabCol.getColumn(); 			
				whereString += "( " + min + " < ";
				whereString += columnName; 
				whereString += " ) and ( " + max + " > ";
				whereString += columnName;
				whereString += " ) and ";
				loopCounter++;
			}
			whereString = whereString.substring(0, whereString.length() - 4);
			whereString += ") or (";
		}
		whereString = whereString.substring(0, whereString.length() - 4);
		copiedModel.addWhere(whereString);
		
		// Add Random Row Selection
		List newOrderByList = new ArrayList();
		newOrderByList.add("rand()");
		copiedModel.setOrderBy(newOrderByList);
		
		// Add Limit Number of Rows to 1;
		List newLimitList = new ArrayList();
		newLimitList.add("0,1");
		copiedModel.setLimitRows(newLimitList);
		
		
		try{
			ResultSet specifiedResultSet = copiedModel.getData(false);
			return specifiedResultSet;
		}
		catch(Exception e){throw new RuntimeException();}
	}
		
}
