# Supplementary material for: CellProfiler Analyst: data exploration and analysis software for complex image-based screens
Source: BMC Bioinformatics. 2008 Nov 15;9:482. doi: 10.1186/1471-2105-9-482 (PMC2614436; doi:10.1186/1471-2105-9-482)
Supplement: Additional file 3 — Source code for CellProfiler Analyst (most recent version is available at ). Additional File 3 must be uncompressed. Doubleclicking the file often activates the computer's native decompression software; otherwise download free software online (e.g., StuffIt Expander) for this purpose. [file 1471-2105-9-482-S3.zip › CPA_src/jCPAnalyst/Visualize/Model/InfoModelStats.java]

package jCPAnalyst.Visualize.Model;

import java.util.Hashtable;

/**
 * A <code>InfoModelStats</code> object contains max/min/count information
 * about the InfoModel.  Returned from a database query.
 * 
 * @author Owner
 */
public class InfoModelStats {

	private Hashtable maxValues;
	private Hashtable minValues;
	private Hashtable countValues;
	
	public InfoModelStats(){
		maxValues = new Hashtable();
		minValues = new Hashtable();
		countValues = new Hashtable();
	}
	
	/**
	 * Sets the maximum value for the measurement in 
	 * the specified column
	 * @param colNum
	 * @param value
	 */
	public void setMaximum(int colNum, double value){
		maxValues.put(new Integer(colNum), new Double(value));
	}
	
	/**
	 * Returns the maximum value for the measurement at the
	 * specified column location.
	 * @param colNum
	 * @return
	 */
	public double getMaximum(int colNum){
		Double value = (Double)maxValues.get(new Integer(colNum));
		return value.doubleValue();
	}
	
	/**
	 * Sets the minimum value for the measurement in 
	 * the specified column
	 * @param colNum
	 * @param value
	 */
	public void setMinimum(int colNum, double value){
		minValues.put(new Integer(colNum), new Double(value));
	}
	
	/**
	 * Returns the minimum value for the measurement at the
	 * specified column location.
	 * @param colNum
	 * @return
	 */
	public double getMinimum(int colNum){
		Double value = (Double)minValues.get(new Integer(colNum));
		return value.doubleValue();
	}
	
	/**
	 * Sets the coung value for the measurement in 
	 * the specified column
	 * @param colNum
	 * @param value
	 */
	public void setCount(int colNum, double value){
		countValues.put(new Integer(colNum), new Double(value));
	}
	
	/**
	 * Returns the count value for the measurement at the
	 * specified column location.
	 * @param colNum
	 * @return
	 */
	public double getCount(int colNum){
		Double value = (Double)countValues.get(new Integer(colNum));
		return value.doubleValue();
	}
}
