# Supplementary material for: CellProfiler Analyst: data exploration and analysis software for complex image-based screens
Source: BMC Bioinformatics. 2008 Nov 15;9:482. doi: 10.1186/1471-2105-9-482 (PMC2614436; doi:10.1186/1471-2105-9-482)
Supplement: Additional file 3 — Source code for CellProfiler Analyst (most recent version is available at ). Additional File 3 must be uncompressed. Doubleclicking the file often activates the computer's native decompression software; otherwise download free software online (e.g., StuffIt Expander) for this purpose. [file 1471-2105-9-482-S3.zip › CPA_src/jCPAnalyst/Visualize/Model/Range.java]

package jCPAnalyst.Visualize.Model;


import java.util.HashMap;
import java.util.Map;
import java.util.Set;

/**
 * A <code>Range</code> object has an arbitrary number of dimensions, with an
 * associated minimum and maximum value for each dimension.  The dimensions
 * are labeled by integers; clients should take care to avoid labeling collisions.
 * 
 * @author InHan Kange
 */
public class Range {
	
	private String type;
	private Map mins;
	private Map maxes;
	private Map tableColumns;
	private Map modifiers;

	/**
	 * Basic constructor.
	 *
	 */
	public Range() {
		mins = new HashMap();
		maxes = new HashMap();
		tableColumns = new HashMap();
		modifiers = new HashMap();
	}

	
	public void setType(String type){
		this.type = type;
	}
	
	public void setMin(HashMap min){
		this.mins = min;
	}
	
	public void setMax(HashMap max){
		this.maxes = max;
	}
	
	public void setTableColumns(HashMap tableColumns){
		this.tableColumns = tableColumns;
	}
	
	public void setModifiers(HashMap modifiers){
		this.modifiers = modifiers;
	}
	

	/**
	 * Adds a dimension.  The value <code>min</code> should be less than
	 * <code>max</code>.  If a dimension identified by <code>col</code> has
	 * already been added, this will overwrite that dimension.
	 * 
	 * @param col an integer identifying the dimension
	 * @param val1 one of the values
	 * @param val2 other value
	 */
	public void addMinAndMax(int col, double val1, double val2) {
		if(val1<=val2){
			mins.put(new Integer(col), new Double(val1));
			maxes.put(new Integer(col), new Double(val2));
		}
		else{
			mins.put(new Integer(col), new Double(val2));
			maxes.put(new Integer(col), new Double(val1));
		}
	}
	
	public void addTableColumn(int col, String tableColumn){
		tableColumns.put(new Integer(col), new TableColumn(tableColumn));
	}
	
	public void addTableColumnMod(int col, String tableColumn, String modifier){
		this.addTableColumn(col, tableColumn);
		modifiers.put(new Integer(col), modifier);
	}
	
	/**
	 * @return the number of dimensions in this.
	 */
	public int length() {
		return mins.size();
	}
	
	/**
	 * @param col the dimension number
	 * @return the minimum value for the dimension associated with <code>col</code>
	 */
	public double getMin(int col) {
		return ((Double)mins.get(new Integer(col))).doubleValue();
	}

	/**
	 * @param col the dimension number
	 * @return the maximum value for the dimension associated with <code>col</code>
	 */
	public double getMax(int col) {
		return ((Double)maxes.get(new Integer(col))).doubleValue();
	}
	
	public double getMid(int col){
		return (getMax(col)+getMin(col))/2;
	}
	
	public TableColumn getTableColumn(int col){
		return (TableColumn)tableColumns.get(new Integer(col));
	}
	
	public String getModifier(int col){
		return (String)modifiers.get(new Integer(col));
	}
	
	public String getType(){
		return this.type;
	}
	
	public Set getColumnSet(){
		return mins.keySet();
	}
	
	
	
	// TODO: check RepInvariant!
	// Basically, need to make sure that range gets populated
	// starting from dimension 0 and on up.
	// Column 2 can't get filled before 1 and 0 have been filled.
}
