# Supplementary material for: CellProfiler Analyst: data exploration and analysis software for complex image-based screens
Source: BMC Bioinformatics. 2008 Nov 15;9:482. doi: 10.1186/1471-2105-9-482 (PMC2614436; doi:10.1186/1471-2105-9-482)
Supplement: Additional file 3 — Source code for CellProfiler Analyst (most recent version is available at ). Additional File 3 must be uncompressed. Doubleclicking the file often activates the computer's native decompression software; otherwise download free software online (e.g., StuffIt Expander) for this purpose. [file 1471-2105-9-482-S3.zip › CPA_src/jCPAnalyst/Visualize/Model/SqlEql.java]

package jCPAnalyst.Visualize.Model;

import java.util.List;

/**
 * A <code>SqlEql</code> object has a table, column, and 
 * what the value of that table/column object equals to
 * 
 * @author InHan Kange
 */
public class SqlEql {
	
	private String tableStr;
	private String columnStr;
	private String valueStr;
	private List linkTableBy;
	
	public SqlEql(String table, String column, List link, String value){
		this.tableStr = table;
		this.columnStr = column;
		this.linkTableBy = link;
		this.valueStr = value;
	}
	
	/**
	 * 
	 * @return The table name of this object
	 */
	public String getTableStr(){
		return this.tableStr;
	}
	
	/**
	 * 
	 * @return The column name of this object
	 */
	public String getColumnStr(){
		return this.columnStr;
	}
	
	/**
	 * 
	 * @return The value that the table.column should equal
	 */
	public String getValueStr(){
		return this.valueStr;
	}
	
	
	/**
	 * 
	 * @return The column that the table is linked to other tables by
	 */
	public List getLinkTableBy(){
		return this.linkTableBy;
	}
	
}
