# Supplementary material for: CellProfiler Analyst: data exploration and analysis software for complex image-based screens
Source: BMC Bioinformatics. 2008 Nov 15;9:482. doi: 10.1186/1471-2105-9-482 (PMC2614436; doi:10.1186/1471-2105-9-482)
Supplement: Additional file 3 — Source code for CellProfiler Analyst (most recent version is available at ). Additional File 3 must be uncompressed. Doubleclicking the file often activates the computer's native decompression software; otherwise download free software online (e.g., StuffIt Expander) for this purpose. [file 1471-2105-9-482-S3.zip › CPA_src/jCPAnalyst/Visualize/Model/Strategy/BasicDataStrategy.java]

package jCPAnalyst.Visualize.Model.Strategy;

import jCPAnalyst.CVProperties;
import jCPAnalyst.Visualize.Model.HighlightModel;
import jCPAnalyst.Visualize.Model.InfoModel;
import jCPAnalyst.Visualize.Model.Range;
import jCPAnalyst.Visualize.Model.TableColumn;

import java.sql.ResultSet;
import java.sql.SQLException;
import java.util.Iterator;
import java.util.List;

public abstract class BasicDataStrategy implements DataStrategyInterface {
	
	public BasicDataStrategy(){
	}
	
	public ResultSet getData(InfoModel iModel, boolean useDistinct) throws SQLException{
		String sqlStr = iModel.getDBConnect().computeSqlString(iModel, useDistinct);
		return iModel.getDBConnect().executeStatement(sqlStr);
	}

	public ResultSet getStreamData(InfoModel iModel, boolean useDistinct) throws SQLException{
		String sqlStr = iModel.getDBConnect().computeSqlString(iModel, useDistinct);
		return iModel.getDBConnect().executeStreamStatement(sqlStr);
	}
	
	
	public ResultSet computeResultsOfIDs(InfoModel iModel, List uniqueIDs)throws SQLException{
		InfoModel copiedModel = iModel.copyInfoModel();
		if(uniqueIDs.size() == 0)
			return copiedModel.getData(true);
		// Otherwise, add where clause
		TableColumn tabCol = copiedModel.getTableColumnAt(0);
		String whereStr = tabCol.getRepTable() + "." + CVProperties.getUniqueID() + " in (";
		for(int i=0; i < uniqueIDs.size(); i++){
			whereStr += ((Integer)uniqueIDs.get(i)).intValue() + ","; 
		}
		whereStr = whereStr.substring(0, whereStr.length()-1);
		whereStr += ")";
		copiedModel.addWhere(whereStr);
		return copiedModel.getData(false);
	}
	
	public void changeModelGated(InfoModel iModel, List rangeList){
		String whereString = "";
		Range range;
		TableColumn tabCol;
		int colNum;
		double min,max;
		
		for(int i=0; i<rangeList.size(); i++){
			range = (Range)rangeList.get(i);
			Iterator rangeColIterator = range.getColumnSet().iterator();
			while(rangeColIterator.hasNext()){
				colNum = ((Integer)rangeColIterator.next()).intValue();
				min = range.getMin(colNum);
				max = range.getMax(colNum);
				
				if(!(whereString.equals(""))){
					whereString += " and ";
				}
				
				tabCol = range.getTableColumn(colNum);
				whereString += "( " + min + " < ";
				whereString += tabCol.getColumn();
				whereString += " ) and ( " + max + " > ";
				whereString += tabCol.getColumn();
				whereString += " ) ";
			}
			iModel.addWhere(whereString);
		}
	}
	
	
	public ResultSet computeResultsOfGate(InfoModel iModel, List rangeList){
		InfoModel copiedModel = iModel.copyInfoModel();
		this.changeModelGated(copiedModel, rangeList);
		try{
			return this.getData(copiedModel, false);
		}
		catch(Exception e){
			e.printStackTrace();
			throw new RuntimeException();}
	}
	
	public ResultSet computeResultsAndIDsOfGated(InfoModel iModel, List rangeList){
		InfoModel copiedModel = iModel.copyInfoModel();
		// First get the value of the linked field name
		TableColumn tabCol = copiedModel.getTableColumnAt(0);
		copiedModel.addTableColumn(tabCol.getRepTable() + "." + CVProperties.getUniqueID());
		
		ResultSet resultSet = copiedModel.computeResultsOfGated(rangeList);
		return resultSet;
	}
	
	public ResultSet computeHighlightResults(InfoModel iModel, HighlightModel hModel){
		InfoModel copiedModel = iModel.copyInfoModel();
		List highTables = hModel.getAllTables();
		for(int i=0; i<highTables.size(); i++){
			copiedModel.addTable((String)highTables.get(i));				
		}
		
		copiedModel.addWhere(hModel.computeWhereStr());
		try{
			return copiedModel.getData(true);	
		}
		catch(SQLException sqle){
			sqle.printStackTrace();
			throw new RuntimeException();
		}
		
	}
	
	public ResultSet computeHighlightIDs(InfoModel iModel, HighlightModel hModel){
		InfoModel copiedModel = iModel.copyInfoModel();
		// Add uniqueID to the first slot
		TableColumn tabCol = iModel.getTableColumnAt(0);
		copiedModel.addTableColumn(0, tabCol.getRepTable() + "." + CVProperties.getUniqueID());
		return this.computeHighlightResults(copiedModel, hModel);
	}
	
	
	public ResultSet computeResultsFromField(InfoModel iModel, List values, String fieldName)throws SQLException{
		InfoModel copiedModel = iModel.copyInfoModel();
		if(values.size() == 0)
			return copiedModel.getData(true);
		// Otherwise, add where clause
		String repTable = iModel.getTableColumnAt(0).getRepTable();
		String whereStr = repTable + "." + fieldName + " in (";
		for(int i=0; i < values.size(); i++){
			whereStr += "\"" + values.get(i) + "\","; 
		}
		whereStr = whereStr.substring(0, whereStr.length()-1);
		whereStr += ")";
		copiedModel.addWhere(whereStr);
		return copiedModel.getData(true);
	}
	
	public ResultSet computeResultsFromInfofield(InfoModel iModel, List values, String fieldName) throws SQLException{
		InfoModel copiedModel = iModel.copyInfoModel();
		
		if(values.size() == 0)
			return copiedModel.getData(true);
		String infoTable = CVProperties.getPropertyField("info_table");
		copiedModel.addTable(infoTable);
		
		// Otherwise, add where clause
		String whereStr = infoTable + "." + fieldName + " in (";
		for(int i=0; i < values.size(); i++){
			whereStr += "\"" + values.get(i) + "\","; 
		}
		whereStr = whereStr.substring(0, whereStr.length()-1);
		whereStr += ")";
		copiedModel.addWhere(whereStr);
		return copiedModel.getData(true);
	}
	
	public ResultSet computeIDsFromField(InfoModel iModel, List values, String fieldName) throws SQLException{
		InfoModel copiedModel = iModel.copyInfoModel();
		// Add uniqueID to the first slot
		String repTable = iModel.getTableColumnAt(0).getRepTable();
		copiedModel.addTableColumn(0, repTable + "." + CVProperties.getUniqueID());
		return copiedModel.computeResultsFromField(values, fieldName);
	}
	
	public ResultSet computeIDsFromInfofield(InfoModel iModel, List values, String fieldName) throws SQLException{
		InfoModel copiedModel = iModel.copyInfoModel();
		// Add uniqueID to the first slot
		String repTable = iModel.getTableColumnAt(0).getRepTable();
		copiedModel.addTableColumn(0, repTable + "." + CVProperties.getUniqueID());
		return copiedModel.computeResultsFromInfoField(values, fieldName);
	}
}
