# Supplementary material for: CellProfiler Analyst: data exploration and analysis software for complex image-based screens
Source: BMC Bioinformatics. 2008 Nov 15;9:482. doi: 10.1186/1471-2105-9-482 (PMC2614436; doi:10.1186/1471-2105-9-482)
Supplement: Additional file 3 — Source code for CellProfiler Analyst (most recent version is available at ). Additional File 3 must be uncompressed. Doubleclicking the file often activates the computer's native decompression software; otherwise download free software online (e.g., StuffIt Expander) for this purpose. [file 1471-2105-9-482-S3.zip › CPA_src/jCPAnalyst/Visualize/Model/Strategy/DataStrategyInterface.java]

package jCPAnalyst.Visualize.Model.Strategy;

import jCPAnalyst.Visualize.Model.HighlightModel;
import jCPAnalyst.Visualize.Model.InfoModel;

import java.sql.ResultSet;
import java.sql.SQLException;
import java.util.List;

public interface DataStrategyInterface {

	/**
	 * Retrieves the data
	 * @param iModel
	 * @param useDistinct
	 * @return
	 * @throws SQLException
	 */
	public ResultSet getData(InfoModel iModel, boolean useDistinct) throws SQLException;
	
	/**
	 * Retrieves streaming data
	 * @param iModel
	 * @param useDistinct
	 * @return
	 * @throws SQLException
	 */
	public ResultSet getStreamData(InfoModel iModel, boolean useDistinct) throws SQLException;
	
	/**
	 * Computes results given a UNIQUEID (SPOT ID)
	 * @param iModel
	 * @param uniqueIDs
	 * @return
	 * @throws SQLException
	 */
	public ResultSet computeResultsOfIDs(InfoModel iModel, List uniqueIDs)throws SQLException;
	
	/**
	 * Compute results given a gate on the particular range
	 * Note: the type of data is specified by the rangelist
	 * @param iModel
	 * @param rangeList
	 * @return
	 */
	public ResultSet computeResultsOfGate(InfoModel iModel, List rangeList);
	
	/**
	 * Compute both results and the id (last column) of the particular
	 * range.
	 * @param iModel
	 * @param rangeList
	 * @return
	 */
	public ResultSet computeResultsAndIDsOfGated(InfoModel iModel, List rangeList);
	
	public ResultSet computeHighlightResults(InfoModel iModel, HighlightModel hModel);
	
	public ResultSet computeHighlightIDs(InfoModel iModel, HighlightModel hModel);
	
	/**
	 * Computes the results that correspond to a particular fieldname and ids
	 * TODO: we need to know what table this comes from 
	 * @param iModel
	 * @param values
	 * @param fieldName
	 * @return
	 */
	public ResultSet computeResultsFromField(InfoModel iModel, List values, String fieldName) throws SQLException;
	
	public ResultSet computeResultsFromInfofield(InfoModel iModel, List values, String fieldName) throws SQLException;
	
	public ResultSet computeIDsFromField(InfoModel iModel, List values, String fieldName) throws SQLException;
	
	public ResultSet computeIDsFromInfofield(InfoModel iModel, List values, String fieldName) throws SQLException;
	
	public void changeModelGated(InfoModel iModel, List rangeList);
}
