# Supplementary material for: CellProfiler Analyst: data exploration and analysis software for complex image-based screens
Source: BMC Bioinformatics. 2008 Nov 15;9:482. doi: 10.1186/1471-2105-9-482 (PMC2614436; doi:10.1186/1471-2105-9-482)
Supplement: Additional file 3 — Source code for CellProfiler Analyst (most recent version is available at ). Additional File 3 must be uncompressed. Doubleclicking the file often activates the computer's native decompression software; otherwise download free software online (e.g., StuffIt Expander) for this purpose. [file 1471-2105-9-482-S3.zip › CPA_src/jCPAnalyst/Visualize/Model/Strategy/GroupedSpotDataStrategy.java]

package jCPAnalyst.Visualize.Model.Strategy;

import jCPAnalyst.CVProperties;
import jCPAnalyst.Visualize.Model.HighlightModel;
import jCPAnalyst.Visualize.Model.InfoModel;
import jCPAnalyst.Visualize.Model.Range;
import jCPAnalyst.Visualize.Model.TableGroups;

import java.sql.ResultSet;
import java.sql.SQLException;
import java.util.ArrayList;
import java.util.Iterator;
import java.util.List;

public class GroupedSpotDataStrategy extends BasicDataStrategy {

	private static GroupedSpotDataStrategy uniqueInstance;
	
	private GroupedSpotDataStrategy(){
		super();
	}
	
	
	public static GroupedSpotDataStrategy getInstance(){
		if(uniqueInstance==null)
			uniqueInstance = new GroupedSpotDataStrategy();
		return uniqueInstance;
	}
	
	/**
	 * Overrides the strategy from BasicDataStrategy
	 */
	public ResultSet computeResultsOfGate(InfoModel iModel, List rangeList){
		// General method for finding the values
		// Let's assume, without loss of generality, that
		// the values were grouped by genename.
		// 1.  Find the genenames that matched the rangeList
		// 2.  Find the values for those genenames
		InfoModel copiedModel = iModel.copyInfoModel();
		// Finding the genenames now.
		// Create a new infomodel to get linked info
		InfoModel tempModel = new InfoModel();
		tempModel.setType(InfoModel.SPOT_DATA);
		// HACK for now
		String tableColStr = (String)copiedModel.getGroupBy().get(0);
		tempModel.addTableColumn(tableColStr);
		// Add to tempModel all tables that are in the gate
		for(int i=0; i<rangeList.size(); i++){	
		}
		
		
		String havingStr = "HAVING ";
		Range range;
		int colNum;
		double min,max;
		
		for(int i=0; i<rangeList.size(); i++){
			range = (Range)rangeList.get(i);
			Iterator rangeColIterator = range.getColumnSet().iterator();
			
			while(rangeColIterator.hasNext()){
				// Create the gate using havingStr
				colNum = ((Integer)rangeColIterator.next()).intValue();
				min = range.getMin(colNum);
				max = range.getMax(colNum);
				if(!(havingStr.equals("HAVING ")))
					havingStr += " and ";
				havingStr += "( " + min + " < ";
				
				havingStr += copiedModel.getModifierAt(colNum) + "(" + copiedModel.getTableColumnAt(colNum).getColumn() + ")";
				havingStr += " ) and ( " + max + " > ";
				havingStr += copiedModel.getModifierAt(colNum) + "(" + copiedModel.getTableColumnAt(colNum).getColumn() + ")";
				havingStr += " ) ";
				
				List tables = copiedModel.getTableColumnAt(colNum).getTables();
				for(int j=0; j<tables.size(); j++)
					tempModel.addTable((String)tables.get(j));
			}
		}
		String groupByHack = (String)copiedModel.getGroupBy().get(0);
		groupByHack += " " + havingStr;
		List groupByList = new ArrayList();
		groupByList.add(groupByHack);
		tempModel.setGroupBy(groupByList);
		try{
			ResultSet matches = tempModel.getData(true);
			String whereString;
			whereString = copiedModel.getGroupBy().get(0) + " IN (";
			boolean hasResults = false;
			while(matches.next()){
				hasResults = true;
				whereString += "'" + matches.getString(1) + "', ";
			}
			if(!hasResults){
				return null;
			}
			else{
				whereString = whereString.substring(0, whereString.length()-2);
				whereString += ")";
				copiedModel.addWhere(whereString);
				return copiedModel.getData(false);
			}
		}
		catch(Exception e){
			e.printStackTrace();
			throw new RuntimeException();}
	}	
	
	
	public ResultSet computeResultsOfIDs(InfoModel iModel, List uniqueIDs)throws SQLException{
		// General method used here to compute results
		// Let's assume, without loss of generality, that
		// the results were grouped by genename
		// 1. Find the genename values for which the uniqueID exists
		// 2. Find the values for those "grouped by values"
		InfoModel copiedModel = iModel.copyInfoModel();
		// If blank, everything should be highlighted
		if(uniqueIDs.size() == 0)
			return copiedModel.getData(true);
		
		String origTable = copiedModel.getTableColumnAt(0).getRepTable();
		
		// Otherwise, find grouped_by field (table/column)
		String groupedByStr = (String)copiedModel.getGroupBy().get(0);		
				
		// Retrieve data only from that table /column
		copiedModel.addTableColumn(0, groupedByStr);
		copiedModel.setModifiers(new ArrayList());
		
		String whereStr = TableGroups.getRepTable(origTable) + "." + CVProperties.getUniqueID() + " in (";
		for(int i=0; i < uniqueIDs.size(); i++){
			whereStr += ((Integer)uniqueIDs.get(i)).intValue() + ","; 
		}
		whereStr = whereStr.substring(0, whereStr.length()-1);
		whereStr += ")";
		copiedModel.addWhere(whereStr);
		ResultSet groupedByMatches = copiedModel.getData(false);
		
		// Now that we know what it was grouped by, create the 
		// correct where string
		// When checking the grouped by values, must do a separate
		// check for null, thus we have 2 strings,
		// whereStr and whereNullStr
		// that keep track of whether nonnull/real values and null values
		// are part of the grouped_by values, respectively.
		copiedModel = iModel.copyInfoModel();
		whereStr =  null;
		String whereNullStr = null;
		String groupedByVal;
		while(groupedByMatches.next()){
			groupedByVal = groupedByMatches.getString(1);
			if(groupedByVal != null){
				if(whereStr == null)
					whereStr = copiedModel.getGroupBy().get(0) + " in (";
				whereStr += "'" + groupedByMatches.getString(1) + "',";
			}
			else
				whereNullStr = "(" + copiedModel.getGroupBy().get(0) + " is NULL)";
		}
		if(whereStr != null){
			whereStr = whereStr.substring(0, whereStr.length()-1);
			whereStr += ")";
		}
		if(whereNullStr != null && whereStr != null)
			whereStr = "(" + whereStr + ") or " + whereNullStr;
		else if(whereNullStr != null)
			whereStr = whereNullStr;
		
		copiedModel.addWhere(whereStr);
		return copiedModel.getData(false);
	}
	
	
	public ResultSet computeResultsAndIDsOfGated(InfoModel iModel, List rangeList){
		InfoModel copiedModel = iModel.copyInfoModel();
		// First get the value of the linked field name
		String repTable = copiedModel.getTableColumnAt(0).getRepTable();
		copiedModel.addModifier("GROUP_CONCAT");
		copiedModel.addTableColumn(repTable + "." + CVProperties.getUniqueID());
		
		ResultSet resultSet = this.computeResultsOfGate(copiedModel, rangeList);
		return resultSet;
	}
	
	
	public ResultSet computeHighlightResults(InfoModel iModel, HighlightModel hModel){
		// General method for finding the values
		// Let's assume, without loss of generality, that
		// the values were grouped by genename.
		// 1.  Find the genenames that matched the rangeList
		// 2.  Find the values for those genenames
		InfoModel copiedModel = iModel.copyInfoModel();
		// Finding the genenames now.
		// Create a new infomodel to get linked info
		InfoModel tempModel = new InfoModel();
		tempModel.setType(InfoModel.SPOT_DATA);
		
		String tableColStr = (String)copiedModel.getGroupBy().get(0);
		tempModel.addTableColumn(tableColStr);
		// Add tables to the tempModel
		List highTables = hModel.getAllTables();
		for(int i=0; i<highTables.size(); i++){
			tempModel.addTable((String)highTables.get(i));				
		}
		
		String havingStr = "HAVING " + hModel.computeWhereStr();
		// Now make sure that all tables in highlightModel
		// are included in copiedModel
		// TODO
		// TODO
		// TODO
		
		String groupByHack = (String)copiedModel.getGroupBy().get(0);
		groupByHack += " " + havingStr;
		List groupByList = new ArrayList();
		groupByList.add(groupByHack);
		tempModel.setGroupBy(groupByList);
		
		try{
			ResultSet matches = tempModel.getData(true);
			String whereString;
			whereString = copiedModel.getGroupBy().get(0) + " IN (";
			boolean hasResults = false;
			while(matches.next()){
				hasResults = true;
				whereString += "'" + matches.getString(1) + "', ";
			}
			if(!hasResults){
				return null;
			}
			else{
				whereString = whereString.substring(0, whereString.length()-2);
				whereString += ")";
				copiedModel.addWhere(whereString);
				return copiedModel.getData(false);
			}
		}
		catch(Exception e){
			e.printStackTrace();
			throw new RuntimeException();
		}
	}
	
	public ResultSet computeHighlightIDs(InfoModel iModel, HighlightModel hModel){
		InfoModel copiedModel = iModel.copyInfoModel();
		// First get the value of the linked field name
		String repTable = copiedModel.getTableColumnAt(0).getRepTable();
		copiedModel.addTableColumn(0, repTable + "." + CVProperties.getUniqueID());
		List modifiers = copiedModel.getModifiers();
		modifiers.add(0, "GROUP_CONCAT");
		copiedModel.setModifiers(modifiers);
				
		return this.computeHighlightResults(copiedModel, hModel); 
	}
}
