# Supplementary material for: CellProfiler Analyst: data exploration and analysis software for complex image-based screens
Source: BMC Bioinformatics. 2008 Nov 15;9:482. doi: 10.1186/1471-2105-9-482 (PMC2614436; doi:10.1186/1471-2105-9-482)
Supplement: Additional file 3 — Source code for CellProfiler Analyst (most recent version is available at ). Additional File 3 must be uncompressed. Doubleclicking the file often activates the computer's native decompression software; otherwise download free software online (e.g., StuffIt Expander) for this purpose. [file 1471-2105-9-482-S3.zip › CPA_src/jCPAnalyst/Visualize/Model/Strategy/SpotFromCellDataStrategy.java]

package jCPAnalyst.Visualize.Model.Strategy;

import jCPAnalyst.CVProperties;
import jCPAnalyst.Visualize.Model.HighlightModel;
import jCPAnalyst.Visualize.Model.InfoModel;
import jCPAnalyst.Visualize.Model.Range;
import jCPAnalyst.Visualize.Model.TableColumn;

import java.sql.ResultSet;
import java.sql.SQLException;
import java.util.ArrayList;
import java.util.List;

public class SpotFromCellDataStrategy implements DataStrategyInterface{
	
	private static SpotFromCellDataStrategy uniqueInstance;
	
	private SpotFromCellDataStrategy() {
	}
	
	
	public static SpotFromCellDataStrategy getInstance(){
		if(uniqueInstance==null)
			uniqueInstance = new SpotFromCellDataStrategy();
		return uniqueInstance;
	}
	
	
	public ResultSet getData(InfoModel iModel, boolean useDistinct) throws SQLException{
		if(!iModel.getTempCreated()){
			iModel.getDBConnect().createTemporaryTable(iModel);
			iModel.getDBConnect().insertStatementSpotCell(iModel);
		}
		String sqlStr = iModel.getDBConnect().computeSqlString(iModel, useDistinct);
		return iModel.getDBConnect().executeStatement(sqlStr);
	}
	
	
	public ResultSet getStreamData(InfoModel iModel, boolean useDistinct) throws SQLException{
		if(!iModel.getTempCreated()){
			iModel.getDBConnect().createTemporaryTable(iModel);
			iModel.getDBConnect().insertStatementSpotCell(iModel);
		}
		String sqlStr = iModel.getDBConnect().computeSqlString(iModel, useDistinct);
		return iModel.getDBConnect().executeStreamStatement(sqlStr);
	}

	//TODO:
	public ResultSet computeResultsOfIDs(InfoModel iModel, List uniqueIDs)throws SQLException{
		InfoModel copiedModel = iModel.copyInfoModel();
		if(uniqueIDs.size() == 0)
			return copiedModel.getData(true);
		// Otherwise, add where clause
		String whereStr = "tempCellViz" + copiedModel.getPlotID() + "." + CVProperties.getUniqueID() + " in (";
		for(int i=0; i < uniqueIDs.size(); i++){
			whereStr += ((Integer)uniqueIDs.get(i)).intValue() + ","; 
		}
		whereStr = whereStr.substring(0, whereStr.length()-1);
		whereStr += ")";
		copiedModel.addWhere(whereStr);
		return copiedModel.getData(false);
	}
	
	public void changeModelGated(InfoModel iModel, List rangeList){
		
	}
	
	// TODO: make this do something
	public ResultSet computeResultsOfGate(InfoModel iModel, List rangeList){

// From INFOMODEL code
		
//		  else if((this.type == InfoModel.SPOT_DATA_FROM_CELLS))
//		{
//			for(int i=0; i<rangeList.size(); i++){
//				range = (Range)rangeList.get(i);
//				Iterator rangeColIterator = range.getColumnSet().iterator();
//				
//				while(rangeColIterator.hasNext()){
//					
//					colNum = ((Integer)rangeColIterator.next()).intValue();
//					min = range.getMin(colNum);
//					max = range.getMax(colNum);
//					
//					if(!(whereString.equals(""))){
//						whereString = whereString + " and ";
//					}
//				
//					whereString += "( " + min + " < ";
//					whereString += "tempCellViz" + plotID + "." + "column" + colNum;
//					whereString += " ) and ( " + max + " > ";
//					whereString += "tempCellViz" + plotID + "." + "column" + colNum + " ) ";
//				}
//				this.where.add(whereString);
//			}
//			try{
//				return this.getData(true);
//			}
//			catch(Exception e){throw new RuntimeException();}
//		}
		
		return null;
	}

	public ResultSet computeResultsAndIDsOfGated(InfoModel iModel, List rangeList){
		// Note: The rangeList must correspond to this iModel
		// Otherwise, the iModel will be highlighted just using ID numbers
		
		// Currently we only handle the 1st case
		InfoModel copiedModel = iModel.copyInfoModel();
		// Get all the tableColumns of the iModel.
		List tcList = iModel.getTableColumns();
		List tcStrList = new ArrayList();
		for(int i=0; i<tcList.size(); i++){
			tcStrList.add(iModel.getTableColumnStrAt(i));
		}

		// Now see how the rangeList corresponds to the
		// tableColumn list
		String tabColStr, colStr, rangeStr;
		Range range;
		for(int i=0; i<rangeList.size(); i++){
			range = (Range)rangeList.get(i);
			for(int j=0; j<range.length(); j++){
				tabColStr = ((TableColumn)range.getTableColumn(j)).getColumn();
				colStr = "column" + tcStrList.indexOf(tabColStr);
				rangeStr = colStr + ">" + range.getMin(j) + " and " + colStr + "<" + range.getMax(j);
				copiedModel.addWhere(rangeStr);
			}
		}
		String repTable = copiedModel.getTableColumnAt(0).getRepTable();
		copiedModel.addTableColumn(repTable + "." + CVProperties.getUniqueID());
		
		try{
			return copiedModel.getData(false);
		}
		catch(SQLException sqle){
			return null;
		}
	}
	
	public ResultSet computeHighlightResults(InfoModel iModel, HighlightModel hModel){
		return null;
	}
	
	public ResultSet computeHighlightIDs(InfoModel iModel, HighlightModel hModel){
		return null;
	}

	public ResultSet computeResultsFromField(InfoModel iModel, List values, String fieldName) throws SQLException{
		return null;
	}
	
	public ResultSet computeResultsFromInfofield(InfoModel iModel, List values, String fieldName) throws SQLException{
		return null;
	}
	
	public ResultSet computeIDsFromField(InfoModel iModel, List values, String fieldName) throws SQLException{
		return null;
	}
	
	public ResultSet computeIDsFromInfofield(InfoModel iModel, List values, String fieldName) throws SQLException{
		return null;
	}
}
