# Supplementary material for: CellProfiler Analyst: data exploration and analysis software for complex image-based screens
Source: BMC Bioinformatics. 2008 Nov 15;9:482. doi: 10.1186/1471-2105-9-482 (PMC2614436; doi:10.1186/1471-2105-9-482)
Supplement: Additional file 3 — Source code for CellProfiler Analyst (most recent version is available at ). Additional File 3 must be uncompressed. Doubleclicking the file often activates the computer's native decompression software; otherwise download free software online (e.g., StuffIt Expander) for this purpose. [file 1471-2105-9-482-S3.zip › CPA_src/jCPAnalyst/Visualize/Model/TableColumn.java]

package jCPAnalyst.Visualize.Model;

import java.util.ArrayList;
import java.util.Hashtable;
import java.util.List;

public class TableColumn {
	
	/** static Hashtable that is used in confirmParsedVariable */
	private static Hashtable functionHash;
	
	/** tables should store just a list of table used in the column */
	private List tables;
	/** columns should store table.column **/
	private String column;
	
	public TableColumn(){
		createFunctionHash();
		tables = new ArrayList();
	}
	
	public TableColumn(String tableColumn){
		createFunctionHash();
		column = tableColumn;
		tables = computeTables(tableColumn);
	}
	
	public TableColumn(List tables, String column){
		createFunctionHash();
		this.tables = tables;
		this.column = column;
	}
	
	public String getRepTable(){
		return (String)this.tables.get(0);
	}
	
	public String getColumn(){
		return this.column;
	}
	
	public List getTables(){
		return new ArrayList(this.tables);
	}
	
	public String getTablesAsStr(){
		String tabStr = "";
		for(int i=0; i<tables.size(); i++){
			if(i>0)
				tabStr += ", ";
			tabStr += tables.get(i);
		}
		return tabStr;
	}
	
	public TableColumn copy(){
		return new TableColumn(new ArrayList(tables), column);
	}
	
	
	public static List computeTables(String tableColStr){
		// We initially used the Jave Expression Parser
		// but there were bugs in it so we decided to write 
		// our own parser.
		List variableList = new ArrayList();
		String temp, varStr = "";
		while(tableColStr.length() > 0){
			temp = tableColStr.substring(0,1);
			if(functionHash.containsKey(temp)){
				if(!varStr.equals("") && !variableList.contains(varStr))
					// Make sure variable isn't an integer.
					try{
						Integer.parseInt(varStr);
					}
					catch(NumberFormatException nfe){
						variableList.add(varStr);
					}
				varStr = "";
				tableColStr = tableColStr.substring(1);
				continue;
			}
			else{
				tableColStr = tableColStr.substring(1);
				varStr += temp;
			}
		}
		if(!varStr.equals("") && !variableList.contains(varStr))
			// Make sure variable isn't an integer.
			try{
				Integer.parseInt(varStr);
			}
		catch(NumberFormatException nfe){
			variableList.add(varStr);
		}
		
		
		List tableList = new ArrayList();
		String variable, table;
		for(int i=0; i<variableList.size(); i++){
			// Must handle case where "TableName.*" turns into "TableName."
			// Just add "a" to the end of the string.
			// Ensures that splitting is done correctly.
			variable = (String)variableList.get(i) + "a";
			String[] var = variable.split("\\.");
			table = var[0];
			for(int j=1; j<(var.length-1); j++)
				table += "." + var[j];
			tableList.add(table);
		}
		return tableList;
	}
	
	
	private static void createFunctionHash(){
		if(functionHash != null)
			return;
		functionHash = new Hashtable();
		functionHash.put(" ", "1");
		functionHash.put("(", "1");
		functionHash.put(")", "1");
		functionHash.put("^", "1");
		functionHash.put("!", "1");
		functionHash.put("+", "1");
		functionHash.put("-", "1");
		functionHash.put("%", "1");
		functionHash.put("/", "1");
		functionHash.put("*", "1");
		functionHash.put(">", "1");
		functionHash.put("<", "1");
		functionHash.put("=", "1");
		functionHash.put("&", "1");
		functionHash.put("|", "1");
	}
	
}
