# Supplementary material for: CellProfiler Analyst: data exploration and analysis software for complex image-based screens
Source: BMC Bioinformatics. 2008 Nov 15;9:482. doi: 10.1186/1471-2105-9-482 (PMC2614436; doi:10.1186/1471-2105-9-482)
Supplement: Additional file 3 — Source code for CellProfiler Analyst (most recent version is available at ). Additional File 3 must be uncompressed. Doubleclicking the file often activates the computer's native decompression software; otherwise download free software online (e.g., StuffIt Expander) for this purpose. [file 1471-2105-9-482-S3.zip › CPA_src/jCPAnalyst/Visualize/Model/TableGroups.java]

package jCPAnalyst.Visualize.Model;

import jCPAnalyst.CVProperties;

import java.util.ArrayList;
import java.util.Hashtable;
import java.util.List;

import javax.swing.JOptionPane;


// Class implements the Singleton Design Pattern
// ie: At any time there can only be one instance of a singleton (object) created by the JVM. 
public class TableGroups {
	
	private static TableGroups instance = null;
	private static Hashtable createdGroupings = new Hashtable();
	

	// Private to prevent instantiation
	private TableGroups(){ }
	
	
	public static TableGroups getInstance(){
		if(instance == null){
			instance = new TableGroups();
		}
		return instance;
	}
	
	
	/**
	 * @return List of all spots tables, including "groups" of tables
	 */
	public static List getSpotsTablesList(){
		// get from CVProperties
		List spotsTablesList = CVProperties.getSpotsTableList();
		List groupedNames = TableGroups.getGroupedNames();
		for(int i=0; i<groupedNames.size(); i++){
			if(spotsTablesList.contains(getTablesInGroup((String)groupedNames.get(i)).get(0)))
				spotsTablesList.add(i, groupedNames.get(i));
		}
		return spotsTablesList;
	}
	
	
	/**
	 * @return List of all cells tables, including "groups" of tables
	 */
	public static List getCellsTablesList(){
		// get from CVProperties
		List cellsTablesList = CVProperties.getCellsTableList();
		List groupedNames = TableGroups.getGroupedNames();
		for(int i=0; i<groupedNames.size(); i++){
			if(cellsTablesList.contains(getTablesInGroup((String)groupedNames.get(i)).get(0)))
				cellsTablesList.add(i, groupedNames.get(i));
		}
		return cellsTablesList;
	}
	

	public static boolean containsGroup(String groupName){
		return createdGroupings.containsKey(groupName);
	}
	
	
	/**
	 * @param grouping
	 * @return an ArrayList of all tables in the grouping
	 */
	public static List getTablesInGroup(String grouping){
		List groupedList = (List)createdGroupings.get(grouping);
		if(groupedList == null)
			return new ArrayList();
		else 
			return new ArrayList(groupedList);
	}
	
	
	/**
	 * @return List that contains all the group names
	 */
	public static List getGroupedNames(){
		List groupList = new ArrayList(createdGroupings.keySet());
		return groupList;
	}
	
	
	/**
	 * Adds a mapping from grouping name to a list of tables
	 * @param name
	 * @param tables
	 */
	public static void addGrouping(String name, List tables){
		createdGroupings.put(name, tables);
	}
	
	
	/**
	 * @param groupName
	 * @return a representative table of the group
	 */
	public static String getRepTable(String groupName){
		
		String repTable;
		if(TableGroups.containsGroup(groupName)){
			List groupList = TableGroups.getTablesInGroup(groupName);
			repTable = (String)groupList.get(0);
		}
		else{
			repTable = groupName;
		}
		return repTable;
	}
	
	
	/**
	 * Converts a grouped table (sl02, sl03) into (sl02+sl03)
	 * @param column
	 * @param table
	 * @return
	 */
	public static String computeSingleColumn(String column, String table){
		String colStr = "";
		
		if(TableGroups.containsGroup(table)){
			List groupList = TableGroups.getTablesInGroup(table);
			colStr += "(";
			for(int j=0; j<groupList.size(); j++){
				colStr += (String)groupList.get(j) + "." + column + "+";
			}
			colStr = colStr.substring(0,colStr.length()-1);
			colStr += ")/("+groupList.size()+")";
		}
		else{
			colStr += table + "." + column;
		}
		return colStr;
	}
	
	
	/**
	 * Converts a grouped table (sl02, sl03) into Select ... From sl02 UNION Select ... From sl03
	 * @param column
	 * @param table
	 * @return
	 */
	public static String computeSingleCellColumn(String column, String table){
		String colStr = "";
		
		if(TableGroups.containsGroup(table)){
			List groupList = TableGroups.getTablesInGroup(table);
			colStr += "(";
			for(int j=0; j<groupList.size(); j++){
				colStr += (String)groupList.get(j) + "." + column + "+";
			}
			colStr = colStr.substring(0,colStr.length()-1);
			colStr += ")/("+groupList.size()+")";
		}
		else{
			colStr += table + "." + column;
		}
		return colStr;
	}
	
	
	/**
	 * @param cellsTable
	 * @return The spotsTable that corresponds to this cellsTable.
	 *         Must preserve case-sensitivity for UNIX mysql databases.
	 */
	public static String computeSpotTable(String table){
		List cellsList = CVProperties.getCellsTableList();
		List spotsList = CVProperties.getSpotsTableList();
		
		if( spotsList.size() != cellsList.size()){
			JOptionPane.showMessageDialog(null, "Properties file error!  spot_tables and cell_tables lists must be of equal length.", "Properties file error", JOptionPane.ERROR_MESSAGE);
			return "";
		}
		
		for(int i=0; i<spotsList.size(); i++){
			spotsList.set(i, ((String)spotsList.get(i)).toLowerCase());
			cellsList.set(i, ((String)cellsList.get(i)).toLowerCase());
		}
		table = table.toLowerCase();
		
		if(spotsList.contains(table)){
			return (String)(CVProperties.getSpotsTableList().get(spotsList.indexOf(table)));
		}
		else{
//			System.out.println((String)(CVProperties.getSpotsTableList().get(cellsList.indexOf(table))));
			return (String)(CVProperties.getSpotsTableList().get(cellsList.indexOf(table)));
		}
			
	}
	
	/**
	 * @param spotsTable
	 * @return the cellsTable that corresponds to this spotsTable
	 */
	public static String computeCellTable(String table){
		List cellsList = CVProperties.getCellsTableList();
		List spotsList = CVProperties.getSpotsTableList();
		
		for(int i=0; i<spotsList.size(); i++){
			spotsList.set(i, ((String)spotsList.get(i)).toLowerCase().trim());
			cellsList.set(i, ((String)cellsList.get(i)).toLowerCase().trim());
		}
		table = table.toLowerCase();
		
		if(cellsList.contains(table)){
			return (String)(CVProperties.getCellsTableList().get(cellsList.indexOf(table)));
		} else {
			return (String)(CVProperties.getCellsTableList().get(spotsList.indexOf(table)));
		}
	}
}
