# Supplementary material for: CellProfiler Analyst: data exploration and analysis software for complex image-based screens
Source: BMC Bioinformatics. 2008 Nov 15;9:482. doi: 10.1186/1471-2105-9-482 (PMC2614436; doi:10.1186/1471-2105-9-482)
Supplement: Additional file 3 — Source code for CellProfiler Analyst (most recent version is available at ). Additional File 3 must be uncompressed. Doubleclicking the file often activates the computer's native decompression software; otherwise download free software online (e.g., StuffIt Expander) for this purpose. [file 1471-2105-9-482-S3.zip › CPA_src/jCPAnalyst/Visualize/ParallelCoordinates.java]

package jCPAnalyst.Visualize;

import jCPAnalyst.CVProperties;
import jCPAnalyst.Events.DisplayModelListenerList;
import jCPAnalyst.ShowInfo.MetaInfo;
import jCPAnalyst.ShowInfo.ShowDetails;
import jCPAnalyst.ShowInfo.ShowImage;
import jCPAnalyst.ShowInfo.ShowWebInfo;
import jCPAnalyst.Visualize.CPSettings.SettingsMultiD;
import jCPAnalyst.Visualize.MenuObjects.MenuActions;
import jCPAnalyst.Visualize.Model.CommonModels;
import jCPAnalyst.Visualize.Model.InfoModel;
import jCPAnalyst.Visualize.Model.Range;
import jCPAnalyst.Visualize.Model.TableColumn;
import jCPAnalyst.Visualize.streamplot.ParallelPlot;
import jCPAnalyst.util.DataTable;
import jCPAnalyst.util.SortableTableModel;

import java.awt.Component;
import java.awt.Point;
import java.awt.event.ActionEvent;
import java.awt.event.ActionListener;
import java.awt.event.KeyEvent;
import java.awt.event.MouseEvent;
import java.awt.event.MouseListener;
import java.awt.geom.Rectangle2D;
import java.io.BufferedReader;
import java.io.File;
import java.io.FileNotFoundException;
import java.io.FileReader;
import java.io.IOException;
import java.sql.ResultSet;
import java.sql.SQLException;
import java.util.ArrayList;
import java.util.List;
import java.util.Vector;

import javax.swing.ImageIcon;
import javax.swing.JDialog;
import javax.swing.JFileChooser;
import javax.swing.JLabel;
import javax.swing.JMenu;
import javax.swing.JMenuBar;
import javax.swing.JMenuItem;
import javax.swing.JOptionPane;
import javax.swing.JPanel;

public class ParallelCoordinates extends AbstractPlotFigure implements MouseListener, ActionListener{
	
	public static final long serialVersionUID = 2395045;
	public static String plotType = "Parallel Coordinates";
	private boolean selectMode=false;
	private int selectCount=0;
	private ParallelPlot myPlot;
	private Point lastClicked;
	private Point recentClicked;
	private 	int axisNum = 0;
	private List favoriteGenes = new ArrayList();
	public List colNames = new ArrayList();
	public JLabel jLabel;
	public JPanel jPanel;
	public List uniqueIDs = new ArrayList();
	
	public ParallelCoordinates(String plotType, boolean basedOnOtherPlot) {
		super(plotType);
		if(basedOnOtherPlot){
			plotSettings = new SettingsMultiD(plotType);
		}else{
			plotSettings = new SettingsMultiD(plotType);
			selectAxesAndDraw();
		}
	}

	public void generateFigure(){
		try{
			for(int j=1; j<infoModel.getTableColumns().size()+1; j++){
				colNames.add(this.infoModel.getTableColumnStrAt(j-1));	
			}
			int numColumns = colNames.size();
			ResultSet results = infoModel.getData(false);
			float[][] myData = new float[1][numColumns];
			float[][] tempArray;
			int countData = 0;
			int counter = 0;
			while(results.next()){
				// Increase array sizes by 100000
				if(countData % 100000 == 0){
					counter++;
					tempArray = new float[counter*100000][numColumns];
					System.arraycopy(myData, 0, tempArray, 0, (counter-1)*100000);
					myData = tempArray;
					tempArray = null;
					System.gc();
					}
				for(int i=0; i<numColumns; i++){
					myData[countData][i] = results.getFloat(i+1);
				}
				countData++;
			}
			tempArray = new float[countData][numColumns];
			System.arraycopy(myData, 0, tempArray, 0, countData);
			myData = tempArray;
			tempArray = null;
			myPlot = new ParallelPlot();
			myPlot.computeBufferedImage(myData, colNames);
			myPlot.drawBaseImage();
			
			// Puts the bufferedImage in myPlot in a label
			// Puts the label in a JPanel so the label won't be extended
			// and so we can figure out what the label is within the frame (this)
			jLabel = new JLabel(new ImageIcon(myPlot.getViewImage()));
			jLabel.addMouseListener(this);
			jPanel = new JPanel();
			jPanel.add(jLabel);
			this.add(jPanel);
			if(!DisplayModelListenerList.getPreviouslyHighlighted().isEmpty()){
				DisplayModelListenerList.notifyListenersHighlightUniqueIDs(DisplayModelListenerList.getPreviouslyHighlighted());
			}
			this.setSize(this.getPreferredSize());
			this.setJMenuBar(this.changeMenuBarItems());
			this.addPopupMenuItems();
			this.repaint();
		}
		catch(SQLException sqle){
			System.out.println("Invalid sql query");
			sqle.printStackTrace();
		}

	}
	
	public DataTable axesMaker(){
		Double[] xIndex = new Double[infoModel.getTableColumns().size()+1];
		List myDataVectors = new ArrayList();
		myDataVectors.add(new Vector());
		for(int j=0; j<infoModel.getTableColumns().size(); j++){
			String mj = ""+j;
			xIndex[j] = Double.valueOf(mj);
			Vector colVector = (Vector)myDataVectors.get(0);
			colVector.add(this.infoModel.getTableColumnStrAt(j));
		}
		SortableTableModel tableModel = new SortableTableModel();
		tableModel.addColumn("Axis Label",xIndex);
		tableModel.addColumn("Column Name",(Vector)myDataVectors.get(0));
		DataTable myDataTable = new DataTable();
		myDataTable.showTable(tableModel, "X-axis Key");
		return myDataTable;

	}
	
	private Range computeSelected(int xVal, double yVal, double rangeY){
		Range range = new Range();
		range.setType(this.infoModel.getType());
		// 0.02 is arbitrary "pointing" tolerance
		range.addMinAndMax(0,yVal-rangeY*0.02,yVal+rangeY*0.02);
		range.addTableColumn(0, this.infoModel.getTableColumnStrAt(xVal)); 
		return range;
	}
	private Range computeSelectedRange(int xVal, double bigY, double littleY, double rangeY){
		Range range = new Range();
		range.setType(this.infoModel.getType());
		// 0.02 is arbitrary "pointing" tolerance
		range.addMinAndMax(0,littleY-rangeY*0.02,bigY+rangeY*0.02);
		range.addTableColumn(0, this.infoModel.getTableColumnStrAt(xVal)); 
		return range;
	}

	public List computeSelectedUniqueID(int xVal, double yVal, double rangeY){
		Range selectedRange = this.computeSelected(xVal, yVal, rangeY);
		List rangeList = new ArrayList();
		rangeList.add(selectedRange);
		
		ResultSet resultIDs = this.infoModel.computeResultsAndIDsOfGated(rangeList);
		
		// Must sort these results by closest value
		List pickedList = computeBestValue(resultIDs, selectedRange);
		uniqueIDs = new ArrayList();
		// Add to list
		String idStr = (String)pickedList.get(pickedList.size()-1);
		String[] allIDs = idStr.split(",");
		for(int i=0; i<allIDs.length; i++)
			uniqueIDs.add(new Integer(allIDs[i]));
		return uniqueIDs;
	}
	
	public void computeSelectedUniqueIDs(int xVal, double bigY, double littleY, double rangeY){
		Range selectedRange = this.computeSelectedRange(xVal, bigY, littleY, rangeY);
		List rangeList = new ArrayList();
		rangeList.add(selectedRange);
		
		try{
			ResultSet resultIDs = this.infoModel.computeResultsAndIDsOfGated(rangeList);
			int imagenumberCol = resultIDs.findColumn("imagenumber");
			List uniqueIDsList = new ArrayList();
			String[] uniqueIDs;
			while(resultIDs.next()){
				uniqueIDs = resultIDs.getString(imagenumberCol).split(",");
				for(int i=0; i<uniqueIDs.length; i++)
					uniqueIDsList.add(new Integer(uniqueIDs[i]));
			}
			DisplayModelListenerList.notifyListenersHighlightUniqueIDs(uniqueIDsList);
		}
		catch(SQLException sqle){
			sqle.printStackTrace();
		}
	}

	
	/**
	 * Computes the point that is clicked in parallel coordinates.
	 * @param point
	 */
	public void computeClickedPoint(Point clickedPoint){
		int clickedX = (int)Math.round((clickedPoint.getX() - 10)/100);
		double clickedY = ((350 - clickedPoint.getY())/350);
		float clickedMax = myPlot.getMaxValue(clickedX);
		float clickedMin = myPlot.getMinValue(clickedX);
		double clickedYEst = clickedY*(clickedMax - clickedMin) + clickedMin;
		double rangeY = (double)clickedMax - (double)clickedMin;
		List uniqueIDs = computeSelectedUniqueID(clickedX, clickedYEst, rangeY);
		// Notify other plots
		DisplayModelListenerList.notifyListenersHighlightUniqueIDs(uniqueIDs);

	}	

	public void computeClickedPoints(Point clickedPoint1, Point clickedPoint2){
		int clickedX1 = (int)Math.round((clickedPoint1.getX() - 10)/100);
		int clickedX2 = (int)Math.round((clickedPoint2.getX() - 10)/100);
		double clickedY1 = ((350 - clickedPoint1.getY())/350);
		double clickedY2 = ((350 - clickedPoint2.getY())/350);
		if((clickedX1-clickedX2)==0){
			axisNum = clickedX1;
		}else if(clickedX1>clickedX2){
			axisNum = (int)((clickedX1 - clickedX2)/2);
		}else{
			axisNum = (int)((clickedX2 - clickedX1)/2);
		}
		float clickedMax = myPlot.getMaxValue(axisNum);
		float clickedMin = myPlot.getMinValue(axisNum);
		double clickedY1Est = clickedY1*(clickedMax - clickedMin) + clickedMin;
		double clickedY2Est = clickedY2*(clickedMax - clickedMin) + clickedMin;
		double rangeY = (double)clickedMax - (double)clickedMin;
		double bigY;
		double littleY;
		if(clickedY1>clickedY2){
			bigY=clickedY1Est;
			littleY=clickedY2Est;
		}else{
			bigY=clickedY2Est;
			littleY=clickedY1Est;
		}
		computeSelectedUniqueIDs(clickedX1, bigY, littleY, rangeY);

	}	

	public void mousePressed(MouseEvent event){
		if(!selectMode){
			Component comp = event.getComponent();
			Point clickedPoint = new Point(event.getPoint().x - comp.getX(), event.getPoint().y - comp.getY());
			this.computeClickedPoint(clickedPoint);
		}else{
			Component comp = event.getComponent();
			lastClicked = new Point(event.getPoint().x - comp.getX(), event.getPoint().y - comp.getY());
		}
	}
	public void mouseReleased(MouseEvent event){
		if(selectMode){
			Component comp = event.getComponent();
			recentClicked = new Point(event.getPoint().x - comp.getX(), event.getPoint().y - comp.getY());
			this.computeClickedPoints(lastClicked, recentClicked);
		}else{
			System.out.println("mouse was released: " + event.getPoint());
		}
	}
	
	public void mouseClicked(MouseEvent event){}
	public void mouseEntered(MouseEvent event){}
	public void mouseExited(MouseEvent event){}
	
	public void highlightResultSet(ResultSet subResults){
		try{
			int numColumns = colNames.size();
			float[][] myData = new float[1][numColumns];
			float[][] tempArray;
			int countData = 0;
			int counter = 0;
			double x, y, w, h;
			while(subResults.next()){
				// Increase array sizes by 100000
				if(countData % 100000 == 0){
					counter++;
					tempArray = new float[counter*100000][numColumns];
					System.arraycopy(myData, 0, tempArray, 0, (counter-1)*100000);
					myData = tempArray;
					tempArray = null;
					System.gc();
				}
				for(int i=0; i<numColumns; i++){
					myData[countData][i] = subResults.getFloat(i+1);
				}
				countData++;
			}
			tempArray = new float[countData][numColumns];
			System.arraycopy(myData, 0, tempArray, 0, countData);
			myData = tempArray;
			tempArray = null;
			myPlot.highlightPoints(myData);
			if(selectMode){
				/*
				float cmaxY = myData[0][axisNum];
				float cminY = myData[0][axisNum];
				for(int i=0; i<countData; i++){
					if(myData[i][axisNum]<cminY){
						cminY = myData[i][axisNum];
					}
					if(myData[i][axisNum]>cmaxY){
						cmaxY = myData[i][axisNum];
					}
				y = 380*(1 - cmaxY);
				h = 380*(1-cminY) - y;
				}
				*/
				x = Math.min(lastClicked.getX(),recentClicked.getX());
				w = Math.max(lastClicked.getX(),recentClicked.getX()) - x;
				y = Math.min(lastClicked.getY(),recentClicked.getY());
				h = Math.max(lastClicked.getY(),recentClicked.getY()) - y + 15;

				Rectangle2D.Double selectRect = new Rectangle2D.Double(x, y, w, h); 
				System.out.println("Y: " + y + " h: " + h );
				myPlot.drawSelectAngle(selectRect);
			}
			
			// First remove the current jPanel
			this.remove(jPanel);
			// Add the new plot/Label/Panel to this internal frame
			jLabel = new JLabel(new ImageIcon(myPlot.getViewImage()));
			jLabel.addMouseListener(this);
			jPanel = new JPanel();
			jPanel.add(jLabel);
			this.add(jPanel);
			this.setSize(this.getPreferredSize());
			this.repaint();
		}
		catch(SQLException sqle){
			System.out.println("Invalid sql query");
			sqle.printStackTrace();
		}
		
	}

	/**
	 * Creates menubar specifically for functions
	 * available to the parallelCoordinates 
	 * @return
	 */
	protected JMenuBar changeMenuBarItems(){
		JMenuBar menuBar = this.createMenuBar();		
		menuBar.add(this.createSearchMenu());
		menuBar.add(this.createShowInfoMenu());		
		menuBar.add(this.createSelectModeMenu());
		return menuBar;
	}
	
	/**
	 * Adds items to the chartPanel popup menu based on the 
	 * characteristics of the InfoModel.
	 *
	 */
	public void addPopupMenuItems(){
		JMenu cellVizMenu = new JMenu("CPAnalyst");
		cellVizMenu.add(this.createSelectModeMenu());
		cellVizMenu.add(this.createShowInfoMenu());
	}
	
	private JMenu createSearchMenu(){
		// Set up the search menu.
		JMenu searchMenu = new JMenu("Search");
		searchMenu.setMnemonic(KeyEvent.VK_S);
		
		// Set up the find by gene name menu item
		searchMenu.add(MenuActions.findGeneByName(this));
		// Set up the find by gene id menu item
		searchMenu.add(MenuActions.findGeneByID(this));
		// Set up the find by uniqueID menu item
		searchMenu.add(MenuActions.findUniqueID(this));
		
		return searchMenu;
	}
	
	/**
	 * Creates a menu for select mode options
	 * @return
	 */
	private JMenu createSelectModeMenu(){
		// Menu Items for doing things to gated regions
		
		JMenu selectedMenu = new JMenu("Select Points");
		JMenuItem menuItem = new JMenuItem("Highlight Same Genes");
		menuItem.setActionCommand(cmdHighlightSameGenes);
		menuItem.addActionListener(this);
		selectedMenu.add(menuItem);
		
		menuItem = new JMenuItem("Highlight Favorite Genes");
		menuItem.setActionCommand(cmdHighlightFavoriteGenes);
		menuItem.addActionListener(this);
		selectedMenu.add(menuItem);
		
		clearHighlighted = new JMenuItem("Clear Highlighted");
		clearHighlighted.addActionListener(this);
		selectedMenu.add(clearHighlighted);
		
		menuItem = new JMenuItem("Get Gene Names");
		menuItem.setActionCommand(cmdSelectedGetGeneInfo);
		menuItem.addActionListener(this);
		selectedMenu.add(menuItem);
		
		menuItem = new JMenuItem("Select Region");
		menuItem.setActionCommand(cmdSelectRegion);
		menuItem.addActionListener(this);
		selectedMenu.add(menuItem);

		return selectedMenu;
	}
	
	private JMenu createShowInfoMenu(){
		JMenu showInfoMenu = new JMenu("Show Info");
		JMenuItem showInfoWebInfo = new JMenuItem(menuStrShowWebInfo);
		showInfoWebInfo.setActionCommand(menuStrShowWebInfo);
		showInfoWebInfo.addActionListener(this);
		showInfoMenu.add(showInfoWebInfo);
		
		JMenuItem showImage = new JMenuItem(menuStrShowImages);
		showImage.setActionCommand(menuStrShowImages);
		showImage.addActionListener(this);
		showInfoMenu.add(showImage);

		JMenuItem showAxes = new JMenuItem(menuStrShowAxes);
		showAxes.setActionCommand(menuStrShowAxes);
		showAxes.addActionListener(this);
		showInfoMenu.add(showAxes);
		
		if(!this.infoModel.getType().equals("Image Data From Cells")){
			JMenuItem showInfoDetails = new JMenuItem(menuStrShowDetails);
			showInfoDetails.setActionCommand(menuStrShowDetails);
			showInfoDetails.addActionListener(this);
			showInfoMenu.add(showInfoDetails);
		}
		
		return showInfoMenu;
	}
	
	
	/**
	 * Highlights the same genes as the one currently selected
	 */
	private void highlightSameGenes(){
		// Look at the sql notes to figure out how to do this.
		try{
			String tableName = this.infoModel.getTableColumnAt(0).getRepTable();
			List geneNames = MetaInfo.computeGeneInfo(tableName, this.highlightIDs);
			ResultSet results;
			List uniqueIDs = new ArrayList();
			if(CVProperties.getPropertyField("geneinfo_table").equals("info_table")){
				results = this.infoModel.computeIDsFromInfo(geneNames, CVProperties.getPropertyField("geneinfo_col"));
			}
			else
				results = this.infoModel.computeIDsFromField(geneNames, CVProperties.getPropertyField("geneinfo_col"));
			while(results.next())
				uniqueIDs.add(new Integer(results.getInt(1)));
			if(uniqueIDs.size()!=0)
				DisplayModelListenerList.notifyListenersHighlightUniqueIDs(uniqueIDs);
		}
		catch(SQLException sqle){
			sqle.printStackTrace();
		}
		
	}
	
	public static List loadFavoriteGenesFile(){
		String userDirectory = System.getProperty("user.home");
		JFileChooser fileChooser = new JFileChooser(userDirectory);
		fileChooser.setDialogTitle("Load File");
		int returnVal = fileChooser.showOpenDialog(new JDialog(new JDialog(), true));
		if(returnVal == JFileChooser.APPROVE_OPTION){
			File tableFile = fileChooser.getSelectedFile();
			return favoriteGenefileReader(tableFile);			
		}
		else{
			return null;  // User cancels file saving
		}
	}
	
	 public static List favoriteGenefileReader(File file){
		 List myGenesOfInterest = new ArrayList();
		 try{
			 FileReader fileToBeRead = new FileReader(file);
			 BufferedReader bufRdr  = new BufferedReader(fileToBeRead);
			 String line = null;
			 //	 read each line of text file
			 try{
				 while((line = bufRdr.readLine()) != null){
					 myGenesOfInterest.add(line);
				 }
				 //close the file
				 bufRdr.close();
				 return myGenesOfInterest;
			 }catch(IOException e){
				 e.printStackTrace();
				 return null;
			 }
		}catch(FileNotFoundException e){
				 System.out.println("the file was not found");
				 return null;
		}

	 }
	
	private void highlightFavoriteGenes(){
		favoriteGenes=loadFavoriteGenesFile();
		try{
			ResultSet results;
			List uniqueIDs = new ArrayList();
			if(CVProperties.getPropertyField("geneinfo_table").equals("info_table")){
				results = this.infoModel.computeIDsFromInfo(favoriteGenes, CVProperties.getPropertyField("geneinfo_col"));
			}
			else
				results = this.infoModel.computeIDsFromField(favoriteGenes, CVProperties.getPropertyField("geneinfo_col"));
			while(results.next())
				uniqueIDs.add(new Integer(results.getInt(1)));
			if(uniqueIDs.size()!=0)
				DisplayModelListenerList.notifyListenersHighlightUniqueIDs(uniqueIDs);
		}
		catch(SQLException sqle){
			sqle.printStackTrace();
		}
		
	}
	
	public void clearHighlighted(){
		int numColumns = colNames.size();
		float[][] emptySet = new float[1][numColumns];
		float min = (float)Integer.MIN_VALUE;
		for(int i=0; i <colNames.size(); i++){
			emptySet[0][i]=min;
		}
		myPlot.highlightPoints(emptySet);
		
		// First remove the current jPanel
		this.remove(jPanel);
		// Add the new plot/Label/Panel to this internal frame
		jLabel = new JLabel(new ImageIcon(myPlot.getViewImage()));
		jLabel.addMouseListener(this);
		jPanel = new JPanel();
		jPanel.add(jLabel);
		this.add(jPanel);
		this.setSize(this.getPreferredSize());
		this.repaint();

	}
	
	/**
	 * Hands the showing of subinfo
	 *
	 */
	private void showSubInfo(String actionString){
		
		// Show the WebInfo
		if(actionString.equals(ParallelCoordinates.menuStrShowWebInfo)){
			// Get all the IDs that need to be shown!
			String tableName = this.infoModel.getTableColumnAt(0).getRepTable();
			ShowWebInfo.drawWebPages(tableName, highlightIDs);	
			return;
		}
		// Shows the Image File
		else if(actionString.equals(ParallelCoordinates.menuStrShowImages)){
			String tableName = this.infoModel.getTableColumnAt(0).getRepTable();    	
			for(int i=0; i < highlightIDs.size(); i++){
				new ShowImage(tableName, ((Integer)highlightIDs.get(i)).intValue());
			}
			return;
		}
		else if(actionString.equals(ParallelCoordinates.menuStrShowAxes)){
			axesMaker();
			return;
		}
		// Show Details
		else if(actionString.equals("Show Details")){
			List columnsList = new ArrayList();
			List tablesList = new ArrayList();
			TableColumn tabCol;
			for(int i=0; i<2; i++){
				tabCol = this.infoModel.getTableColumnAt(i);
				tablesList.addAll(tabCol.getTables());
			}
			
			for(int i=0; i<highlightIDs.size(); i++){
				ShowDetails newDetails = new ShowDetails(columnsList, tablesList, ((Integer)highlightIDs.get(i)).intValue());	    		
				newDetails.generateFigure();
			}
			return;
		}
		else if(actionString.equals(ParallelCoordinates.cmdSelectRegion)){
			if(selectCount%2 == 0){
				selectMode=true;
				selectCount++;
			}else{
				selectMode=false;
				selectCount++;				
			}
		}
		else{
			System.out.println("todo: " + actionString);
		}
	}
	
	
	
	
	/**
	 * This method shows the gene info of all the selected
	 * genes
	 * // TODO: handle cells case
	 */
	private void showSelectedGeneInfo(){
		if(this.highlightIDs.size() == 0){
			JOptionPane.showMessageDialog(null, "Nothing Selected.", "Error", JOptionPane.ERROR_MESSAGE);
			return;
		}
		
		String tableName = this.infoModel.getTableColumnAt(0).getRepTable();
		InfoModel geneModel = CommonModels.geneInfoModel(tableName);
		
		try{
			DataTable thisTable = new DataTable();
			ResultSet results = geneModel.computeResultsFromIDs(this.highlightIDs);
			thisTable.showTable(results, "Selected Gene Information");
			results.close();
		}
		catch(Exception e){
			e.printStackTrace();
		}
	}
	
	
	public void actionPerformed(ActionEvent event) {
		String actionString = event.getActionCommand();
		
		// Handles the SHOW_INFO action fired
		if(actionString.equals(menuStrShowWebInfo)){
			this.showSubInfo(actionString);
		}
		else if(actionString.equals(menuStrShowImages)){
			this.showSubInfo(actionString);
		}
		else if(actionString.equals("Show Details")){
			this.showSubInfo(actionString);
		}
		else if(actionString.equals(menuStrShowAxes)){
			this.showSubInfo(actionString);
		}
		else if(actionString.equals(cmdSelectRegion)){
			this.showSubInfo(actionString);
		}
		// Handles showing gene info from selected points
		else if(actionString.equals(cmdSelectedGetGeneInfo)){
			this.showSelectedGeneInfo();
		}
		// Handles the highlighting of same genes as the selected
		else if(actionString.equals(ParallelCoordinates.cmdHighlightSameGenes)){
			this.highlightSameGenes();	
		}
		else if(actionString.equals(ParallelCoordinates.cmdHighlightFavoriteGenes)){
			this.highlightFavoriteGenes();	
		}
		else if(actionString.equals(clearHighlighted.getActionCommand())){
			this.clearHighlighted();
		}
		else{
			super.actionPerformed(event);
		}
	}

	public int getMinNecNumOfCols(){
		return 2;
	}
	
	public int getMaxPosNumOfCols(){
		return Integer.MAX_VALUE;
	}

}
