# Supplementary material for: CellProfiler Analyst: data exploration and analysis software for complex image-based screens
Source: BMC Bioinformatics. 2008 Nov 15;9:482. doi: 10.1186/1471-2105-9-482 (PMC2614436; doi:10.1186/1471-2105-9-482)
Supplement: Additional file 3 — Source code for CellProfiler Analyst (most recent version is available at ). Additional File 3 must be uncompressed. Doubleclicking the file often activates the computer's native decompression software; otherwise download free software online (e.g., StuffIt Expander) for this purpose. [file 1471-2105-9-482-S3.zip › CPA_src/jCPAnalyst/Visualize/Scatterplot.java]

/*
 * Created on Aug 26, 2005
 *
 * To change the template for this generated file go to
 * Window&gt;Preferences&gt;Java&gt;Code Generation&gt;Code and Comments
 */
package jCPAnalyst.Visualize;


import jCPAnalyst.CVProperties;
import jCPAnalyst.MainWindow;
import jCPAnalyst.Events.DisplayModelListenerList;
import jCPAnalyst.ShowInfo.MetaInfo;
import jCPAnalyst.ShowInfo.ShowDetails;
import jCPAnalyst.ShowInfo.ShowImage;
import jCPAnalyst.ShowInfo.ShowSubPlot;
import jCPAnalyst.ShowInfo.ShowWebInfo;
import jCPAnalyst.Statistics.MeasureSummary;
import jCPAnalyst.Visualize.CPSettings.Settings2D;
import jCPAnalyst.Visualize.JFreeChartExt.CVChartPanel;
import jCPAnalyst.Visualize.JFreeChartExt.StandardXYItemRendererFast;
import jCPAnalyst.Visualize.MenuObjects.MenuActions;
import jCPAnalyst.Visualize.Model.InfoModel;
import jCPAnalyst.Visualize.Model.Range;
import jCPAnalyst.Visualize.Model.TableColumn;
import jCPAnalyst.classifier.CellCollectionPicker;
import jCPAnalyst.classifier.CellPicker;
import jCPAnalyst.classifier.ClassifierGUI;
import jCPAnalyst.util.DataTable;

import java.awt.Color;
import java.awt.Dimension;
import java.awt.event.ActionEvent;
import java.awt.event.ActionListener;
import java.awt.event.KeyEvent;
import java.awt.event.MouseEvent;
import java.awt.geom.Point2D;
import java.io.BufferedReader;
import java.io.File;
import java.io.FileNotFoundException;
import java.io.FileReader;
import java.io.IOException;
import java.sql.ResultSet;
import java.sql.SQLException;
import java.util.ArrayList;
import java.util.List;

import javax.swing.JDialog;
import javax.swing.JFileChooser;
import javax.swing.JMenu;
import javax.swing.JMenuBar;
import javax.swing.JMenuItem;
import javax.swing.JOptionPane;
import javax.swing.JPopupMenu;

import org.jfree.chart.ChartFactory;
import org.jfree.chart.ChartMouseEvent;
import org.jfree.chart.ChartMouseListener;
import org.jfree.chart.JFreeChart;
import org.jfree.chart.plot.DatasetRenderingOrder;
import org.jfree.chart.plot.DefaultDrawingSupplier;
import org.jfree.chart.plot.PlotOrientation;
import org.jfree.chart.renderer.xy.StandardXYItemRenderer;
import org.jfree.chart.renderer.xy.XYItemRenderer;
import org.jfree.data.statistics.Statistics;
import org.jfree.data.xy.XYSeries;
import org.jfree.data.xy.XYSeriesCollection;


/**
 * @author Owner
 *
 * To change the template for this generated type comment go to
 * Window&gt;Preferences&gt;Java&gt;Code Generation&gt;Code and Comments
 */
@SuppressWarnings("unchecked")
public class Scatterplot extends AbstractXYPlot
				implements ChartMouseListener, ActionListener{
	
	// Class variables
	public static final long serialVersionUID = 239502803;
	protected static String plotType = "Scatterplot";
	
	// Instance variables
	private MeasureSummary xSummary = new MeasureSummary();
	private MeasureSummary ySummary = new MeasureSummary();
	
	private XYSeriesCollection dataSet;
	private XYSeriesCollection highlightedDataset;
	private List favoriteGenes = new ArrayList();
	double xMin = Double.MAX_VALUE;
	double xMax = Double.MIN_VALUE;
	double yMin = Double.MAX_VALUE;
	double yMax = Double.MIN_VALUE;

	/**
	 * Constructor
	 * @param plotType
	 */
	public Scatterplot(String plotType, boolean basedOnOtherPlot){
		super(plotType);
		if(basedOnOtherPlot){
			plotSettings = new Settings2D(plotType);
		}else{
			plotSettings = new Settings2D(plotType);
			selectAxesAndDraw();
		}
	}
	
	
	public void generateFigure(){
		this.setJMenuBar(this.changeMenuBarItems());
		this.clearWholePanel();
		
		try{
			// create the Chart Panel - Plot Points!
			ResultSet resultSet = this.infoModel.getData(false);
			// compute statistics info as well
			int resultSize = this.infoModel.getDBConnect().getResultSetSize(resultSet);
			if((resultSize)<10000){
				chartPanel = new CVChartPanel(plotChart(), false);
				// Once the first plot is drawn, don't autorange!
				jfreechart.getXYPlot().getDomainAxis().setAutoRange(false);
				jfreechart.getXYPlot().getRangeAxis().setAutoRange(false);
				
				this.plotStdDev();
								
				chartPanel.setPreferredSize(new Dimension(500, 270));
				chartPanel.addChartMouseListener(this);
				this.addPopupMenuItems();
			}else{
				Object[] options = { "CONTINUE", "CANCEL" };
				int confirmPlot = JOptionPane.showOptionDialog(null, "You are about to plot more than 10,000 points.\r\nA density plot may be better suited to your needs.", "WARNING",JOptionPane.DEFAULT_OPTION, JOptionPane.WARNING_MESSAGE, null, options, options[0]);
				if(confirmPlot==0){	
					chartPanel = new CVChartPanel(plotChart(), false);
					// Once the first plot is drawn, don't autorange!
					jfreechart.getXYPlot().getDomainAxis().setAutoRange(false);
					jfreechart.getXYPlot().getRangeAxis().setAutoRange(false);
					
					this.plotStdDev();
			
					chartPanel.setPreferredSize(new Dimension(500, 270));
					chartPanel.addChartMouseListener(this);
					this.addPopupMenuItems();
				}else{
					chartPanel.setVisible(false);
					return;
				}
			}
		}
		catch(SQLException sqle){
			JOptionPane.showMessageDialog(null, "Cannot Display Graph.\r\n Malformed SQL Statement.", "Error", JOptionPane.ERROR_MESSAGE);
			sqle.printStackTrace();
		}
		catch(Exception e){System.out.println(e);}
		
		this.drawLabels();
		wholePanel.add(chartPanel);
		this.setContentPane(wholePanel);
		if(!DisplayModelListenerList.getPreviouslyHighlighted().isEmpty()){
			DisplayModelListenerList.notifyListenersHighlightUniqueIDs(DisplayModelListenerList.getPreviouslyHighlighted());
		}
		this.updateUI();
		this.grabFocus();
	}
	
	private JFreeChart plotChart() throws SQLException{
		jfreechart = ChartFactory.createScatterPlot(this.computeChartTitle(), "", "", dataSet, PlotOrientation.VERTICAL, false, true, false);
		jfreechart.getXYPlot().setDatasetRenderingOrder(DatasetRenderingOrder.FORWARD);
		boolean logZeroError = false;
		dataSet = new XYSeriesCollection();
		ResultSet resultSet = this.infoModel.getData(false);
		XYSeries xySeries = new XYSeries(new Double(1.0), false);
		
		// compute statistics info as well
		int resultSize = this.infoModel.getDBConnect().getResultSetSize(resultSet);

		// Brute force get number of results
		if(resultSize == -1){
			resultSet.close();
			resultSet = this.infoModel.getData(false);
			resultSize = 0;
			while(resultSet.next())
				resultSize++;
			resultSet.close();
		}
		
		resultSet = this.infoModel.getData(false);
		Double[] xData = new Double[resultSize];
		Double[] yData = new Double[resultSize];
		double[] xSeries = new double[resultSize];
		double[] tempXArray;
		double[] ySeries = new double[resultSize];
		double[] tempYArray;
		double xval, yval;
		int countData = 0;
		int counter = 0;

		while(resultSet.next()){
			// Increase array sizes by 100000
			if(countData % 100000 == 0){
				counter++;
				tempXArray = new double[counter*100000];
				System.arraycopy(xSeries, 0, tempXArray, 0, (counter-1)*100000);
				xSeries = tempXArray;
				tempYArray = new double[counter*100000];
				System.arraycopy(ySeries, 0, tempYArray, 0, (counter-1)*100000);
				ySeries = tempYArray;
			}
			
			xval = resultSet.getDouble(1);
			yval = resultSet.getDouble(2);
			//Series of if statements for all possible combinations of log axes.
			
			if(!this.infoModel.isLogAxis(0) && !this.infoModel.isLogAxis(1)){
				if(xval<xMin)
					xMin = xval;
				if(xval>xMax)
					xMax = xval;
				if(yval<yMin)
					yMin = yval;
				if(yval>yMax)
					yMax = yval;
				xData[countData] = new Double(xval);
				yData[countData] = new Double(yval);
				countData++;
				xySeries.add(xval, yval);
			}
			else if(!this.infoModel.isLogAxis(1) && this.infoModel.isLogAxis(0)){
				if(xval > 0 ){
					if(xval<xMin)
						xMin = xval;
					if(xval>xMax)
						xMax = xval;
					if(yval<yMin)
						yMin = yval;
					if(yval>yMax)
						yMax = yval;
					xSeries[countData] = xval;
					ySeries[countData] = yval;
					countData++;
				}
				else{
					logZeroError = true;
				}
			}
			else if(!this.infoModel.isLogAxis(0) && this.infoModel.isLogAxis(1)){
				if(yval > 0 ){
					if(xval<xMin)
						xMin = xval;
					if(xval>xMax)
						xMax = xval;
					if(yval<yMin)
						yMin = yval;
					if(yval>yMax)
						yMax = yval;
					xSeries[countData] = xval;
					ySeries[countData] = yval;
					countData++;
				}
				else{
					logZeroError = true;
				}
			}
			else if(this.infoModel.isLogAxis(0) && this.infoModel.isLogAxis(1)){
				if(yval > 0 && xval > 0){
					if(xval<xMin)
						xMin = xval;
					if(xval>xMax)
						xMax = xval;
					if(yval<yMin)
						yMin = yval;
					if(yval>yMax)
						yMax = yval;
					xSeries[countData] = xval;
					ySeries[countData] = yval;
					countData++;
				}
				else{
					logZeroError = true;
				}
			}
		}
		resultSet.close();
		
		if(this.infoModel.isLogAxis(0) || this.infoModel.isLogAxis(1)){
			// Now set the arrays to be the correct size since
			// they may be too big right now!
			resultSize = countData;
			tempXArray = new double[countData];
			System.arraycopy(xSeries, 0, tempXArray, 0, countData);
			xSeries = tempXArray;
			tempYArray = new double[countData];
			System.arraycopy(ySeries, 0, tempYArray, 0, countData);
			ySeries = tempYArray;
		}
		
		// Now create the actual xySeries object to add to the scatterplot
		if(this.infoModel.isLogAxis(0) && !this.infoModel.isLogAxis(1)){
			xMin = Math.log10(xMin);
			xMax = Math.log10(xMax);
			xData = new Double[countData];
			yData = new Double[countData];
			for(int i=0; i<countData; i++){
				xData[i] = new Double(Math.log10(xSeries[i]));
				yData[i] = new Double(ySeries[i]);
				xySeries.add(Math.log10(xSeries[i]), ySeries[i]);
			}
		}
		else if(!this.infoModel.isLogAxis(0) && this.infoModel.isLogAxis(1)){
			yMin = Math.log10(yMin);
			yMax = Math.log10(yMax);
			xData = new Double[countData];
			yData = new Double[countData];
			for(int i=0; i<countData; i++){
				yData[i] = new Double(Math.log10(ySeries[i]));
				xData[i] = new Double(xSeries[i]);
				xySeries.add(xSeries[i], Math.log10(ySeries[i]));
			}
		}
		else if(this.infoModel.isLogAxis(0) && this.infoModel.isLogAxis(1)){
			xMin = Math.log10(xMin);
			yMin = Math.log10(yMin);
			xMax = Math.log10(xMax);
			yMax = Math.log10(yMax);
			xData = new Double[countData];
			yData = new Double[countData];
			for(int i=0; i<countData; i++){
				xData[i] = new Double(Math.log10(xSeries[i]));
				yData[i] = new Double(Math.log10(ySeries[i]));
				xySeries.add(Math.log10(xSeries[i]), Math.log10(ySeries[i]));
			}
		}
	
		
		if(logZeroError)
			JOptionPane.showMessageDialog(null, "There were zero or negative values on a log axis.\r\n These values have been omitted.", "Warning", JOptionPane.WARNING_MESSAGE);		

		this.computeStatisticsInfo(this.xSummary, xMin, xMax, xData);
		this.computeStatisticsInfo(this.ySummary, yMin, yMax, yData);
		dataSet.addSeries(xySeries);
		
		StandardXYItemRendererFast renderer = new StandardXYItemRendererFast(StandardXYItemRendererFast.SHAPES);
		renderer.setSeriesPaint(0, Color.RED);
		renderer.setSeriesShape(0, DefaultDrawingSupplier.DEFAULT_SHAPE_SEQUENCE[0]);
		jfreechart.getXYPlot().setRenderer(renderer);
		jfreechart.getXYPlot().setDataset(dataSet);
		return jfreechart;
	}	
	
	private void computeStatisticsInfo(MeasureSummary summary, double min, double max, Double[] data){
		
		summary.setStddev(Statistics.getStdDev(data));
		summary.setMean(Statistics.calculateMean(data));
		summary.setMin(min);
		summary.setMax(max);
	}
	
	private void plotStdDev(){
		
		XYSeriesCollection stdDevColl = new XYSeriesCollection();
		
		double xRange = xSummary.getMax() - xSummary.getMin();
		double yRange = ySummary.getMax() - ySummary.getMin();
		
		XYSeries xHighSeries = new XYSeries(new java.lang.Double(1.0), false);
		xHighSeries.add(xSummary.getMean()+2*xSummary.getStddev(), ySummary.getMin()-yRange*0.1);
		xHighSeries.add(xSummary.getMean()+2*xSummary.getStddev(), ySummary.getMax()+yRange*0.1);
		stdDevColl.addSeries(xHighSeries);
		
		XYSeries xLowSeries = new XYSeries(new java.lang.Double(1.0), false);
		xLowSeries.add(xSummary.getMean()-2*xSummary.getStddev(), ySummary.getMin()-yRange*0.1);
		xLowSeries.add(xSummary.getMean()-2*xSummary.getStddev(), ySummary.getMax()+yRange*0.1);
		stdDevColl.addSeries(xLowSeries);
		
		XYSeries yHighSeries = new XYSeries(new java.lang.Double(1.0), false);
		yHighSeries.add(xSummary.getMin()-xRange*0.1, ySummary.getMean()+2*ySummary.getStddev());
		yHighSeries.add(xSummary.getMax()+xRange*0.1, ySummary.getMean()+2*ySummary.getStddev());
		stdDevColl.addSeries(yHighSeries);
		
		XYSeries yLowSeries = new XYSeries(new java.lang.Double(1.0), false);
		yLowSeries.add(xSummary.getMin()-xRange*0.1, ySummary.getMean()-2*ySummary.getStddev());
		yLowSeries.add(xSummary.getMax()+xRange*0.1, ySummary.getMean()-2*ySummary.getStddev());
		stdDevColl.addSeries(yLowSeries);
		
		StandardXYItemRenderer renderer = new StandardXYItemRenderer(StandardXYItemRenderer.LINES);
		renderer.setPaint(Color.blue);
		
		jfreechart.getXYPlot().setDataset(AbstractPlotFigure.STDDEV, stdDevColl);
		jfreechart.getXYPlot().setRenderer(AbstractPlotFigure.STDDEV, renderer);
	}
	
	public int getMinNecNumOfCols(){
		return 2;
	}
	
	public int getMaxPosNumOfCols(){
		return 2;
	}
	
	/**
	 * 
	 * @return the one point that was selected
	 */
	private Range computeSelectedRange(){
		Point2D point;
		double selectedX,selectedY;
		
		point = this.getSelectedPoint(this.chartPanel.getPressedPoint());
		//If the one or both of the axes are logged, then we want to invert that
		if(this.infoModel.isLogAxis(0) && !this.infoModel.isLogAxis(1)){
			selectedX = Math.pow(10, point.getX());
			selectedY = point.getY();
		}
		else if(!this.infoModel.isLogAxis(0) && this.infoModel.isLogAxis(1)){
			selectedX = point.getX();
			selectedY = Math.pow(10, point.getY());
		}
		else if(this.infoModel.isLogAxis(0) && this.infoModel.isLogAxis(1)){
			selectedX = Math.pow(10, point.getX());
			selectedY = Math.pow(10, point.getY());
		}
		else{
			selectedX = point.getX();
			selectedY = point.getY();
		}
		return computeSelectedRange(selectedX, selectedY);
	}
	
	
	private Range computeSelectedRange(double xVal, double yVal){
		
		double rangeX, rangeY;
		
		if(this.infoModel.isLogAxis(0) && !this.infoModel.isLogAxis(1)){
			rangeX = Math.pow(10,xMax) - Math.pow(10, xMin);
			rangeY = yMax - yMin;
		}
		else if(!this.infoModel.isLogAxis(0) && this.infoModel.isLogAxis(1)){
			rangeX = xMax - xMin;
			rangeY = Math.pow(10, yMax) - Math.pow(10, yMin);
		}
		else if(this.infoModel.isLogAxis(0) && this.infoModel.isLogAxis(1)){
			rangeX = Math.pow(10,xMax) - Math.pow(10, xMin);
			rangeY = Math.pow(10, yMax) - Math.pow(10, yMin);
		}
		else{
			rangeX = xMax - xMin;
			rangeY = yMax - yMin;
		}
		Range range = new Range();
		range.setType(this.infoModel.getType());
		// 0.02 is arbitrary "pointing" tolerance
		range.addMinAndMax(0,xVal-rangeX*0.02,xVal+rangeX*0.02);
		range.addMinAndMax(1,yVal-rangeY*0.02,yVal+rangeY*0.02);
		range.addTableColumn(0, this.infoModel.getTableColumnStrAt(0));
		range.addTableColumn(1, this.infoModel.getTableColumnStrAt(1));
			
		return range;    	
	}
	
	private List computeSelectedUniqueID(){
		Range selectedRange = this.computeSelectedRange();
		List rangeList = new ArrayList();
		rangeList.add(selectedRange);
		
		ResultSet resultIDs = this.infoModel.computeResultsAndIDsOfGated(rangeList);
		
		// Must sort these results by closest value
		List pickedList = computeBestValue(resultIDs, selectedRange);
		
		// Add to list
		String idStr = (String)pickedList.get(pickedList.size()-1);
		String[] allIDs = idStr.split(",");
		List uniqueIDs = new ArrayList();
		for(int i=0; i<allIDs.length; i++)
			uniqueIDs.add(new Integer(allIDs[i]));
		return uniqueIDs;
	}
	
	
	/**
	 * converts rectangle selected by mouse to ranges so the points
	 * can be highlighted
	 */
	private List convertSelListToRange(List selectedList){
		List rangeList = new ArrayList();
		Range selectedRange;
		
		if(this.infoModel.isLogAxis(0) && this.infoModel.isLogAxis(1)){
			for(int i=0; i<selectedList.size(); i++){
				selectedRange = new Range();
				selectedRange.setType(this.infoModel.getType());
				List tempList = (List)selectedList.get(i);
				selectedRange.addMinAndMax(0, Math.pow(10,((Double)tempList.get(0)).doubleValue()), Math.pow(10,((Double)tempList.get(2)).doubleValue()));
				selectedRange.addMinAndMax(1, Math.pow(10,((Double)tempList.get(1)).doubleValue()), Math.pow(10,((Double)tempList.get(3)).doubleValue()));
				selectedRange.addTableColumnMod(0, this.infoModel.getTableColumnStrAt(0), this.infoModel.getModifierAt(0));
				selectedRange.addTableColumnMod(1, this.infoModel.getTableColumnStrAt(1), this.infoModel.getModifierAt(1));
				
				rangeList.add(selectedRange);
			}
		}
		else if(this.infoModel.isLogAxis(0) && !this.infoModel.isLogAxis(1)){
			for(int i=0; i<selectedList.size(); i++){
				selectedRange = new Range();
				selectedRange.setType(this.infoModel.getType());
				List tempList = (List)selectedList.get(i);
				selectedRange.addMinAndMax(0, Math.pow(10,((Double)tempList.get(0)).doubleValue()), Math.pow(10,((Double)tempList.get(2)).doubleValue()));
				selectedRange.addMinAndMax(1, ((Double)tempList.get(1)).doubleValue(), ((Double)tempList.get(3)).doubleValue());
				selectedRange.addTableColumnMod(0, this.infoModel.getTableColumnStrAt(0), this.infoModel.getModifierAt(0));
				selectedRange.addTableColumnMod(1, this.infoModel.getTableColumnStrAt(1), this.infoModel.getModifierAt(1));
				
				rangeList.add(selectedRange);
			}
		}
		else if(!this.infoModel.isLogAxis(0) && this.infoModel.isLogAxis(1)){
			for(int i=0; i<selectedList.size(); i++){
				selectedRange = new Range();
				selectedRange.setType(this.infoModel.getType());
				List tempList = (List)selectedList.get(i);
				selectedRange.addMinAndMax(0, ((Double)tempList.get(0)).doubleValue(), ((Double)tempList.get(2)).doubleValue());
				selectedRange.addMinAndMax(1, Math.pow(10,((Double)tempList.get(1)).doubleValue()), Math.pow(10,((Double)tempList.get(3)).doubleValue()));
				selectedRange.addTableColumnMod(0, this.infoModel.getTableColumnStrAt(0), this.infoModel.getModifierAt(0));
				selectedRange.addTableColumnMod(1, this.infoModel.getTableColumnStrAt(1), this.infoModel.getModifierAt(1));
				
				rangeList.add(selectedRange);
			}
		}
		else{
			for(int i=0; i<selectedList.size(); i++){
				selectedRange = new Range();
				selectedRange.setType(this.infoModel.getType());
				List tempList = (List)selectedList.get(i);
				selectedRange.addMinAndMax(0, ((Double)tempList.get(0)).doubleValue(), ((Double)tempList.get(2)).doubleValue());
				selectedRange.addMinAndMax(1, ((Double)tempList.get(1)).doubleValue(), ((Double)tempList.get(3)).doubleValue());
				selectedRange.addTableColumnMod(0, this.infoModel.getTableColumnStrAt(0), this.infoModel.getModifierAt(0));
				selectedRange.addTableColumnMod(1, this.infoModel.getTableColumnStrAt(1), this.infoModel.getModifierAt(1));
				
				rangeList.add(selectedRange);
			}
		}

		return rangeList;
	}
	
	
	/**
	 * Creates menubar specifically for functions
	 * available to the scatterplotSs 
	 * @return
	 */
	protected JMenuBar changeMenuBarItems(){
		JMenuBar menuBar = this.createMenuBar();
		
		menuBar.add(this.createPlotMenu());
		menuBar.add(this.createSearchMenu());
		
		menuBar.add(this.createShowInfoMenu());		
		menuBar.add(this.createSelectModeMenu());
		/*
		if(this.infoModel.getType().equals(InfoModel.SPOT_DATA))
			menuBar.add(this.createClassifyMenu());
		*/
		return menuBar;
	}
	
	/**
	 * Adds items to the chartPanel popup menu based on the 
	 * characteristics of the InfoModel.
	 *
	 */
	public void addPopupMenuItems(){
		
		JMenu cellVizMenu = new JMenu("CPAnalyst");
		cellVizMenu.add(this.createSelectModeMenu());
		cellVizMenu.add(this.createShowInfoMenu());
		
		JPopupMenu chartMenu = chartPanel.getPopupMenu();
		chartMenu.add(cellVizMenu);
	}
	
	private JMenu createPlotMenu(){
		JMenu plotMenu = new JMenu("Plot");
		plotMenu.setMnemonic(KeyEvent.VK_P);
		
		// Add MenuItem to show a table of the datapoints
		JMenuItem menuItem = new JMenuItem("Table");
		menuItem.setActionCommand("Plot_Table");
		menuItem.addActionListener(this);
		plotMenu.add(menuItem);
		
		// Add plot histogram menu
		JMenu histogramMenu = new JMenu("Histogram");
		// Add menuItem to plot histogram of x-axis
		menuItem = new JMenuItem("X Axis");
		menuItem.setActionCommand("Plot_Histogram_XAxis");
		menuItem.addActionListener(this);
		histogramMenu.add(menuItem);
		// Add menuItem to plot histogram of y-axis
		menuItem = new JMenuItem("Y Axis");
		menuItem.setActionCommand("Plot_Histogram_YAxis");
		menuItem.addActionListener(this);
		histogramMenu.add(menuItem);
		// Add menuItem to plot histogram of x/y
		menuItem = new JMenuItem("X/Y");
		menuItem.setActionCommand("Plot_Histogram_X/Y");
		menuItem.addActionListener(this);
		histogramMenu.add(menuItem);
		plotMenu.add(histogramMenu);
		
		/**
		menuItem = new JMenuItem("CDF");
		menuItem.setActionCommand("Plot_CDF");
		menuItem.addActionListener(this);
		plotMenu.add(menuItem);

		menuItem = new JMenuItem("Scatterplot");
		menuItem.setActionCommand("Plot_Scatterplot");
		menuItem.addActionListener(this);
		plotMenu.add(menuItem);
		*/
		
		return plotMenu;
	}
	
	private JMenu createSearchMenu(){
		// Set up the search menu.
		JMenu searchMenu = new JMenu("Search");
		searchMenu.setMnemonic(KeyEvent.VK_S);
		
		// Set up the find by gene name menu item
		searchMenu.add(MenuActions.findGeneByName(this));
		// Set up the find by gene id menu item
		searchMenu.add(MenuActions.findGeneByID(this));
		// Set up the find by uniqueID menu item
		searchMenu.add(MenuActions.findUniqueID(this));
		
		return searchMenu;
	}
	
	
	
	/**
	 * Creates a menu for select mode options
	 * @return
	 */
	private JMenu createSelectModeMenu(){
		// Menu Items for doing things to gated regions
		JMenu selectedMenu = new JMenu("Select Points");
		JMenuItem menuItem = new JMenuItem("Highlight Gated");
		menuItem.setActionCommand(cmdHighlightSelectedPts);
		menuItem.addActionListener(this);
		selectedMenu.add(menuItem);
		
		menuItem = new JMenuItem("Highlight Same Genes");
		menuItem.setActionCommand(cmdHighlightSameGenes);
		menuItem.addActionListener(this);
		selectedMenu.add(menuItem);
		
		menuItem = new JMenuItem("Highlight Favorite Genes");
		menuItem.setActionCommand(cmdHighlightFavoriteGenes);
		menuItem.addActionListener(this);
		selectedMenu.add(menuItem);
		
		clearHighlighted = new JMenuItem("Clear Highlighted");
		clearHighlighted.addActionListener(this);
		selectedMenu.add(clearHighlighted);
		
		menuItem = new JMenuItem("Show Random Image from Selected");
		menuItem.setActionCommand(cmdShowRandomImage);
		menuItem.addActionListener(this);
		selectedMenu.add(menuItem);
		
		menuItem = new JMenuItem("Get Gene Names and Data");
		menuItem.setActionCommand(cmdSelectedGetGeneInfo);
		menuItem.addActionListener(this);
		selectedMenu.add(menuItem);
		
		JMenu plotNewMenu = new JMenu("Plot Selected in a New");
		JMenuItem newPlot = new JMenuItem("Scatterplot");
		newPlot.setActionCommand(cmdSelectedPlotNewModel + Scatterplot.plotType);
		newPlot.addActionListener(this);
		plotNewMenu.add(newPlot);
		newPlot = new JMenuItem("DensityPlot");
		newPlot.setActionCommand(cmdSelectedPlotNewModel + DensityPlot.plotType);
		newPlot.addActionListener(this);
		plotNewMenu.add(newPlot);
		newPlot = new JMenuItem("Histogram");
		newPlot.setActionCommand(cmdSelectedPlotNewModel + Histogram.plotType);
		newPlot.addActionListener(this);
		plotNewMenu.add(newPlot);
		selectedMenu.add(plotNewMenu);
		
		return selectedMenu;
	}
	
	private JMenu createShowInfoMenu(){
		JMenu showInfoMenu = new JMenu("Show Info");
		JMenuItem showInfoWebInfo = new JMenuItem(menuStrShowWebInfo);
		showInfoWebInfo.setActionCommand(menuStrShowWebInfo);
		showInfoWebInfo.addActionListener(this);
		showInfoMenu.add(showInfoWebInfo);
		
		if((this.infoModel.getType().equals(InfoModel.SPOT_DATA) || this.infoModel.getType().equals(InfoModel.SPOT_DATA_FROM_CELLS))){
			JMenuItem showInfoDetails = new JMenuItem(menuStrShowDetails);
			showInfoDetails.setActionCommand(menuStrShowDetails);
			showInfoDetails.addActionListener(this);
			showInfoMenu.add(showInfoDetails);
		}
		
		// Add ways to get subplot info in both the X and Y dimensions
		if( this.infoModel.getType().equals(InfoModel.SPOT_DATA) || this.infoModel.getType().equals(InfoModel.SPOT_DATA_FROM_CELLS)){
			JMenuItem subPlotMenuItem;
						
			
			String tableName;
			JMenu groupMenu;
			
			List xtablesList = this.infoModel.getTableColumnAt(0).getTables();
			List ytablesList = this.infoModel.getTableColumnAt(1).getTables();
			JMenu xMenu = new JMenu("X Axis Info");
			JMenu yMenu = new JMenu("Y Axis Info");
			
			if((xtablesList.size() == 1 && ytablesList.size() == 1) && ((String)xtablesList.get(0)).trim().equals(((String)ytablesList.get(0)).trim())){
				tableName = (String)xtablesList.get(0);
				
				subPlotMenuItem = new JMenuItem(Scatterplot.menuStrShowImages);
				subPlotMenuItem.setActionCommand(Scatterplot.menuStrShowImages + tableName);
				subPlotMenuItem.addActionListener(this);
				showInfoMenu.add(subPlotMenuItem);

				subPlotMenuItem = new JMenuItem(Scatterplot.menuStrShowSubPlot);
				subPlotMenuItem.setActionCommand(Scatterplot.menuStrShowSubPlot + tableName);
				subPlotMenuItem.addActionListener(this);
				showInfoMenu.add(subPlotMenuItem);
				
			}else{
					showInfoMenu.addSeparator();
					for(int i=0; i<xtablesList.size(); i++){
						tableName = (String)xtablesList.get(i);
						groupMenu = new JMenu(tableName);
						
						subPlotMenuItem = new JMenuItem(menuStrShowSubPlot);
						subPlotMenuItem.setActionCommand(menuStrShowSubPlot + tableName);
						subPlotMenuItem.addActionListener(this);
						groupMenu.add(subPlotMenuItem);
						
						subPlotMenuItem = new JMenuItem(menuStrShowImages);
						subPlotMenuItem.setActionCommand(menuStrShowImages + tableName);
						subPlotMenuItem.addActionListener(this);
						groupMenu.add(subPlotMenuItem);
						
						xMenu.add(groupMenu);
					}
					for(int i=0; i<ytablesList.size(); i++){
						tableName = (String)ytablesList.get(i);
						groupMenu = new JMenu(tableName);
						
						subPlotMenuItem = new JMenuItem(Scatterplot.menuStrShowSubPlot);
						subPlotMenuItem.setActionCommand(Scatterplot.menuStrShowSubPlot + tableName);
						subPlotMenuItem.addActionListener(this);
						groupMenu.add(subPlotMenuItem);
						
						subPlotMenuItem = new JMenuItem(Scatterplot.menuStrShowImages);
						subPlotMenuItem.setActionCommand(Scatterplot.menuStrShowImages + tableName);
						subPlotMenuItem.addActionListener(this);
						groupMenu.add(subPlotMenuItem);
						
						yMenu.add(groupMenu);
					}
					showInfoMenu.add(xMenu);
					showInfoMenu.add(yMenu);
			}
			
		}
		
		return showInfoMenu;
	}
	
	/*private JMenu createClassifyMenu(){
		JMenu classifyMenu = new JMenu("Classify");
		JMenuItem menuItem = new JMenuItem("Shown Items");
		menuItem.setActionCommand(cmdRunClassifier);
		menuItem.addActionListener(this);
		classifyMenu.add(menuItem);
		
		return classifyMenu;
	}*/
	
	
	/**
	 * Highlights the same genes as the one currently selected
	 */
	private void highlightSameGenes(){
		// Look at the sql notes to figure out how to do this.
		try{
			String tableName = this.infoModel.getTableColumnAt(0).getRepTable();
			List geneNames = MetaInfo.computeGeneInfo(tableName, this.highlightIDs);
			ResultSet results;
			List uniqueIDs = new ArrayList();
			if(CVProperties.getPropertyField("geneinfo_table").equals("info_table")){
				results = this.infoModel.computeIDsFromInfo(geneNames, CVProperties.getPropertyField("geneinfo_col"));
			}
			else
				results = this.infoModel.computeIDsFromField(geneNames, CVProperties.getPropertyField("geneinfo_col"));
			while(results.next())
				uniqueIDs.add(new Integer(results.getInt(1)));
			if(uniqueIDs.size()!=0)
				DisplayModelListenerList.notifyListenersHighlightUniqueIDs(uniqueIDs);
		}
		catch(SQLException sqle){
			sqle.printStackTrace();
		}
		
	}
	
	public static List loadFavoriteGenesFile(){
		String userDirectory = System.getProperty("user.home");
		JFileChooser fileChooser = new JFileChooser(userDirectory);
		fileChooser.setDialogTitle("Load File");
		int returnVal = fileChooser.showOpenDialog(new JDialog(new JDialog(), true));
		if(returnVal == JFileChooser.APPROVE_OPTION){
			File tableFile = fileChooser.getSelectedFile();
			return favoriteGenefileReader(tableFile);			
		}
		else{
			return null;  // User cancels file saving
		}
	}
	
	 public static List favoriteGenefileReader(File file){
		 List myGenesOfInterest = new ArrayList();
		 try{
			 FileReader fileToBeRead = new FileReader(file);
			 BufferedReader bufRdr  = new BufferedReader(fileToBeRead);
			 String line = null;
			 //	 read each line of text file
			 try{
				 while((line = bufRdr.readLine()) != null){
					 myGenesOfInterest.add(line);
				 }
				 //close the file
				 bufRdr.close();
				 return myGenesOfInterest;
			 }catch(IOException e){
				 e.printStackTrace();
				 return null;
			 }
		}catch(FileNotFoundException e){
				 System.out.println("the file was not found");
				 return null;
		}

	 }
	
	private void highlightFavoriteGenes(){
		favoriteGenes=loadFavoriteGenesFile();
		try{
			ResultSet results;
			List uniqueIDs = new ArrayList();
			if(CVProperties.getPropertyField("geneinfo_table").equals("info_table")){
				results = this.infoModel.computeIDsFromInfo(favoriteGenes, CVProperties.getPropertyField("geneinfo_col"));
			}
			else
				results = this.infoModel.computeIDsFromField(favoriteGenes, CVProperties.getPropertyField("geneinfo_col"));
			while(results.next())
				uniqueIDs.add(new Integer(results.getInt(1)));
			if(uniqueIDs.size()!=0)
				DisplayModelListenerList.notifyListenersHighlightUniqueIDs(uniqueIDs);
		}
		catch(SQLException sqle){
			sqle.printStackTrace();
		}
		
	}
	
	/**
	 * Highlights the list of points selected in the chartpanel
	 *
	 */
	private void highlightSelectedList(){
		if(this.chartPanel.getSelectedList() != null){
			List rangeList = this.convertSelListToRange(this.chartPanel.getSelectedList());
			
			try{
				ResultSet highResults = this.infoModel.computeResultsAndIDsOfGated(rangeList);
				List uniqueIDsList = new ArrayList();
				String[] uniqueIDs;
				while(highResults.next()){
					uniqueIDs = highResults.getString(3).split(",");
					for(int i=0; i<uniqueIDs.length; i++)
						uniqueIDsList.add(new Integer(uniqueIDs[i]));
				}
				DisplayModelListenerList.notifyListenersHighlightUniqueIDs(uniqueIDsList);
			}
			catch(SQLException sqle){
				sqle.printStackTrace();
			}
		}
	}
	
	
	/**
	 * Plots a resultset
	 */
	
	protected void highlightResultSet(ResultSet results){
		List xValues = new ArrayList();
		List yValues = new ArrayList();
		try{
			while(results.next()){
				xValues.add(new Double(results.getDouble(1)));
				yValues.add(new Double(results.getDouble(2)));
			}
			this.highlightPoints(xValues, yValues);
		}
		catch(SQLException sqle){
		}
	}
	
	/**
	 * This method does the actual highlighting of points! 
	 * @param xValues
	 * @param yValues
	 */
	public void highlightPoints(List xValues, List yValues){
		
		highlightedDataset = new XYSeriesCollection();
		XYSeries highlightedSeries = new XYSeries(new Double(1.0), false);
		//Series of if statements for all possible combinations of log axes
		if(this.infoModel.isLogAxis(0) && !this.infoModel.isLogAxis(1)){
			for(int i=0; i<xValues.size(); i++){
				double xTemp = Math.log10( ((Double)xValues.get(i)).doubleValue() );
				highlightedSeries.add(new Double(xTemp), (Double)yValues.get(i));
			}
		} else if(!this.infoModel.isLogAxis(0) && this.infoModel.isLogAxis(1)){
			for(int i=0; i<xValues.size(); i++){
				double yTemp = Math.log10( ((Double)yValues.get(i)).doubleValue() );
				highlightedSeries.add((Double)xValues.get(i), new Double(yTemp));
			}
		} else if(this.infoModel.isLogAxis(0) && this.infoModel.isLogAxis(1)){
			for(int i=0; i<xValues.size(); i++){
				double xTemp = Math.log10( ((Double)xValues.get(i)).doubleValue() );
				double yTemp = Math.log10( ((Double)yValues.get(i)).doubleValue() );
				highlightedSeries.add(new Double(xTemp), new Double(yTemp));
			}
		}else {
			for(int i=0; i<xValues.size(); i++){
				highlightedSeries.add((Double)xValues.get(i), (Double)yValues.get(i));
			}
		}

		highlightedDataset.addSeries(highlightedSeries);
		
		XYItemRenderer renderer = new StandardXYItemRenderer(StandardXYItemRenderer.SHAPES);
		renderer.setSeriesPaint(0, Color.BLUE);
		renderer.setSeriesShape(0, DefaultDrawingSupplier.DEFAULT_SHAPE_SEQUENCE[0]);
		
		jfreechart.getXYPlot().setRenderer(AbstractPlotFigure.HIGHLIGHT, renderer);
		jfreechart.getXYPlot().setDataset(AbstractPlotFigure.HIGHLIGHT, highlightedDataset);
		this.chartPanel.repaint();
	}
	
	public void clearHighlighted(){
		List temp = new ArrayList();
		DisplayModelListenerList.notifyListenersHighlightUniqueIDs(temp);
		this.highlightPoints(new ArrayList(), new ArrayList());
	}
	
	private void runClassifier(){
		try{
			InfoModel copiedModel = this.infoModel.copyInfoModel();
			CellPicker picker = new CellCollectionPicker(copiedModel);
			ClassifierGUI classifyBoard = new ClassifierGUI(picker);
			MainWindow.addToDesktop(classifyBoard);
		}
		catch(SQLException sqle){
			JOptionPane.showMessageDialog(null, "Unable to create classifier from this plot.", "Error", JOptionPane.ERROR_MESSAGE);
			sqle.printStackTrace();
		}
	}
	
	
	/**
	 * Hands the showing of subinfo
	 *
	 */
	private void showSubInfo(String actionString){
		
		// Show the WebInfo
		if(actionString.equals(Scatterplot.menuStrShowWebInfo)){
			// Get all the IDs that need to be shown!
			String tableName = this.infoModel.getTableColumnAt(0).getRepTable();
			ShowWebInfo.drawWebPages(tableName, highlightIDs);	
			return;
		}
		// Shows the Image File
		else if((actionString.length() >= Scatterplot.menuStrShowImages.length()) && actionString.substring(0,Scatterplot.menuStrShowImages.length()).equals(Scatterplot.menuStrShowImages)){
			
			String tableName = actionString.substring(Scatterplot.menuStrShowImages.length(), actionString.length());    		
			for(int i=0; i < highlightIDs.size(); i++){
				new ShowImage(tableName, ((Integer)highlightIDs.get(i)).intValue());
			}
			return;
		}
		else if((actionString.length() >= Scatterplot.menuStrShowSubPlot.length()) && actionString.substring(0,Scatterplot.menuStrShowSubPlot.length()).equals(Scatterplot.menuStrShowSubPlot)){
			String tableName = actionString.substring(Scatterplot.menuStrShowSubPlot.length(), actionString.length());
			ShowSubPlot newSubPlot = new ShowSubPlot(tableName, this.highlightIDs);
			newSubPlot.generateFigure();
			return;
		}
		// Show Details
		else if(actionString.equals("Show Details")){
			List columnsList = new ArrayList();
			List tablesList = new ArrayList();
			TableColumn tabCol;
			for(int i=0; i<2; i++){
				tabCol = this.infoModel.getTableColumnAt(i);
				tablesList.addAll(tabCol.getTables());
			}
			
			for(int i=0; i<highlightIDs.size(); i++){
				ShowDetails newDetails = new ShowDetails(columnsList, tablesList, ((Integer)highlightIDs.get(i)).intValue());	    		
				newDetails.generateFigure();
			}
			return;
		}
		else{
			System.out.println("todo: " + actionString);
		}
	}
	
	
	
	/**
	 * This method picks a random point in the scatterplot and displays
	 * the image corresponding to that point.  If the plot is a spot plot
	 * then it will pick a random spot and display the image.  If the plot is
	 * a cell plot, then it will pick a random spot and random cell and display that.
	 *
	 */
	private void showRandomImage(){
		if(this.chartPanel.getSelectedList() == null){
			JOptionPane.showMessageDialog(null, "Nothing Selected.", "Error", JOptionPane.ERROR_MESSAGE);
			return;
		}
		List rangeList = this.convertSelListToRange(this.chartPanel.getSelectedList());
		
		ResultSet resultSet = this.infoModel.queryRandomInRangeList(rangeList);
		try{
			resultSet.next();
			if(this.infoModel.getType().equals(InfoModel.CELL_DATA)){
				int imageID = resultSet.getInt(1);
				int[] objectID = {resultSet.getInt(2)};
				TableColumn tabCol = this.infoModel.getTableColumnAt(0);
				ShowImage newImage = new ShowImage(tabCol.getRepTable(), imageID);
				newImage.locateCellOnFigure(objectID);
			}
			else{
				int imageID = resultSet.getInt(1);
				TableColumn tabCol = this.infoModel.getTableColumnAt(0);
				new ShowImage(tabCol.getRepTable(), imageID);
			}    		
		}
		catch(SQLException sqle)
		{
			sqle.printStackTrace();
		}		
	}
	
	/**
	 * This method shows the gene info of all the selected
	 * genes
	 * 
	 * TODO: handle cells case
	 */
	private void showSelectedGeneInfo(){
		try{
			InfoModel copiedInfoModel = this.infoModel.copyInfoModel();
			String repTable = copiedInfoModel.getTableColumnAt(0).getRepTable();
			copiedInfoModel.addTableColumn(repTable + "." + CVProperties.getUniqueID());
			if( CVProperties.getPropertyField("geneinfo_table").trim() == "" ){
				JOptionPane.showMessageDialog(null, "You are missing a required field in your properties file in order to show the selected gene info.\n" +
						"Try adding the line \"geneinfo_table = info_table\" to your properties file and reloading it.", "Error", JOptionPane.ERROR_MESSAGE);
				return;
			} else if( CVProperties.getPropertyField("geneinfo_table").trim().equals("info_table") ){
				copiedInfoModel.addTableColumn(CVProperties.getPropertyField("info_table") + "." + CVProperties.getPropertyField("geneinfo_col"));
				copiedInfoModel.addTableColumn(CVProperties.getPropertyField("info_table") + "." + CVProperties.getPropertyField("info_to_spot"));
				copiedInfoModel.addTable(CVProperties.getPropertyField("info_table"));
			} else {
				copiedInfoModel.addTableColumn(CVProperties.getPropertyField("geneinfo_table") + "." + CVProperties.getPropertyField("geneinfo_col"));
				copiedInfoModel.addTableColumn(CVProperties.getPropertyField("info_table") + "." + CVProperties.getPropertyField("info_to_spot"));
				copiedInfoModel.addTable(CVProperties.getPropertyField("geneinfo_table"));
			}
			if(!this.infoModel.getType().equals(InfoModel.SPOT_DATA)){
				Object[] options = { "OK", "CANCEL" };
				int confirmCell = JOptionPane.showOptionDialog(null, "This may lead to a memory error. OK to proceed.", "Warning",JOptionPane.DEFAULT_OPTION, JOptionPane.WARNING_MESSAGE, null, options, options[0]);
				if(confirmCell==0){	
					copiedInfoModel.addTableColumn(repTable + "." + CVProperties.getPropertyField("objectID"));
				}else{
					return;
				}
			}
			ResultSet results = copiedInfoModel.computeResultsFromIDs(this.highlightIDs);
			DataTable thisTable = new DataTable();
			thisTable.showTable(results, "Data Table");
	
		}catch(SQLException sqle){
			sqle.printStackTrace();
		}	
	}
	private void runTable(){
		try{
			InfoModel copiedInfoModel = this.infoModel.copyInfoModel();
			String repTable = copiedInfoModel.getTableColumnAt(0).getRepTable();
			copiedInfoModel.addTableColumn(repTable + "." + CVProperties.getUniqueID());
			if(CVProperties.getPropertyField("geneinfo_table").trim().equals("info_table")){
				copiedInfoModel.addTableColumn(CVProperties.getPropertyField("info_table") + "." + CVProperties.getPropertyField("geneinfo_col"));
				copiedInfoModel.addTableColumn(CVProperties.getPropertyField("info_table") + "." + CVProperties.getPropertyField("info_to_spot"));
				copiedInfoModel.addTable(CVProperties.getPropertyField("info_table"));
			}
			else if (!(CVProperties.getPropertyField("geneinfo_table").trim().equals("info_table"))){
				copiedInfoModel.addTableColumn(CVProperties.getPropertyField("geneinfo_table") + "." + CVProperties.getPropertyField("geneinfo_col"));
				copiedInfoModel.addTableColumn(CVProperties.getPropertyField("info_table") + "." + CVProperties.getPropertyField("info_to_spot"));
				copiedInfoModel.addTable(CVProperties.getPropertyField("geneinfo_table"));
			}
			if(!this.infoModel.getType().equals(InfoModel.SPOT_DATA)){
				Object[] options = { "OK", "CANCEL" };
				int confirmCell = JOptionPane.showOptionDialog(null, "This may lead to a memory error. OK to proceed.", "Warning",JOptionPane.DEFAULT_OPTION, JOptionPane.WARNING_MESSAGE, null, options, options[0]);
				if(confirmCell==0){	
					copiedInfoModel.addTableColumn(repTable + "." + CVProperties.getPropertyField("objectID"));
				}else{
					return;
				}
			}
			ResultSet results = copiedInfoModel.getData(true);
			DataTable thisTable = new DataTable();
			thisTable.showTable(results, "Data Table");
	
		}catch(SQLException sqle){
			sqle.printStackTrace();
		}
	}
	
	/**
	 * This method calls DisplayFactory to plot new DisplayModels
	 * @param plotType is Histogram|CDF|Table|ScatterPlot|ParallelCoordinates
	 * @param options specifies XAxis|YAxis|X/Y
	 */
	private void plotNewDisplayModel(String plotType){
		
		// Handles the plotting of a histogram from current infomodel
		if((plotType.length() >= "Histogram".length()) && (plotType.substring(0,"Histogram".length()).equals("Histogram"))){
			AbstractDisplayModel displayModel = DisplayFactory.createPlot("Histogram", true);
			String plotAxis = plotType.substring("Histogram".length()+1);
			
			if(plotAxis.equals("XAxis")){
				InfoModel copiedModel = this.infoModel.copyInfoModel();
				List newTableColumnList = copiedModel.getTableColumns().subList(0,1);
				copiedModel.setTableColumns(newTableColumnList);
				displayModel.setInfoModel(copiedModel);
				displayModel.generateFigure();
			}
			else if(plotAxis.equals("YAxis")){
				InfoModel copiedModel = this.infoModel.copyInfoModel();
				List newTableColumnList = copiedModel.getTableColumns().subList(1,2);
				copiedModel.setTableColumns(newTableColumnList);
				displayModel.setInfoModel(copiedModel);
				displayModel.generateFigure();
			}
			else if(plotAxis.equals("X/Y")){
				InfoModel copiedModel = this.infoModel.copyInfoModel();
				
				// Create the new column String and store it in a List
				String newColumnStr = "(" + copiedModel.getTableColumnStrAt(0) + ")";
				newColumnStr += " / ";
				newColumnStr += "(" + copiedModel.getTableColumnStrAt(1) + ")";
				List newTabColList = new ArrayList();
				newTabColList.add(new TableColumn(newColumnStr));
				copiedModel.setTableColumns(newTabColList);
				displayModel.setInfoModel(copiedModel);
				displayModel.generateFigure();
			}
			else{
				System.out.println("Error: Unknown axis");
			}
			MainWindow.addToDesktop(displayModel);
		}
		else if(plotType.equals("Table")){
			this.runTable();
		}
		
	}
	
	
	
	public void chartMouseClicked(ChartMouseEvent cme)
	{
		if(cme.getTrigger().getButton() == MouseEvent.BUTTON1){
			List uniqueIDs = this.computeSelectedUniqueID();
			// Notify other plots
			DisplayModelListenerList.notifyListenersHighlightUniqueIDs(uniqueIDs);
		}
	}
	
	
	public void chartMouseMoved(ChartMouseEvent chartmouseevent)    {
	}
	
	
	public void actionPerformed(ActionEvent event) {
		String actionString = event.getActionCommand();
		// Handles the SHOW_INFO action fired
		if(actionString.length() >= 4 && actionString.substring(0,4).equals("Show")){
			// From PopUpMenu
			if(event.getSource() == chartPanel.getPopupMenu()){
				List uniqueIDs = this.computeSelectedUniqueID();
				// Notify other plots
				DisplayModelListenerList.notifyListenersHighlightUniqueIDs(uniqueIDs);
			}
			else{ // From MenuBar
				if(this.highlightIDs == null || this.highlightIDs.size() == 0){
					JOptionPane.showMessageDialog(null, "Cannot Show Info!\r\n Nothing Highlighted.", "Error", JOptionPane.ERROR_MESSAGE);
					return;
				}
			}
			this.showSubInfo(actionString);
		}
		// Handles the PLOT_ABSTRACTDISPLAYMODEL action fired from the menubar
		else if(actionString.length() >= "Plot".length() && actionString.substring(0,"Plot".length()).equals("Plot")){
			actionString = actionString.substring("Plot".length()+1, actionString.length());
			this.plotNewDisplayModel(actionString);
		}
		// Handles the highlighting of selected points
		else if(actionString.equals(cmdHighlightSelectedPts)){
			this.highlightSelectedList();
		}
		// Handles the showing of random image from selected points
		else if(actionString.equals(Scatterplot.cmdShowRandomImage)){
			this.showRandomImage();
		}
		// Handles showing gene info from selected points
		else if(actionString.equals(cmdSelectedGetGeneInfo)){
			this.showSelectedGeneInfo();
		}
		// Handles the highlighting of same genes as the selected
		else if(actionString.equals(Scatterplot.cmdHighlightSameGenes)){
			this.highlightSameGenes();	
		}
		else if(actionString.equals(Scatterplot.cmdHighlightFavoriteGenes)){
			this.highlightFavoriteGenes();	
		}
		else if(actionString.equals(clearHighlighted.getActionCommand())){
			this.clearHighlighted();
		}
		else if(actionString.equals(cmdRunClassifier))
			this.runClassifier();
		else{
			super.actionPerformed(event);
		}
	}
}
