# Supplementary material for: CellProfiler Analyst: data exploration and analysis software for complex image-based screens
Source: BMC Bioinformatics. 2008 Nov 15;9:482. doi: 10.1186/1471-2105-9-482 (PMC2614436; doi:10.1186/1471-2105-9-482)
Supplement: Additional file 3 — Source code for CellProfiler Analyst (most recent version is available at ). Additional File 3 must be uncompressed. Doubleclicking the file often activates the computer's native decompression software; otherwise download free software online (e.g., StuffIt Expander) for this purpose. [file 1471-2105-9-482-S3.zip › CPA_src/jCPAnalyst/Visualize/Stats/BoxPlotPlotable.java]

package jCPAnalyst.Visualize.Stats;

import java.awt.Rectangle;
import java.awt.geom.Line2D;
import java.awt.geom.Rectangle2D;
import java.util.ArrayList;
import java.util.List;

import org.jfree.chart.axis.ValueAxis;
import org.jfree.ui.RectangleEdge;

public class BoxPlotPlotable {
	
	// Instance shape variables
	private Line2D medianLine;
	private Rectangle2D mainBox;
	
	public BoxPlotPlotable(BoxPlotStats bpStats, ValueAxis xAxis, ValueAxis yAxis){
		// For now, dataArea is hardcoded to match that of StreamScatterPlot
		Rectangle dataArea = new Rectangle(350, 350);
		double value = xAxis.valueToJava2D(bpStats.getValue(), dataArea, RectangleEdge.BOTTOM);
		double quartile1 = yAxis.valueToJava2D(bpStats.getQuartile1(), dataArea, RectangleEdge.LEFT);
		double quartile3 = yAxis.valueToJava2D(bpStats.getQuartile3(), dataArea, RectangleEdge.LEFT);
		double median = yAxis.valueToJava2D(bpStats.getMedian(), dataArea, RectangleEdge.LEFT);
		
		mainBox = new Rectangle((int)(value-4), (int)quartile3, 8, (int)(quartile1-quartile3));
		medianLine = new Line2D.Double(value-4, median, value+4, median); 
	}
	
	public List getListOfShapes(){
		List shapeList = new ArrayList();
		shapeList.add(medianLine);
		shapeList.add(mainBox);
		
		return shapeList;
	}
	
	
}
