# Supplementary material for: CellProfiler Analyst: data exploration and analysis software for complex image-based screens
Source: BMC Bioinformatics. 2008 Nov 15;9:482. doi: 10.1186/1471-2105-9-482 (PMC2614436; doi:10.1186/1471-2105-9-482)
Supplement: Additional file 3 — Source code for CellProfiler Analyst (most recent version is available at ). Additional File 3 must be uncompressed. Doubleclicking the file often activates the computer's native decompression software; otherwise download free software online (e.g., StuffIt Expander) for this purpose. [file 1471-2105-9-482-S3.zip › CPA_src/jCPAnalyst/Visualize/Stats/BoxPlotStats.java]

package jCPAnalyst.Visualize.Stats;

import java.util.Arrays;
import java.util.List;

public class BoxPlotStats {
	
	// Instance statistics variables
	private double mean;
	private double median;
	private double quartile1;
	private double quartile3;
	private double value;
	
	public BoxPlotStats(double value, List dataset){
		double[] doubleArray = new double[dataset.size()];
		for(int i=0; i<dataset.size(); i++){
			doubleArray[i] = ((Double)dataset.get(i)).doubleValue();
		}
		Arrays.sort(doubleArray);
		
		this.value = value;
		this.computeMean(doubleArray);
		this.computeMedian(doubleArray);
		this.computeQuartile1(doubleArray);
		this.computeQuartile3(doubleArray);
	}
	
	public BoxPlotStats(double value, double mean, double median, double quartile1, double quartile3){
		this.value = value;
		this.mean = mean;
		this.median = median;
		this.quartile1 = quartile1;
		this.quartile3 = quartile3;
	}
	
	private void computeMean(double[] sortedArray){
		int total = 0;
		double current;
		for(int i=0; i<sortedArray.length; i++){
			current = sortedArray[i];
			total += current;
		}
		this.mean = total / sortedArray.length;
	}
	
	private void computeMedian(double[] sortedArray){
		int size = sortedArray.length;
		int loc = size/2;
		this.median = sortedArray[loc];
	}
	
	private void computeQuartile1(double[] sortedArray){
		int size = sortedArray.length;
		int loc = size/4;
		this.quartile1 = sortedArray[loc];
	}
	
	private void computeQuartile3(double[] sortedArray){
		int size = sortedArray.length;
		int loc = size*3/4;
		this.quartile3 = sortedArray[loc];
	}

	
	/**
	 * @return Returns the value at which the stats were being evaluated.
	 */
	public double getValue() {
		return value;
	}
	
	/**
	 * @return Returns the mean.
	 */
	public double getMean() {
		return mean;
	}

	/**
	 * @return Returns the median.
	 */
	public double getMedian() {
		return median;
	}

	/**
	 * @return Returns the quartile1.
	 */
	public double getQuartile1() {
		return quartile1;
	}

	/**
	 * @return Returns the quartile3.
	 */
	public double getQuartile3() {
		return quartile3;
	}
	
	
}
