# Supplementary material for: CellProfiler Analyst: data exploration and analysis software for complex image-based screens
Source: BMC Bioinformatics. 2008 Nov 15;9:482. doi: 10.1186/1471-2105-9-482 (PMC2614436; doi:10.1186/1471-2105-9-482)
Supplement: Additional file 3 — Source code for CellProfiler Analyst (most recent version is available at ). Additional File 3 must be uncompressed. Doubleclicking the file often activates the computer's native decompression software; otherwise download free software online (e.g., StuffIt Expander) for this purpose. [file 1471-2105-9-482-S3.zip › CPA_src/jCPAnalyst/Visualize/streamplot/ParallelPlot.java]

package jCPAnalyst.Visualize.streamplot;

import java.awt.BasicStroke;
import java.awt.Color;
import java.awt.Font;
import java.awt.Graphics2D;
import java.awt.geom.Rectangle2D;
import java.awt.image.BufferedImage;
import java.util.ArrayList;
import java.util.List;

import javax.swing.ImageIcon;
import javax.swing.JFrame;
import javax.swing.JLabel;

public class ParallelPlot{

	private BufferedImage baseImage;
	private BufferedImage viewImage;
	private int yRes = 350;
	private int xAxisSpacing = 100;
	/** Results is currently stored as scaled by max/min Values. */
	private float[] maxValues;
	private float[] minValues;
	private int xRes;

	/**
	 * 
	 * @param results
	 */
	public void computeBufferedImage(float[][] results, List colNames){
		int numAxes = results[0].length;
		xRes = xAxisSpacing*(numAxes - 1);
		this.baseImage = new BufferedImage(xRes+30, yRes+30, BufferedImage.TYPE_INT_ARGB);
		Graphics2D biG = this.baseImage.createGraphics();
		biG.setBackground(Color.WHITE);
		biG.clearRect(0,0,xRes+230,yRes+30);
		biG.setColor(Color.BLACK);
		biG.setStroke(new BasicStroke(1));
		drawAxes(biG, numAxes, colNames);
		biG.setColor(Color.RED);
		//biG.setStroke(new BasicStroke(1));
		maxValues = new float[numAxes];
		minValues = new float[numAxes];
		
		float resNew;
		float maxOld;
		float minOld;

		for(int i = 0; i < numAxes; i++){
			maxOld = results[0][i];
			minOld = results[0][i];
			for(int j = 0; j < results.length; j++){
				resNew = results[j][i];
				if(resNew > maxOld){
					maxOld = resNew;
				}
				if(resNew < minOld){
					minOld = resNew;
				}
			}
			minValues[i]=minOld;
			maxValues[i]=maxOld;
		}
		
		paraPlot(biG, maxValues, minValues, results);
	}
	
	public void paraPlot(Graphics2D paraPlot, float[] maxs, float[] mins, float[][] data){
		int numAxes = data[0].length;
		for(int k = 0; k < data.length; k++){
			for(int l = 0; l < numAxes; l++){
				 data[k][l] = (data[k][l] - mins[l])/(maxs[l]-mins[l]);
			}
		}

		for(int m = 0; m < data.length; m++){
			for(int n = 0; n < numAxes-1; n++){
				int x1 = n*xAxisSpacing + 10;
				int x2 = (n+1)*xAxisSpacing + 10;
				int y1 = (int)(data[m][n]*(yRes-10));
				int y2 = (int)(data[m][n+1]*(yRes-10));
				paraPlot.drawLine(x1,(yRes)-y1,x2,(yRes)-y2);
			}
		}

	}
	
	public void drawAxes(Graphics2D paraPlot, int numAxes, List colNames){
		final int SMALL_SIZE = 10;
		Font smallFont = new Font("Serif", Font.PLAIN, SMALL_SIZE);
		paraPlot.drawLine(10,10,(((numAxes-1)*xAxisSpacing)+10),10);
		paraPlot.drawLine(10,(yRes),((numAxes-1)*xAxisSpacing+10),(yRes));
		String axisName;
		for(int i=0; i < numAxes; i++){
			paraPlot.drawLine((i*xAxisSpacing+10),10,(i*xAxisSpacing+10),(yRes+10));
			axisName = ""+i;
			paraPlot.setFont(smallFont);
			paraPlot.drawString(axisName, (i*xAxisSpacing+3), yRes+20);
		}
		paraPlot.drawLine((numAxes*xAxisSpacing+10),10,(numAxes*xAxisSpacing+10),(yRes+10));
	}
	
	public void highlightPoints(float[][] subResults){
		this.drawBaseImage();
		Graphics2D biG = this.viewImage.createGraphics();
		if(subResults[0][0]<=minValues[0]){
			biG.setColor(Color.RED);
		}else{
			biG.setColor(Color.BLUE);
			paraPlot(biG, maxValues, minValues, subResults);
		}
	}

	public void drawBaseImage(){
		viewImage = new BufferedImage(xRes+30,  (yRes+30), BufferedImage.TYPE_INT_ARGB);
		Graphics2D viG = viewImage.createGraphics();
		viG.drawRenderedImage(this.baseImage, null);
	}
	
	public BufferedImage getViewImage(){
		return viewImage;
	}
	
	public float getMaxValue(int colIndex){
		return maxValues[colIndex];
	}
	
	public float getMinValue(int colIndex){
		return minValues[colIndex];
	}
	
	public void drawSelectAngle(Rectangle2D.Double selectAngle){
		Graphics2D viG = viewImage.createGraphics();
		viG.setColor(Color.BLACK);
		viG.draw(selectAngle);
	}
	
	/**
	 * @param args
	 */
	public static void main(String[] args) {
		// TODO Auto-generated method stub
		ParallelPlot testPlot = new ParallelPlot();
		float[][] testData = new float[3][5];
		for(int i=0; i<3; i++){
			for(int j=0; j<5; j++){
				testData[i][j] = i+j;
			}
		}
		List testList = new ArrayList();
		testList.add("lion");
		testList.add("tiger");
		testList.add("bear1");
		testList.add("bear2");
		testList.add("bear3");
		testPlot.computeBufferedImage(testData,testList);
		testPlot.drawBaseImage();
		float[][] hi = {{1,2,3,4,5}};
		testPlot.highlightPoints(hi);
		
		JFrame jFrame = new JFrame();
		JLabel jLabel = new JLabel(new ImageIcon(testPlot.viewImage));
		jFrame.add(jLabel);
		jFrame.setSize(jFrame.getPreferredSize());
		jFrame.setVisible(true);
	}

}
