# Supplementary material for: CellProfiler Analyst: data exploration and analysis software for complex image-based screens
Source: BMC Bioinformatics. 2008 Nov 15;9:482. doi: 10.1186/1471-2105-9-482 (PMC2614436; doi:10.1186/1471-2105-9-482)
Supplement: Additional file 3 — Source code for CellProfiler Analyst (most recent version is available at ). Additional File 3 must be uncompressed. Doubleclicking the file often activates the computer's native decompression software; otherwise download free software online (e.g., StuffIt Expander) for this purpose. [file 1471-2105-9-482-S3.zip › CPA_src/jCPAnalyst/Visualize/streamplot/Stream2DPlot.java]

package jCPAnalyst.Visualize.streamplot;

import jCPAnalyst.databaseLayer.MySqlConnect;

import java.sql.ResultSet;
import java.sql.SQLException;

import org.jfree.chart.axis.NumberAxis;
import org.jfree.chart.axis.ValueAxis;
import org.jfree.chart.event.PlotChangeEvent;
import org.jfree.chart.plot.Plot;
import org.jfree.data.Range;

public abstract class Stream2DPlot extends Plot {
	
	// Instance variables	
	protected int numRows;
	protected int xResolution = 350;
	protected int yResolution = 350;
	protected float xMaxValue;
	protected float xMinValue;
	protected float yMaxValue;
	protected float yMinValue;

	/** The domain axis (used for the x-values). */
	protected NumberAxis domainAxis;
    /** The range axis (used for the y-values). */
    protected NumberAxis rangeAxis;
    /** The x data range. */
    protected Range xDataRange;
    /** The y data range. */
    protected Range yDataRange;
	
	/**
	 * Computes the max/min/count values of the columns from the 
	 * result set.  
	 * @param results
	 */
	public void computeDataSetInfo(ResultSet results){
		
		try{	
			numRows = 0;
			this.xMaxValue = Float.MIN_VALUE;
			this.xMinValue = Float.MAX_VALUE;
			this.yMaxValue = Float.MIN_VALUE;
			this.yMinValue = Float.MAX_VALUE;
			float xCurValue, yCurValue;
			while(results.next()){
				numRows++;
				xCurValue = results.getFloat(1);
				yCurValue = results.getFloat(2);
				if(xCurValue > this.xMaxValue)
					this.xMaxValue = xCurValue;
				if(xCurValue < this.xMinValue)
					this.xMinValue = xCurValue;
				if(yCurValue > this.yMaxValue)
					this.yMaxValue = yCurValue;
				if(yCurValue < this.yMinValue)
					this.yMinValue = yCurValue;
				if(numRows % 100000 == 0)
					System.out.println(numRows + " checked so far");
			}
			notifyListeners(new PlotChangeEvent(this));
		}
		catch(SQLException sqle){
			// TODO: HACK!!! Seems to be a mysql driver issue
			if(MySqlConnect.noOpenCursorException(sqle)){
				notifyListeners(new PlotChangeEvent(this));
			}
			else{
				System.out.println(sqle.getMessage());
				System.out.println("Error computing results");
			}
		}		
	}
	
	
	public void setDataSetInfo(float xMax, float xMin, float yMax, float yMin){
		this.xMaxValue = xMax;
		this.xMinValue = xMin;
		this.yMaxValue = yMax;
		this.yMinValue = yMin;
	}
	
	/**
	 * Returns the number of pixels in the image along the xAxis
	 * @return xResolution
	 */
	public int getXResolution(){
		return this.xResolution;
	}
	
	/**
	 * Returns the number of pixels in the image along the yAxis
	 * @return yResolution
	 */
	public int getYResolution(){
		return this.yResolution;
	}
	
	
    /**
     * Returns the domain axis for the plot.  If the domain axis for this plot
     * is null, then the method will return the parent plot's domain axis (if
     * there is a parent plot).
     *
     * @return The domain axis.
     */
    public ValueAxis getDomainAxis() {
        return this.domainAxis;
    }

    
    
    
    /**
     * Returns the range axis for the plot.  If the range axis for this plot is
     * null, then the method will return the parent plot's range axis (if
     * there is a parent plot).
     *
     * @return The range axis.
     */
    public ValueAxis getRangeAxis() {
        return this.rangeAxis;
    }
    
    /**
     * Calculates the X data range.
     *
     * @param data  the data.
     *
     * @return The range.
     */
    protected Range calculateXDataRange() {
        Range result = new Range(xMinValue, xMaxValue);
        return result;
    }
    
    /**
     * Calculates the Y data range.
     *
     * @param data  the data.
     *
     * @return The range.
     */
    protected Range calculateYDataRange() {
    	Range result = new Range(yMinValue, yMaxValue);
    	return result;
    }

	public Range getDataRange(ValueAxis axis) {
		Range result = null;
        if (axis == this.domainAxis) {
            result = this.xDataRange;
        }
        else if (axis == this.rangeAxis) {
            result = this.yDataRange;
        }
        return result;
	}
}
