# Supplementary material for: CellProfiler Analyst: data exploration and analysis software for complex image-based screens
Source: BMC Bioinformatics. 2008 Nov 15;9:482. doi: 10.1186/1471-2105-9-482 (PMC2614436; doi:10.1186/1471-2105-9-482)
Supplement: Additional file 3 — Source code for CellProfiler Analyst (most recent version is available at ). Additional File 3 must be uncompressed. Doubleclicking the file often activates the computer's native decompression software; otherwise download free software online (e.g., StuffIt Expander) for this purpose. [file 1471-2105-9-482-S3.zip › CPA_src/jCPAnalyst/Visualize/streamplot/StreamDensityPlot.java]

package jCPAnalyst.Visualize.streamplot;

import jCPAnalyst.databaseLayer.MySqlConnect;

import java.awt.Graphics;
import java.awt.Graphics2D;
import java.awt.Rectangle;
import java.awt.geom.AffineTransform;
import java.awt.geom.Point2D;
import java.awt.geom.Rectangle2D;
import java.awt.image.BufferedImage;
import java.io.Serializable;
import java.sql.ResultSet;
import java.sql.SQLException;

import org.jfree.chart.axis.AxisSpace;
import org.jfree.chart.axis.LogarithmicAxis;
import org.jfree.chart.axis.NumberAxis;
import org.jfree.chart.plot.PlotRenderingInfo;
import org.jfree.chart.plot.PlotState;
import org.jfree.chart.plot.ValueAxisPlot;
import org.jfree.ui.RectangleEdge;
import org.jfree.ui.RectangleInsets;

public class StreamDensityPlot extends Stream2DPlot implements ValueAxisPlot, 
Cloneable, Serializable {
	
	/** For serialization. */
	private static final long serialVersionUID = 78715458973582524L;
	
	// Class variables
	private static String plotType = "DensityPlot";
	
	// Instance variables
	private boolean xLogScale;
	private boolean yLogScale;
	private BufferedImage dataImage, shownImage;
	private float maxImagePixel;
	
	
	public StreamDensityPlot(boolean axisXLogScale, boolean axisYLogScale){
		this.xLogScale = axisXLogScale;
		this.yLogScale = axisYLogScale;
		
		// Set up the Axes
		if(this.xLogScale)
			domainAxis = new LogarithmicAxis("");
		else
			domainAxis = new NumberAxis();
		if(this.yLogScale)
			rangeAxis = new LogarithmicAxis("");
		else
			rangeAxis = new NumberAxis();
		
		domainAxis.setAutoRangeIncludesZero(false);
		domainAxis.setPlot(this);
		domainAxis.addChangeListener(this);
		rangeAxis.setAutoRangeIncludesZero(false);
		rangeAxis.setPlot(this);
		rangeAxis.addChangeListener(this);
	}
	
	
	/**
	 * Computes the imageData[][] matrix
	 * Calls computeBufferedImage(imageData[][], maxPixelValue)
	 * to calculate the acutal bufferedImage
	 * @param results
	 */
	public void computeBufferedImage(ResultSet results){
		// Update the axis info
		xDataRange = calculateXDataRange();
		domainAxis.setPlot(this);
		yDataRange = calculateYDataRange();
		rangeAxis.setPlot(this);
		
		float[][] imageData = new float[xResolution][yResolution];
		Rectangle dataArea = new Rectangle(xResolution-1, yResolution-1);
		int xValue, yValue;
		float xResult, yResult;
		try{
			while(results.next()){
				xResult = results.getFloat(1);
				yResult = results.getFloat(2);
				xValue = (int) this.domainAxis.valueToJava2D(xResult, dataArea, RectangleEdge.BOTTOM);
				yValue = (int) this.rangeAxis.valueToJava2D(yResult, dataArea, RectangleEdge.LEFT);
				imageData[xValue][yValue] += 1;
			}
			
			// Scale Pixel Values by log
			imageData = logScaleImageData(imageData);
			computeBufferedImage(imageData);
		}
		catch(SQLException sqle){
			if(MySqlConnect.noOpenCursorException(sqle)){
				// Scale Pixel Values by log
				imageData = logScaleImageData(imageData);
				computeBufferedImage(imageData);
			}
			else{
				System.out.println(sqle.getMessage());
				System.out.println("Error computing results");
				dataImage = new BufferedImage(xResolution, yResolution, BufferedImage.TYPE_INT_ARGB);
			}
		}
	}
	
	
	private float[][] logScaleImageData(float[][] imageData){
		for(int i=0; i<xResolution; i++){
			for(int j=0; j<yResolution; j++){
				if(imageData[i][j] > 0){
					imageData[i][j] = (float)(Math.log10(imageData[i][j]));
				}
			}
		}
		return imageData;
	}
	
	
	private void computeBufferedImage(float[][] imageData){
		// First compute the maxImagePixel
		maxImagePixel = Float.MIN_VALUE;
		for(int i=0; i<xResolution; i++){
			for(int j=0; j<yResolution; j++){
				if(imageData[i][j]>maxImagePixel)
					maxImagePixel = imageData[i][j];
			}
		}
		
		dataImage = new BufferedImage(xResolution, yResolution, BufferedImage.TYPE_INT_ARGB);
		for(int i=0; i<xResolution; i++){
			for(int j=0; j<yResolution; j++){
				dataImage.setRGB(i,j, computeColor(imageData[i][j]/maxImagePixel));
			}
		}
		shownImage = copyBufferedImage(dataImage); 
	}
	
	/**
	 * Computes the bufferedImage from a 2-D array.
	 * @param imageArray where Y-Vals are already flipped!
	 */
	public void computeImageFromBins(float[][] imageArray){
		// Update the axis info
		xDataRange = calculateXDataRange();
		domainAxis.setPlot(this);
		yDataRange = calculateYDataRange();
		rangeAxis.setPlot(this);
		
		imageArray = logScaleImageData(imageArray);
		this.computeBufferedImage(imageArray);
	}
	
	public void computeImageFromBins(ResultSet results){
		// Update the axis info
		xDataRange = calculateXDataRange();
		domainAxis.setPlot(this);
		yDataRange = calculateYDataRange();
		rangeAxis.setPlot(this);
		
		
		float[][] imageData = new float[xResolution][yResolution];
		// initialize all data to be 0 initially
		for(int i=0; i< this.xResolution; i++){
			for(int j=0; j< this.yResolution; j++){
				imageData[i][j] = 0;
			}
		}
		
		try{
			int xVal, yVal, count;
			while(results.next()){
				xVal = results.getInt(1);
				yVal = results.getInt(2);
				count = results.getInt(3);
				imageData[xVal][yResolution - (yVal+1)] = count;
			}
		}
		catch(SQLException e){
			e.printStackTrace();
		}
		imageData = logScaleImageData(imageData);
		computeBufferedImage(imageData);
	}
	
	public void draw(Graphics2D g2, Rectangle2D area, Point2D anchor,
			PlotState parentState,
			PlotRenderingInfo info) {
		
		// Change as necessary
		area.setRect(area.getX(), area.getY(), 397, 375);
		
		// set up info collection...
		if (info != null) {
			info.setPlotArea(area);
			info.setDataArea(area);
		}
		
		// adjust the drawing area for plot insets (if any)...
		RectangleInsets insets = getInsets();
		insets.trim(area);
		
		AxisSpace space = new AxisSpace();
		space = this.domainAxis.reserveSpace(
				g2, this, area, RectangleEdge.BOTTOM, space
		);
		space = this.rangeAxis.reserveSpace(
				g2, this, area, RectangleEdge.LEFT, space
		);
		Rectangle2D dataArea = space.shrink(area, null);
		
		if (info != null) {
			info.setDataArea(dataArea);
		}
		
		if (this.domainAxis != null) {
			this.domainAxis.draw(
					g2, dataArea.getMaxY(), area, dataArea, 
					RectangleEdge.BOTTOM, info);
		}
		if (this.rangeAxis != null) {
			this.rangeAxis.draw(
					g2, dataArea.getMinX(), area, dataArea, 
					RectangleEdge.LEFT, info);
		}
		
		// draw the actual plot
		AffineTransform at = new AffineTransform();
		int shiftX = (int) this.domainAxis.valueToJava2D(this.domainAxis.getLowerBound(), dataArea, RectangleEdge.BOTTOM);
		int shiftY = (int) this.rangeAxis.valueToJava2D(this.rangeAxis.getUpperBound(), dataArea, RectangleEdge.LEFT);
		at.translate(shiftX+1, shiftY);
		
		// Draw the color bar
		BufferedImage image = new BufferedImage(xResolution + 200, yResolution, BufferedImage.TYPE_INT_ARGB);
		for(int i=0; i<xResolution+200; i++){
			for(int j=0; j<yResolution; j++){
				if(i<xResolution)
					image.setRGB(i, j, this.shownImage.getRGB(i,j));
				else if( (i > xResolution + 40) && (i < xResolution + 80)){
					image.setRGB(i, j, computeColor((yResolution-j)/(float)(yResolution)));
				}
			}
		}
		
		// Draw the image + colorbar to graphics
		g2.drawRenderedImage(image, at);
		
		// Draw label for colorbar (Remember to rescale (unlogscale) labels
		for(int j=0; j<=4; j++)
			g2.drawString(""+(int)Math.pow(10, maxImagePixel)*(float)j/4, xResolution + 145, (int)(yResolution*(4.0-j)/4) + 8);
	}
	
	
	public void clearDarkened(){
		shownImage = copyBufferedImage(dataImage);
	}
	
	/**
	 * This method darkens all the pixels in a gated
	 * region.
	 * @param gatedList
	 */
	public void darkenRect(double xStart, double yStart, double xEnd, double yEnd){
		
		int[] binCoord = this.computeBinCoord(xStart, yStart, xEnd, yEnd);
		int colorInt, red, green, blue;
		for(int i=binCoord[0]; i<binCoord[1]; i++){
			for(int j=binCoord[2]; j<binCoord[3]; j++){
				colorInt = dataImage.getRGB(i, j);
				red = (colorInt & 0xff0000) >>> 16;
				green = (colorInt & 0xff00) >>> 8;
				blue = (colorInt & 0xff);
				
				red = Math.max(red-45, 0);
				green = Math.max(green-45, 0);
				blue = Math.max(blue-45,0);
				colorInt = 0xff000000 + (red << 16) + (green << 8) + blue;
				this.shownImage.setRGB(i, j, colorInt);
			}
		}
	}
	
	/**
	 * 
	 * @param xStart
	 * @param yStart
	 * @param xEnd
	 * @param yEnd
	 * @return binCoord[] where binCoord[0] is start of xBins
	 *                          binCoord[1] is end of xBins
	 *                          binCoord[2] is start of yBins
	 *                          binCoord[3] is end of yBins
	 */
	public int[] computeBinCoord(double xStart, double yStart, double xEnd, double yEnd){
		int[] binCoord = new int[4];
		
		Rectangle dataArea = new Rectangle(xResolution, yResolution);
		binCoord[0] = (int)this.domainAxis.valueToJava2D(xStart, dataArea, RectangleEdge.BOTTOM);
		binCoord[1] = (int)this.domainAxis.valueToJava2D(xEnd, dataArea, RectangleEdge.BOTTOM);
		// yCoordinates are backwards
		binCoord[2] = (int)this.rangeAxis.valueToJava2D(yEnd, dataArea, RectangleEdge.LEFT);
		binCoord[3] = (int)this.rangeAxis.valueToJava2D(yStart, dataArea, RectangleEdge.LEFT);
		return binCoord;
	}
	
	private static int computeColor(float x) {
		float a; // alpha
		if(x < 0.f)
			return computeColorIntVal(0.f, 0.f, 0.f);
		else if (x < 0.125f) {
			a = x/0.125f;
			return computeColorIntVal(0.f, 0.f, 0.5f+0.5f*a);
		}
		else if (x < 0.375f) {
			a = (x - 0.125f)/0.25f;
			return computeColorIntVal(0.f, a, 1.f);
		}
		else if (x < 0.625f) {
			a = (x - 0.375f)/0.25f;
			return computeColorIntVal(a, 1.f, 1.f-a);
		}
		else if (x < 0.875f) {
			a = (x - 0.625f)/0.25f;
			return computeColorIntVal(1.f, 1.f-a, 0.f);
		}
		else if (x <= 1.0f) {
			a = (x - 0.875f)/0.125f;
			return computeColorIntVal(1.f-0.5f*a, 0.f, 0.f);
		}
		else {
			return computeColorIntVal(1.f,1.f,1.f);
		}
	}
	
	private static int computeColorIntVal(float redFloat, float greenFloat, float blueFloat){
		int alpha = 255;
		int red = (int)(redFloat*255+0.5);
		int green = (int)(greenFloat*255+0.5);
		int blue = (int)(blueFloat*255+0.5);
		int value = ((alpha & 0xFF) << 24) |
		((red & 0xFF) << 16) |
		((green & 0xFF) << 8)  |
		((blue & 0xFF) << 0);
		
		return value;
	}
	
	
	private static BufferedImage copyBufferedImage(BufferedImage source){
		BufferedImage target = new BufferedImage(source.getWidth(), source.getHeight(), source.getType());
		Graphics g = target.getGraphics();
		g.drawImage(source, 0, 0, null);
		return target;
	}
	
	
	public String getPlotType() {
		return StreamDensityPlot.plotType;
	}
	
	
}
