# Supplementary material for: CellProfiler Analyst: data exploration and analysis software for complex image-based screens
Source: BMC Bioinformatics. 2008 Nov 15;9:482. doi: 10.1186/1471-2105-9-482 (PMC2614436; doi:10.1186/1471-2105-9-482)
Supplement: Additional file 3 — Source code for CellProfiler Analyst (most recent version is available at ). Additional File 3 must be uncompressed. Doubleclicking the file often activates the computer's native decompression software; otherwise download free software online (e.g., StuffIt Expander) for this purpose. [file 1471-2105-9-482-S3.zip › CPA_src/jCPAnalyst/Visualize/streamplot/StreamScatterPlot.java]

package jCPAnalyst.Visualize.streamplot;

import jCPAnalyst.databaseLayer.MySqlConnect;

import java.awt.Color;
import java.awt.Graphics2D;
import java.awt.Rectangle;
import java.awt.Shape;
import java.awt.geom.AffineTransform;
import java.awt.geom.Point2D;
import java.awt.geom.Rectangle2D;
import java.awt.image.BufferedImage;
import java.io.Serializable;
import java.sql.ResultSet;
import java.sql.SQLException;
import java.util.List;

import javax.swing.JOptionPane;

import org.jfree.chart.axis.AxisSpace;
import org.jfree.chart.axis.LogarithmicAxis;
import org.jfree.chart.axis.NumberAxis;
import org.jfree.chart.event.PlotChangeEvent;
import org.jfree.chart.plot.PlotRenderingInfo;
import org.jfree.chart.plot.PlotState;
import org.jfree.chart.plot.ValueAxisPlot;
import org.jfree.ui.RectangleEdge;
import org.jfree.ui.RectangleInsets;

public class StreamScatterPlot extends Stream2DPlot implements
		ValueAxisPlot, Cloneable, Serializable {

	/** For serialization. */
    private static final long serialVersionUID = 78715458973582524L;
	
	// Class variables
	private static String plotType = "StreamScatterPlot";
	
	private boolean xLogScale;
	private boolean yLogScale;
	private BufferedImage baseImage; // The image that has unhighlighted info
	private BufferedImage viewImage; // The image that may included highlighted info
	private List shapeList;
	
	public StreamScatterPlot(){
		this.xLogScale = false;
		this.yLogScale = false;
	}

	public StreamScatterPlot(boolean axisXLogScale, boolean axisYLogScale){
		this.xLogScale = axisXLogScale;
		this.yLogScale = axisYLogScale;
		
		// Set up the Axes
		if(this.xLogScale)
			domainAxis = new LogarithmicAxis("");
		else
			domainAxis = new NumberAxis();
		if(this.yLogScale)
			rangeAxis = new LogarithmicAxis("");
		else
			rangeAxis = new NumberAxis();
        
		domainAxis.setAutoRangeIncludesZero(false);
        domainAxis.setPlot(this);
        domainAxis.addChangeListener(this);
        rangeAxis.setAutoRangeIncludesZero(false);
        rangeAxis.setPlot(this);
        rangeAxis.addChangeListener(this);
	}
	
	
	public String getPlotType() {
		return StreamScatterPlot.plotType;
	}
	
	public void computeBufferedImage(ResultSet results){
		this.computeBufferedImage(results, false);
	}
	
	public void computeBufferedImage(ResultSet results, boolean stdDev){
		int dotSize = 7;
		
		// Update the axis info
		xDataRange = calculateXDataRange();
		domainAxis.setPlot(this);
		yDataRange = calculateYDataRange();
		rangeAxis.setPlot(this);
		
		this.baseImage = new BufferedImage(xResolution, yResolution, BufferedImage.TYPE_INT_ARGB);
		Graphics2D biG = this.baseImage.createGraphics();
		biG.setBackground(Color.WHITE);
		biG.clearRect(0,0,xResolution,yResolution);
		biG.setColor(Color.RED);
		Rectangle dataArea = new Rectangle(xResolution, yResolution);
		boolean logZeroError = false;
		try{
			int xPixelLoc, yPixelLoc;
			float xResult, yResult;
			int ptsSeen = 0;
			System.out.println("Beginning plotting points");
			while(results.next()){
				xResult = results.getFloat(1);
				yResult = results.getFloat(2);
				if((!xLogScale || xResult > 0) && (!yLogScale || yResult > 0)){
					xPixelLoc = (int) this.domainAxis.valueToJava2D(results.getFloat(1), dataArea, RectangleEdge.BOTTOM);
					yPixelLoc = (int) this.rangeAxis.valueToJava2D(results.getFloat(2), dataArea, RectangleEdge.LEFT);
					biG.fillRect(xPixelLoc-dotSize/2, yPixelLoc-dotSize/2, dotSize, dotSize);
					/**
					if(stdDev){
						float xStdDev = results.getFloat(3);
						float yStdDev = results.getFloat(4);
						Composite curComposite = biG.getComposite();
						biG.setComposite(AlphaComposite.getInstance(AlphaComposite.SRC_OVER, 0.5F));
						biG.fillOval(xPixelLoc-(int)xStdDev/2, yPixelLoc-(int)yStdDev/2, (int)xStdDev, (int)yStdDev);
						biG.setComposite(curComposite);
					}*/
				}
				else{
					logZeroError = true;
				}
				ptsSeen++;
				if(ptsSeen % 100000 == 0)
					System.out.println(ptsSeen + " so far");
			}
		}
		catch(SQLException sqle){
			if(MySqlConnect.noOpenCursorException(sqle)){
			}
			else{
				System.out.println(sqle.getMessage());
				System.out.println("Error getting results");
				baseImage = new BufferedImage(xResolution, yResolution, BufferedImage.TYPE_INT_ARGB);
			}
		}
		this.drawBaseImage();
		if(logZeroError)
			JOptionPane.showMessageDialog(null, "There were zero or negative values on a log axis.\r\n These values have been omitted.", "Warning", JOptionPane.WARNING_MESSAGE);
	}
	
	
	
	
	/**
	 * Sets the image to be drawn to the screen to the baseImage
	 * I.E., the image that is free of any highlighted information
	 *
	 */
	public void drawBaseImage(){
		viewImage = new BufferedImage(xResolution,  yResolution, BufferedImage.TYPE_INT_ARGB);
		Graphics2D viG = viewImage.createGraphics();
		viG.drawRenderedImage(this.baseImage, null);
		if(this.shapeList != null)
			this.drawAdditionalShapes(this.shapeList);
	}
	
	/**
	 * Highlights x and y values
	 * @param xValues
	 * @param yValues
	 */
	public void highlightPoints(List xValues, List yValues){
		this.drawBaseImage();
		Graphics2D biG = this.viewImage.createGraphics();
		biG.setColor(Color.BLUE);
		Rectangle dataArea = new Rectangle(xResolution, yResolution);
		int xPixelLoc, yPixelLoc;
		for(int i=0; i<xValues.size(); i++){
			xPixelLoc = (int) this.domainAxis.valueToJava2D(((Double)xValues.get(i)).doubleValue(), dataArea, RectangleEdge.BOTTOM);
            yPixelLoc = (int) this.rangeAxis.valueToJava2D(((Double)yValues.get(i)).doubleValue(), dataArea, RectangleEdge.LEFT);
			biG.fillRect(xPixelLoc-3, yPixelLoc-3, 7, 7);
		}
		this.notifyListeners(new PlotChangeEvent(this));
	}
	
	
	public void drawAdditionalShapes(List shapeList){
		Graphics2D biG = this.viewImage.createGraphics();
		biG.setColor(Color.BLACK);
		Shape shape;
		for(int i=0; i<shapeList.size(); i++){
			shape = (Shape)shapeList.get(i);
			biG.draw(shape);
		}
		this.shapeList = shapeList;
		this.notifyListeners(new PlotChangeEvent(this));
	}
	

	public void draw(Graphics2D g2, Rectangle2D area, Point2D anchor,
	        PlotState parentState,  PlotRenderingInfo info) {
		
		// Change as necessary
		area.setRect(area.getX(), area.getY(), 397, 375);
		
		// set up info collection...
	    if (info != null) {
	        info.setPlotArea(area);
	        info.setDataArea(area);
	    }
		
	    // adjust the drawing area for plot insets (if any)...
        RectangleInsets insets = getInsets();
        insets.trim(area);

        AxisSpace space = new AxisSpace();
        space = this.domainAxis.reserveSpace(
            g2, this, area, RectangleEdge.BOTTOM, space
        );
        space = this.rangeAxis.reserveSpace(
        		g2, this, area, RectangleEdge.LEFT, space
        );
        Rectangle2D dataArea = space.shrink(area, null);
        
        if (info != null) {
            info.setDataArea(dataArea);
        }
        
        if (this.domainAxis != null) {
           this.domainAxis.draw(
        		   g2, dataArea.getMaxY(), area, dataArea, 
                RectangleEdge.BOTTOM, info);
        }
        if (this.rangeAxis != null) {
        	this.rangeAxis.draw(
        			g2, dataArea.getMinX(), area, dataArea, 
                RectangleEdge.LEFT, info);
        }
        
        // draw the actual plot
        AffineTransform at = new AffineTransform();
        int shiftX = (int) this.domainAxis.valueToJava2D(this.domainAxis.getLowerBound(), dataArea, RectangleEdge.BOTTOM);
        int shiftY = (int) this.rangeAxis.valueToJava2D(this.rangeAxis.getUpperBound(), dataArea, RectangleEdge.LEFT);
        at.translate(shiftX+1, shiftY);
        g2.drawRenderedImage(this.viewImage, at);
	}
}
