# Supplementary material for: CellProfiler Analyst: data exploration and analysis software for complex image-based screens
Source: BMC Bioinformatics. 2008 Nov 15;9:482. doi: 10.1186/1471-2105-9-482 (PMC2614436; doi:10.1186/1471-2105-9-482)
Supplement: Additional file 3 — Source code for CellProfiler Analyst (most recent version is available at ). Additional File 3 must be uncompressed. Doubleclicking the file often activates the computer's native decompression software; otherwise download free software online (e.g., StuffIt Expander) for this purpose. [file 1471-2105-9-482-S3.zip › CPA_src/jCPAnalyst/Visualize/StreamScatter.java]

package jCPAnalyst.Visualize;

import jCPAnalyst.Events.DisplayModelListenerList;
import jCPAnalyst.Visualize.CPSettings.Settings2D;
import jCPAnalyst.Visualize.JFreeChartExt.CVChartPanel;
import jCPAnalyst.Visualize.MenuObjects.DisabledMenuBar;
import jCPAnalyst.Visualize.Model.InfoModel;
import jCPAnalyst.Visualize.Stats.BoxPlotPlotable;
import jCPAnalyst.Visualize.Stats.BoxPlotStats;
import jCPAnalyst.Visualize.streamplot.Stream2DPlot;
import jCPAnalyst.Visualize.streamplot.StreamScatterPlot;

import java.awt.event.ActionEvent;
import java.sql.ResultSet;
import java.sql.SQLException;
import java.util.ArrayList;
import java.util.Enumeration;
import java.util.Hashtable;
import java.util.List;

import javax.swing.JMenu;
import javax.swing.JMenuBar;
import javax.swing.JMenuItem;
import javax.swing.JOptionPane;

import org.jfree.chart.JFreeChart;
import org.jfree.chart.axis.ValueAxis;

import foxtrot.Task;
import foxtrot.Worker;

public class StreamScatter extends Scatterplot {

	// Class variables
	public static final long serialVersionUID = 239502803;
	protected static String plotType = "StreamScatter";
	private JMenuItem showBoxPlot;
	
	/**
	 * Constructor
	 * @param plotType
	 */
	public StreamScatter(String plotType, boolean basedOnOtherPlot){
		super(plotType,basedOnOtherPlot);
		plotSettings = new Settings2D(plotType);

	}

	
	
	public void generateFigure() {
		try{
			this.isComputingImage = true;
			this.setJMenuBar(DisabledMenuBar.disabledMenuBar());
			this.clearWholePanel();
			
			// Draw the chart to the internal panel
			JFreeChart jfreeChart = plotChart();
			chartPanel = new CVChartPanel(jfreeChart, false);
			chartPanel.addChartMouseListener(this);
			this.addPopupMenuItems();
			
			drawLabels();
			wholePanel.add(chartPanel);
			setContentPane(wholePanel);
			if(!DisplayModelListenerList.getPreviouslyHighlighted().isEmpty()){
				DisplayModelListenerList.notifyListenersHighlightUniqueIDs(DisplayModelListenerList.getPreviouslyHighlighted());
			}
			this.setJMenuBar(this.changeMenuBarItems());
			updateUI();
			this.isComputingImage = false;
		}
		catch(SQLException sqle){
			JOptionPane.showMessageDialog(null, "Cannot Display Graph.\r\n Malformed SQL Statement.", "Error", JOptionPane.ERROR_MESSAGE);
			sqle.printStackTrace();
		}
		catch(Exception e){System.out.println(e);}
	}
	
	/**
	 * Plots a scatterplot using a streaming resultset
	 * @return
	 * @throws SQLException
	 */
	private JFreeChart plotChart() throws SQLException{
		try{
			jfreechart = (JFreeChart)Worker.post(new Task(){
				public Object run() throws Exception
				{
					StreamScatterPlot testPlot = new StreamScatterPlot(infoModel.isLogAxis(0), infoModel.isLogAxis(1));
					long startTime = System.currentTimeMillis()/1000;
					ResultSet results = infoModel.getStreamData(false);
					testPlot.computeDataSetInfo(results);
					results.close();
					System.out.println("Time Spent getting max/min/count info: " + (System.currentTimeMillis()/1000 - startTime));
					System.out.println("Computing Buffered Image");
					// Compute std deviation info if necessary
					if(infoModel.getGroupBy().size() > 0){
						InfoModel copiedModel = infoModel.copyInfoModel();
						//InfoModel copiedModel = infoModel;
						copiedModel.addTableColumn(copiedModel.getTableColumnStrAt(0));
						copiedModel.addTableColumn(copiedModel.getTableColumnStrAt(1));
						copiedModel.addModifier("stddev");
						copiedModel.addModifier("stddev");
						results = copiedModel.getStreamData(false);
						testPlot.computeBufferedImage(results, false);
					}
					else{
						results = infoModel.getStreamData(false); // Now begin plotting
						testPlot.computeBufferedImage(results);
					}
					results.close();
					System.out.println("Total Time Spent drawing image: " + (System.currentTimeMillis()/1000 - startTime));
					return new JFreeChart(testPlot);
				}
			});
		}
		catch(Exception e){}
		return jfreechart;
	}
	
	
	/**
	 * Creates menubar specifically for functions
	 * available to the scatterplotSs 
	 * @return
	 */
	protected JMenuBar changeMenuBarItems(){
		JMenuBar menuBar = super.changeMenuBarItems();
		// Get the fileMenu and add it to the appropriate position
		JMenu showMenu = menuBar.getMenu(3);
		showBoxPlot = new JMenuItem("Show Box Plot");
		showBoxPlot.addActionListener(this);
		showMenu.add(showBoxPlot);
		
		return menuBar;
	}
	
	private void showBoxPlot(){
		try{
			ResultSet results = this.infoModel.getData(false);
			// Group results by x-axis value
			// groupingTable keys are the x-axis values
			// groupingTable values are Lists have all the y-axis
			// values for the given x-axis value
			Hashtable groupingTable = new Hashtable();
			List groupedList;
			while(results.next()){
				if(groupingTable.containsKey(new Double(results.getDouble(1)))){
					groupedList = (List)groupingTable.get(new Double(results.getDouble(1)));
					groupedList.add(new Double(results.getDouble(2)));
				}
				else{
					groupedList = new ArrayList();
					groupedList.add(new Double(results.getDouble(2)));
					groupingTable.put(new Double(results.getDouble(1)), groupedList);
					if(groupingTable.size() > 20){
						System.out.println("Too many distinct x-values to draw boxplots");
						return;
					}
				}
			}
			// Now get the x-value / y-values (keys/values)
			// one x-value at a time
			Enumeration xValEnum = groupingTable.keys();
			Double xValDouble;
			double xValue;
			List yValues;
			List boxPlotStatsList = new ArrayList();
			while(xValEnum.hasMoreElements()){
				xValDouble = (Double)xValEnum.nextElement();
				xValue = xValDouble.doubleValue();
				yValues = (List)groupingTable.get(xValDouble);
				BoxPlotStats bpStats = new BoxPlotStats(xValue, yValues);
				boxPlotStatsList.add(bpStats);
			}
			// Now create the plotable objects
			// and add the shapes of the plotable objects
			// to a shapeList
			List shapeList = new ArrayList();
			ValueAxis xAxis = ((Stream2DPlot)this.jfreechart.getPlot()).getDomainAxis();
			ValueAxis yAxis = ((Stream2DPlot)this.jfreechart.getPlot()).getRangeAxis();
			for(int i=0; i<boxPlotStatsList.size(); i++){
				BoxPlotPlotable plotable = new BoxPlotPlotable((BoxPlotStats)boxPlotStatsList.get(i), xAxis, yAxis);
				shapeList.addAll(plotable.getListOfShapes());
			}
			StreamScatterPlot plot = (StreamScatterPlot)this.jfreechart.getPlot();
			plot.drawAdditionalShapes(shapeList);	
			
		}
		catch(SQLException sqle){
			sqle.printStackTrace();
			return;
		}
	}
	
	
	/**
	 * Plots the (x,y) points in blue
	 */
	public void highlightPoints(List xValues, List yValues){
		StreamScatterPlot plot = (StreamScatterPlot)this.jfreechart.getPlot();
		plot.highlightPoints(xValues, yValues);
	}
	
	
	public void actionPerformed(ActionEvent evt){
		if(evt.getSource() == showBoxPlot){
			this.showBoxPlot();
		}
		else{
			super.actionPerformed(evt);
		}
	}
	
}
