# Supplementary material for: CellProfiler Analyst: data exploration and analysis software for complex image-based screens
Source: BMC Bioinformatics. 2008 Nov 15;9:482. doi: 10.1186/1471-2105-9-482 (PMC2614436; doi:10.1186/1471-2105-9-482)
Supplement: Additional file 3 — Source code for CellProfiler Analyst (most recent version is available at ). Additional File 3 must be uncompressed. Doubleclicking the file often activates the computer's native decompression software; otherwise download free software online (e.g., StuffIt Expander) for this purpose. [file 1471-2105-9-482-S3.zip › CPA_src/jCPAnalyst/Visualize/Tableview.java]

package jCPAnalyst.Visualize;

import jCPAnalyst.Visualize.CPSettings.SettingsMultiD;
import jCPAnalyst.util.ResultSetUnscrollableTableModel;
import jCPAnalyst.util.TableSorter;

import java.sql.ResultSet;

import javax.swing.JScrollPane;
import javax.swing.JTable;
import javax.swing.table.TableModel;

public class Tableview extends AbstractDisplayModel {
	
	public static final long serialVersionUID = 23950234;
	protected static String plotType = "Table";
	
	private TableModel myTableModel;
	

	public Tableview(String plotType, boolean basedOnOtherPlot){
		super(plotType);
		if(basedOnOtherPlot){
			plotSettings = new SettingsMultiD(plotType);
		}else{
			plotSettings = new SettingsMultiD(plotType);
			selectAxesAndDraw();
		}
		
	}
	
	
	
	public void generateFigure() {
		try{
			System.out.println(this.plotSettings.getType());
			
			myTableModel = new ResultSetUnscrollableTableModel(this.infoModel.getData(false));
			TableSorter sorter = new TableSorter(myTableModel);
			JTable myTable = new JTable(sorter);
			sorter.setTableHeader(myTable.getTableHeader());
			JScrollPane myScrollPane = new JScrollPane(myTable);
			this.setContentPane(myScrollPane);
			this.updateUI();
		}
		catch(Exception e){System.out.println(e);}
	}
	
	public int getMinNecNumOfCols(){
		return 1;
	}
	
	public int getMaxPosNumOfCols(){
		return Integer.MAX_VALUE;
	}

	
	protected void highlightResultSet(ResultSet results){
		// TODO
	}
	
	/**
	 * Highlights all points that have the <code>geneName</code>
	 * @param geneName
	 */
	protected void highlightGeneNames(String geneName){
		
	}

}
