# Supplementary material for: CellProfiler Analyst: data exploration and analysis software for complex image-based screens
Source: BMC Bioinformatics. 2008 Nov 15;9:482. doi: 10.1186/1471-2105-9-482 (PMC2614436; doi:10.1186/1471-2105-9-482)
Supplement: Additional file 3 — Source code for CellProfiler Analyst (most recent version is available at ). Additional File 3 must be uncompressed. Doubleclicking the file often activates the computer's native decompression software; otherwise download free software online (e.g., StuffIt Expander) for this purpose. [file 1471-2105-9-482-S3.zip › CPA_src/jCPAnalyst/WindowMenu.java]

package jCPAnalyst;

import java.awt.event.ActionEvent;
import java.awt.event.ActionListener;
import java.beans.PropertyVetoException;

import javax.swing.JCheckBoxMenuItem;
import javax.swing.JInternalFrame;
import javax.swing.JMenu;
import javax.swing.JMenuItem;
import javax.swing.event.MenuEvent;
import javax.swing.event.MenuListener;

/**
 * Menu component that handles the functionality expected of a standard
 * "Windows" menu for MDI applications.
 */
public class WindowMenu extends JMenu {
	
	static final long serialVersionUID = 23425252434L; 
	
    private MDIDesktopPane desktop;
    private JMenuItem cascade=new JMenuItem("Cascade");
    private JMenuItem tile=new JMenuItem("Tile");

    public WindowMenu(MDIDesktopPane desktop) {
        this.desktop=desktop;
        setText("Window");
        cascade.addActionListener(new ActionListener() {
            public void actionPerformed(ActionEvent ae) {
                WindowMenu.this.desktop.cascadeFrames();
            }
        });
        tile.addActionListener(new ActionListener() {
            public void actionPerformed(ActionEvent ae) {
                WindowMenu.this.desktop.tileFrames();
            }
        });
        addMenuListener(new MenuListener() {
            public void menuCanceled (MenuEvent e) {}

            public void menuDeselected (MenuEvent e) {
                removeAll();
            }

            public void menuSelected (MenuEvent e) {
                buildChildMenus();
            }
        });
    }

    /* Sets up the children menus depending on the current desktop state */
    private void buildChildMenus() {
        int i;
        ChildMenuItem menu;
        JInternalFrame[] array = desktop.getAllFrames();

        add(cascade);
        add(tile);
        if (array.length > 0) addSeparator();
        cascade.setEnabled(array.length > 0);
        tile.setEnabled(array.length > 0);

        for (i = 0; i < array.length; i++) {
            menu = new ChildMenuItem(array[i]);
            menu.setState(i == 0);
            menu.addActionListener(new ActionListener() {
                public void actionPerformed(ActionEvent ae) {
                    JInternalFrame frame = ((ChildMenuItem)ae.getSource()).getFrame();
                    frame.moveToFront();
                    try {
                        frame.setSelected(true);
                    } catch (PropertyVetoException e) {
                        e.printStackTrace();
                    }
                }
            });
            menu.setIcon(array[i].getFrameIcon());
            add(menu);
        }
    }

    /* This JCheckBoxMenuItem descendant is used to track the child frame that corresponds
       to a give menu. */
    class ChildMenuItem extends JCheckBoxMenuItem {
    	
    	static final long serialVersionUID = 2342525242352L;
    	
        private JInternalFrame frame;

        public ChildMenuItem(JInternalFrame frame) {
            super(frame.getTitle());
            this.frame=frame;
        }

        public JInternalFrame getFrame() {
            return frame;
        }
    }
}
