# Supplementary material for: CellProfiler Analyst: data exploration and analysis software for complex image-based screens
Source: BMC Bioinformatics. 2008 Nov 15;9:482. doi: 10.1186/1471-2105-9-482 (PMC2614436; doi:10.1186/1471-2105-9-482)
Supplement: Additional file 3 — Source code for CellProfiler Analyst (most recent version is available at ). Additional File 3 must be uncompressed. Doubleclicking the file often activates the computer's native decompression software; otherwise download free software online (e.g., StuffIt Expander) for this purpose. [file 1471-2105-9-482-S3.zip › CPA_src/Scripts/FastGentleBoosting.py]

from sys import stdin, stdout, stderr, argv, exit, executable
from numpy import *
import subprocess, os

def usage(name):
    print "usage %s:"%(name)
    print "%s num_learners              - read from stdin, write to stdout"%(name)
    print "%s num_learners file         - read from file, write to stdout"%(name)
    print "%s num_learners file1 file2  - read from file1, write to file2"%(name)
    print ""
    print "Input files should be tab delimited."
    print "Example:"
    print "ClassLabel	Value1_name	Value2_name	Value3_name"
    print "+1	0.1	0.3	1.5"
    print "+1	0.5	-0.3	0.5"
    print "-1	0.1	1.0	0.5"
    print ""
    print "Labels should be +1 or -1."
    print "Note that if one learner is sufficient, only one will be written."
    exit(1)

if __name__ == '__main__':
    if len(argv) == 2:
        fin = stdin
        fout = stdout
    elif len(argv) == 3:
        fin = open(argv[2])
        fout = stdout
    elif len(argv) == 4:
        fin = open(argv[2])
        fout = open(argv[3], 'w')
    else:
        usage(argv[0])

    num_learners = int(argv[1])
    assert num_learners > 0

    colnames = fin.readline().rstrip().split('\t')[1:]
    labels = []
    values = []
    for i in fin.readlines():
        data = i.rstrip().split('\t')
        assert len(data) == len(colnames) + 1
        
        label = int(data[0].replace('.0',''))
        assert (label == 1) or (label == -1)
        labels = labels + [label]
        values = values + [[float(v) for v in data[1:]]]

    labels = array(labels, int32)
    values = array(values, float32)
  

def train(colnames, num_learners, labels, values, fout):
    
    # Set weights.  Balance total weight of positive and negative
    # examples.
    weights = zeros(len(labels), float32)
    weights[labels > 0] = 0.5 / sum((labels > 0).astype(float64))
    weights[labels < 0] = 0.5 / sum((labels < 0).astype(float64))

    nworkers = int(os.getenv("NWORKERS") or 2)
    workers = range(nworkers)
    ncols = shape(values)[1]
    for i in range(nworkers):
        # XXX: Need a portable way of finding the path to the worker
        # script.
        workers[i] = subprocess.Popen([executable, "./Scripts/FastGentleBoostingWorker.py"],
                                      stdin=subprocess.PIPE,
                                      stdout=subprocess.PIPE)
        slice_start = int(floor(i * ncols / float(nworkers)))
        slice_end = int(floor((i+1) * ncols / float(nworkers)))
        
        
        try: # Use binary I/O on Windows
            import msvcrt, sys
            msvcrt.setmode(workers[i].stdin.fileno(), os.O_BINARY)
            msvcrt.setmode(workers[i].stdout.fileno(), os.O_BINARY)
        except ImportError:
            pass
        
        
        
        array([shape(values)[0], slice_end - slice_start], int32).tofile(workers[i].stdin)
        values[:, slice_start:slice_end].astype(float32).tofile(workers[i].stdin)
        labels.astype(int32).tofile(workers[i].stdin)

    def get_one_weak_learner(base, step):
        best = 10 * sum(weights)
        for i in range(nworkers):
            weights.astype(float32).tofile(workers[i].stdin)
            workers[i].stdin.flush()
        for i in range(nworkers):
            err, column, a, b, thresh = fromfile(workers[i].stdout, float32, 5)
            column = int(column)
            column += int(floor(i * ncols / float(nworkers)))
            reweight = fromfile(workers[i].stdout, float32, len(labels))
            if err < best:
                best = err
                bestvals = (err, column, thresh, a, b, reweight)
        return bestvals

    weak_learners = []
    for weak_count in range(num_learners):
        err, column, thresh, a, b, reweight = get_one_weak_learner(0, 1)
        weak_learners += [(column, thresh, a, b)]
        if fout:
            column, thresh, a, b = weak_learners[-1]
            fout.write("IF (%s > %s, %s, %s)\n" %
                       (colnames[column], repr(thresh), repr(a), repr(b)))
            fout.flush()
        if err == 0.0:
            return weak_learners
        weights = reweight

    for i in range(0, nworkers):
        workers[i].stdin.close()
        
    return weak_learners

if __name__ == '__main__':
    train(colnames, num_learners, labels, values, fout)
    exit(0)
