# Supplementary material for: CellProfiler Analyst: data exploration and analysis software for complex image-based screens
Source: BMC Bioinformatics. 2008 Nov 15;9:482. doi: 10.1186/1471-2105-9-482 (PMC2614436; doi:10.1186/1471-2105-9-482)
Supplement: Additional file 3 — Source code for CellProfiler Analyst (most recent version is available at ). Additional File 3 must be uncompressed. Doubleclicking the file often activates the computer's native decompression software; otherwise download free software online (e.g., StuffIt Expander) for this purpose. [file 1471-2105-9-482-S3.zip › CPA_src/Scripts/FastGentleBoostingWorker.py]

#!/usr/bin/env python
#
# Worker script called from FastGentleBoosting.py.

from sys import stdin, stdout, stderr, argv, exit
from numpy import *


try: # Use binary I/O on Windows
    import msvcrt, os
    msvcrt.setmode(stdin.fileno(), os.O_BINARY)
    msvcrt.setmode(stdout.fileno(), os.O_BINARY)
except ImportError:
    pass
    


def test_thresh(thresh, labels, weights, values):
    # compute optimal a, b for this thresh
    a_num = sum(weights * labels * (values > thresh))
    a_den = sum(weights * (values > thresh))
    if a_den == 0.0:
        a_den = 1.0
    a = a_num / a_den
    b = sum(weights * labels * (values <= thresh)) / sum(weights * (values <= thresh))

    computed_labels = a * (values > thresh) + b * (values <= thresh)
    reweight = weights * exp(- computed_labels * labels)
    reweight = reweight / sum(reweight)

    return sum(weights * (computed_labels - labels)**2), a, b, reweight

def train_weak_learner(labels, weights, values):
    '''Finds the optimal weak learner in O(N logN) time.
    Optimality is defined by Eq. 3 of Torralba et al., 'Sharing visual features...', 2007, IEEE PAMI.
    Labels should be -1 and 1, only.
    '''

    # Sort labels and weights by values (AKA possible thresholds).  By
    # default, argsort is not stable, so the results will vary
    # slightly with the number of workers.  Add kind="mergesort" to
    # get a stable sort, which avoids this.
    order = argsort(values)
    s_values = values[order]
    s_labels = labels[order]
    s_weights = weights[order]

    # Equations 4 and 5 of Torralba et al.
    s_weights_times_labels = s_weights * s_labels
    num_a = (sum(s_weights_times_labels) - cumsum(s_weights_times_labels))
    den_a = (sum(s_weights) - cumsum(s_weights))
    den_a[den_a <= 0.0] = 1.0 # avoid div by zero
    a = num_a / den_a
    b = cumsum(s_weights_times_labels) / cumsum(s_weights)

    # We need, at each index, the total weights below and above,
    # separated by positive and negative label.  Below includes the
    # current index
    sless0 = (s_labels < 0)
    sgrtr0 = (s_labels > 0)
    w_below_neg = cumsum(s_weights * sless0)
    w_below_pos = cumsum(s_weights * sgrtr0)
    w_above_neg = sum(s_weights * sless0) - w_below_neg
    w_above_pos = sum(s_weights * sgrtr0) - w_below_pos

    # Now evaluate the error at each threshold.
    J = w_below_neg * ((b + 1)**2) + w_below_pos * ((b - 1)**2) + w_above_neg * ((a + 1)**2) + w_above_pos * ((a - 1)**2)

    # Find index of least error
    idx = argmin(J)

    # return the threshold at that index
    return s_values[idx]

def usage(name):
    print "usage %s:"%(name)
    print "Worker script for training a weak learner."
    print "Reads pickled data from stdin, prints pickled results to stdout."
    exit(1)

if __name__ == '__main__':
    if len(argv) != 1:
        usage(argv[0])

    testing = False
    n, ncols = fromfile(stdin, int32, 2)
    values = fromfile(stdin, float32, n * ncols)
    values.shape = (n, ncols)
    labels = fromfile(stdin, int32, n)

    while True:
        weights = fromfile(stdin, float32, n)

        if len(weights) == 0:
            break

        best = 10 * sum(weights)
        for column in range(ncols):
            colvals = values[:, column]
            thresh = train_weak_learner(labels, weights, colvals)
            # It is necessary to recompute the error and (a, b) to
            # handle cases where there are repeats in the data.
            err, a, b, reweight = test_thresh(thresh, labels,
                                                      weights, colvals)
            if err < best:
                best = err
                bestvals = (err, column, thresh, a, b, reweight)

        err, column, thresh, a, b, reweight = bestvals
        array([err, column, a, b, thresh], float32).tofile(stdout)
        reweight.astype(float32).tofile(stdout)
        stdout.flush()
